# Supplementary material for: The effectiveness of a new parent education intervention program for primary school-age children and parents in Hong Kong
Source: PLoS One. 2025 Sep 15;20(9):e0331308. doi: 10.1371/journal.pone.0331308 (PMC12435718; doi:10.1371/journal.pone.0331308)
Supplement: S2 File — (XLSX) [file pone.0331308.s002.xlsx]

## Sheet: PEMH 2020-22_fulldataset_raw
Study_TimePoint	PSS_18_1	PSS_18_2	PSS_18_3	PSS_18_4	PSS_18_5	PSS_18_6	PSS_18_7	PSS_18_8	PSS_18_9	PSS_18_10	PSS_18_11	PSS_18_12	PSS_18_13	PSS_18_14	PSS_18_15	PSS_18_16	PSS_18_17	PSS_18_18	PSDQ_1	PSDQ_2	PSDQ_3	PSDQ_4	PSDQ_5	PSDQ_6	PSDQ_7	PSDQ_8	PSDQ_9	PSDQ_10	PSDQ_11	PSDQ_12	PSDQ_13	PSDQ_14	PSDQ_15	PSDQ_16	PSDQ_17	PSDQ_18	PSDQ_19	PSDQ_20	PSDQ_21	PSDQ_22	PSDQ_23	PSDQ_24	PSDQ_25	PSDQ_26	PSDQ_27	PSDQ_28	PSDQ_29	PSDQ_30	PSDQ_31
0	#NULL!	#NULL!	#NULL!	#NULL!	#NULL!	#NULL!	#NULL!	#NULL!	#NULL!	#NULL!	#NULL!	#NULL!	#NULL!	#NULL!	#NULL!	#NULL!	#NULL!	#NULL!	#NULL!	#NULL!	#NULL!	#NULL!	#NULL!	#NULL!	#NULL!	#NULL!	#NULL!	#NULL!	#NULL!	#NULL!	#NULL!	#NULL!	#NULL!	#NULL!	#NULL!	#NULL!	#NULL!	#NULL!	#NULL!	#NULL!	#NULL!	#NULL!	#NULL!	#NULL!	#NULL!	#NULL!	#NULL!	#NULL!	#NULL!
0	#NULL!	#NULL!	#NULL!	#NULL!	#NULL!	#NULL!	#NULL!	#NULL!	#NULL!	#NULL!	#NULL!	#NULL!	#NULL!	#NULL!	#NULL!	#NULL!	#NULL!	#NULL!	#NULL!	#NULL!	#NULL!	#NULL!	#NULL!	#NULL!	#NULL!	#NULL!	#NULL!	#NULL!	#NULL!	#NULL!	#NULL!	#NULL!	#NULL!	#NULL!	#NULL!	#NULL!	#NULL!	#NULL!	#NULL!	#NULL!	#NULL!	#NULL!	#NULL!	#NULL!	#NULL!	#NULL!	#NULL!	#NULL!	#NULL!
0	#NULL!	#NULL!	#NULL!	#NULL!	#NULL!	#NULL!	#NULL!	#NULL!	#NULL!	#NULL!	#NULL!	#NULL!	#NULL!	#NULL!	#NULL!	#NULL!	#NULL!	#NULL!	#NULL!	#NULL!	#NULL!	#NULL!	#NULL!	#NULL!	#NULL!	#NULL!	#NULL!	#NULL!	#NULL!	#NULL!	#NULL!	#NULL!	#NULL!	#NULL!	#NULL!	#NULL!	#NULL!	#NULL!	#NULL!	#NULL!	#NULL!	#NULL!	#NULL!	#NULL!	#NULL!	#NULL!	#NULL!	#NULL!	#NULL!
0	2	2	3	2	2	2	2	2	4	2	4	4	4	5	5	5	4	4	5	2	4	2	4	2	4	3	4	2	3	4	2	4	1	2	1	4	2	2	4	4	2	2	4	1	5	1	4	2	5
0	4	4	3	3	4	2	4	3	4	4	5	5	5	5	3	3	3	3	4	2	5	2	5	2	3	2	4	1	3	5	3	5	2	3	3	4	2	2	4	2	2	3	4	3	4	1	4	3	5
0	2	1	2	1	1	1	4	2	3	2	4	3	4	4	4	4	3	4	4	2	3	1	3	2	3	3	4	1	4	4	3	4	2	2	1	4	1	3	4	3	2	2	4	1	3	2	3	2	3
0	2	2	2	2	2	2	4	2	2	2	4	4	4	5	5	5	4	4	4	3	3	2	3	1	3	2	3	3	3	4	1	3	2	1	1	3	1	2	3	3	2	3	3	1	5	1	2	2	3
0	5	4	4	4	4	3	4	2	4	4	4	5	5	5	3	4	4	4	4	1	4	1	4	1	4	4	4	2	4	5	3	4	3	3	2	4	3	3	4	3	3	4	4	2	4	3	4	3	4
0	4	2	2	2	4	1	3	1	4	2	5	5	5	4	5	5	5	5	4	2	4	2	5	1	4	3	4	1	4	4	3	5	1	2	1	5	2	2	4	4	2	3	4	1	4	2	4	2	4
0	3	3	4	4	4	4	5	2	4	2	5	5	5	5	5	5	5	5	3	2	4	3	5	3	5	3	4	2	3	5	3	5	3	3	2	4	2	3	5	3	3	3	4	2	5	3	4	3	5
0	4	3	2	2	5	2	3	5	5	4	4	4	5	4	2	3	3	3	4	2	4	1	3	1	4	4	4	2	5	4	3	5	3	3	3	4	3	3	4	2	3	2	4	3	3	2	2	2	4
0	4	1	2	3	1	2	5	1	5	2	5	4	5	5	5	5	5	5	#NULL!	#NULL!	#NULL!	#NULL!	#NULL!	#NULL!	#NULL!	#NULL!	#NULL!	#NULL!	#NULL!	#NULL!	#NULL!	#NULL!	#NULL!	#NULL!	#NULL!	#NULL!	#NULL!	#NULL!	#NULL!	#NULL!	#NULL!	#NULL!	#NULL!	#NULL!	#NULL!	#NULL!	#NULL!	#NULL!	#NULL!
0	#NULL!	#NULL!	#NULL!	#NULL!	#NULL!	#NULL!	#NULL!	#NULL!	#NULL!	#NULL!	#NULL!	#NULL!	#NULL!	#NULL!	#NULL!	#NULL!	#NULL!	#NULL!	#NULL!	#NULL!	#NULL!	#NULL!	#NULL!	#NULL!	#NULL!	#NULL!	#NULL!	#NULL!	#NULL!	#NULL!	#NULL!	#NULL!	#NULL!	#NULL!	#NULL!	#NULL!	#NULL!	#NULL!	#NULL!	#NULL!	#NULL!	#NULL!	#NULL!	#NULL!	#NULL!	#NULL!	#NULL!	#NULL!	#NULL!
0	#NULL!	#NULL!	#NULL!	#NULL!	#NULL!	#NULL!	#NULL!	#NULL!	#NULL!	#NULL!	#NULL!	#NULL!	#NULL!	#NULL!	#NULL!	#NULL!	#NULL!	#NULL!	#NULL!	#NULL!	#NULL!	#NULL!	#NULL!	#NULL!	#NULL!	#NULL!	#NULL!	#NULL!	#NULL!	#NULL!	#NULL!	#NULL!	#NULL!	#NULL!	#NULL!	#NULL!	#NULL!	#NULL!	#NULL!	#NULL!	#NULL!	#NULL!	#NULL!	#NULL!	#NULL!	#NULL!	#NULL!	#NULL!	#NULL!
0	2	2	2	4	2	3	2	1	4	4	4	5	5	4	3	5	4	5	4	3	3	3	4	3	5	3	3	2	3	5	4	5	2	2	3	4	2	2	3	3	3	3	5	3	4	1	4	3	5
0	4	4	2	4	2	4	2	2	4	4	5	4	4	4	2	5	4	4	3	1	4	2	3	1	3	3	4	1	5	5	3	5	3	2	3	5	2	3	3	1	2	3	4	1	4	1	3	1	4
0	2	2	2	2	1	2	2	2	2	3	3	3	3	4	3	3	3	2	4	3	3	1	4	2	4	3	3	3	5	4	3	4	2	3	2	4	1	1	4	3	4	1	5	2	4	2	3	4	5
0	2	2	2	2	2	2	2	2	2	2	5	5	5	5	5	5	5	5	4	1	3	2	3	1	3	2	3	3	3	3	1	3	2	1	1	3	1	2	3	3	1	2	3	1	5	2	3	1	3
0	4	4	4	5	4	5	4	4	4	4	4	3	4	4	2	3	3	4	4	2	5	2	4	2	4	5	4	2	4	4	2	4	2	2	2	4	2	3	3	2	3	3	4	2	3	2	2	2	4
0	2	2	2	2	2	2	2	2	4	4	4	4	4	4	4	4	4	4	5	3	3	2	5	2	4	3	4	1	5	4	2	4	2	2	3	4	3	2	4	4	5	1	5	1	4	1	4	3	5
0	#NULL!	#NULL!	#NULL!	#NULL!	#NULL!	#NULL!	#NULL!	#NULL!	#NULL!	#NULL!	#NULL!	#NULL!	#NULL!	#NULL!	#NULL!	#NULL!	#NULL!	#NULL!	#NULL!	#NULL!	#NULL!	#NULL!	#NULL!	#NULL!	#NULL!	#NULL!	#NULL!	#NULL!	#NULL!	#NULL!	#NULL!	#NULL!	#NULL!	#NULL!	#NULL!	#NULL!	#NULL!	#NULL!	#NULL!	#NULL!	#NULL!	#NULL!	#NULL!	#NULL!	#NULL!	#NULL!	#NULL!	#NULL!	#NULL!
0	5	5	5	4	5	4	4	5	5	5	4	4	4	4	2	2	3	4	3	2	3	2	3	2	3	4	2	2	3	3	4	4	3	3	3	3	2	3	3	2	3	3	3	3	3	2	3	4	4
0	#NULL!	#NULL!	#NULL!	#NULL!	#NULL!	#NULL!	#NULL!	#NULL!	#NULL!	#NULL!	#NULL!	#NULL!	#NULL!	#NULL!	#NULL!	#NULL!	#NULL!	#NULL!	#NULL!	#NULL!	#NULL!	#NULL!	#NULL!	#NULL!	#NULL!	#NULL!	#NULL!	#NULL!	#NULL!	#NULL!	#NULL!	#NULL!	#NULL!	#NULL!	#NULL!	#NULL!	#NULL!	#NULL!	#NULL!	#NULL!	#NULL!	#NULL!	#NULL!	#NULL!	#NULL!	#NULL!	#NULL!	#NULL!	#NULL!
0	4	2	2	2	4	2	4	2	4	4	5	4	4	5	4	5	5	4	4	2	2	3	5	2	4	3	3	2	4	5	2	5	1	2	3	4	1	2	3	2	3	5	3	1	5	1	5	3	5
0	3	2	3	2	3	2	3	1	4	3	4	4	4	5	3	5	5	5	5	1	5	1	5	2	5	3	5	1	5	5	2	5	1	2	2	4	2	2	5	2	2	2	5	1	5	1	5	2	5
0	#NULL!	#NULL!	#NULL!	#NULL!	#NULL!	#NULL!	#NULL!	#NULL!	#NULL!	#NULL!	#NULL!	#NULL!	#NULL!	#NULL!	#NULL!	#NULL!	#NULL!	#NULL!	#NULL!	#NULL!	#NULL!	#NULL!	#NULL!	#NULL!	#NULL!	#NULL!	#NULL!	#NULL!	#NULL!	#NULL!	#NULL!	#NULL!	#NULL!	#NULL!	#NULL!	#NULL!	#NULL!	#NULL!	#NULL!	#NULL!	#NULL!	#NULL!	#NULL!	#NULL!	#NULL!	#NULL!	#NULL!	#NULL!	#NULL!
0	4	2	2	2	1	2	2	1	4	4	5	4	5	5	5	5	5	5	4	3	3	2	4	3	3	3	3	3	3	4	3	4	3	3	2	4	3	3	4	3	3	3	4	2	5	2	4	4	4
0	2	2	2	2	2	2	2	2	4	2	4	4	5	5	5	5	5	5	4	1	4	1	3	1	4	3	5	1	4	5	1	5	2	1	3	3	1	1	5	5	2	2	4	1	5	3	4	1	5
0	3	3	3	3	3	3	3	3	3	3	3	3	3	2	3	3	3	3	3	3	3	3	3	3	3	3	3	3	3	2	3	3	2	3	3	3	3	3	3	3	3	1	3	3	3	3	3	2	2
0	4	4	3	3	4	2	4	2	3	2	4	4	4	4	3	5	4	5	4	3	4	3	4	3	5	3	4	3	5	3	3	5	3	3	1	4	2	3	5	1	2	3	4	3	5	1	3	3	5
0	4	4	4	4	4	4	4	2	4	4	4	4	4	4	4	4	4	4	3	2	4	3	5	2	5	3	4	2	2	5	3	5	3	2	2	5	2	3	4	3	3	3	4	1	4	1	3	2	4
0	4	4	4	2	5	2	4	4	4	3	5	4	5	5	2	4	2	4	4	3	4	1	5	2	5	4	4	1	3	5	3	5	1	2	4	4	1	5	5	3	3	4	4	1	3	1	4	3	4
0	5	2	4	4	4	2	4	1	4	4	4	4	4	4	3	4	3	4	3	3	4	2	2	2	3	5	3	1	2	3	3	3	4	2	2	4	3	4	3	1	3	2	2	2	3	2	3	2	4
0	4	4	3	4	4	4	3	3	3	3	4	4	4	4	4	4	4	4	3	2	3	2	3	2	3	3	3	2	2	4	3	4	3	3	2	3	2	3	3	3	3	3	3	2	3	3	3	3	3
0	1	1	1	1	1	2	1	1	2	1	5	5	5	5	5	5	5	5	4	1	4	1	4	2	2	3	3	1	3	4	3	5	3	2	1	4	3	2	4	1	3	3	4	1	5	1	2	3	4
0	#NULL!	#NULL!	#NULL!	#NULL!	#NULL!	#NULL!	#NULL!	#NULL!	#NULL!	#NULL!	#NULL!	#NULL!	#NULL!	#NULL!	#NULL!	#NULL!	#NULL!	#NULL!	#NULL!	#NULL!	#NULL!	#NULL!	#NULL!	#NULL!	#NULL!	#NULL!	#NULL!	#NULL!	#NULL!	#NULL!	#NULL!	#NULL!	#NULL!	#NULL!	#NULL!	#NULL!	#NULL!	#NULL!	#NULL!	#NULL!	#NULL!	#NULL!	#NULL!	#NULL!	#NULL!	#NULL!	#NULL!	#NULL!	#NULL!
0	5	3	4	4	4	2	4	2	5	4	4	4	4	5	3	4	4	3	3	2	3	1	3	2	2	4	3	3	4	4	4	4	2	3	3	4	2	2	3	4	3	4	5	2	4	2	4	3	4
0	4	2	3	4	2	2	4	2	3	2	5	3	5	5	3	5	5	5	5	1	3	2	4	1	4	3	4	2	2	4	1	5	1	2	1	3	1	1	3	2	2	2	4	1	2	1	2	2	4
0	2	2	3	2	2	2	3	2	4	4	4	4	4	4	3	4	4	4	#NULL!	#NULL!	#NULL!	#NULL!	#NULL!	#NULL!	#NULL!	#NULL!	#NULL!	#NULL!	#NULL!	#NULL!	#NULL!	#NULL!	#NULL!	#NULL!	#NULL!	#NULL!	#NULL!	#NULL!	#NULL!	#NULL!	#NULL!	#NULL!	#NULL!	#NULL!	#NULL!	#NULL!	#NULL!	#NULL!	#NULL!
0	2	2	2	2	2	2	2	2	2	2	4	4	4	4	4	4	4	4	#NULL!	#NULL!	#NULL!	#NULL!	#NULL!	#NULL!	#NULL!	#NULL!	#NULL!	#NULL!	#NULL!	#NULL!	#NULL!	#NULL!	#NULL!	#NULL!	#NULL!	#NULL!	#NULL!	#NULL!	#NULL!	#NULL!	#NULL!	#NULL!	#NULL!	#NULL!	#NULL!	#NULL!	#NULL!	#NULL!	#NULL!
0	2	2	2	2	1	1	2	1	4	4	5	5	5	5	3	5	5	5	5	2	4	3	3	2	5	3	3	2	4	5	3	5	3	3	3	5	3	2	4	2	3	3	4	2	5	2	3	3	4
0	4	1	4	2	4	1	2	1	4	4	5	5	5	5	4	5	5	5	4	1	4	1	4	1	4	2	5	1	5	4	2	5	2	2	4	5	1	3	5	3	2	3	5	1	5	1	5	3	4
0	4	2	2	1	1	4	4	2	4	4	5	5	5	5	4	5	5	5	4	3	4	5	5	3	3	3	5	2	2	5	2	5	1	2	3	3	2	3	3	3	2	4	3	2	5	2	4	3	5
0	2	2	2	2	2	2	2	2	2	2	4	4	4	4	3	4	4	2	4	1	3	2	3	1	4	3	3	2	3	4	2	4	2	2	2	3	1	2	3	3	2	1	4	1	4	1	4	2	4
0	4	3	4	2	3	3	3	1	4	4	5	5	5	5	5	5	5	5	5	3	3	3	4	3	4	4	4	2	3	4	3	4	3	3	3	4	3	3	5	3	3	2	3	2	4	1	3	3	4
0	4	4	4	3	4	4	4	2	4	4	4	4	4	4	2	4	4	4	3	3	3	3	4	3	3	4	3	3	3	4	3	4	3	3	3	4	3	3	3	3	3	3	3	3	4	2	3	3	4
0	3	3	3	4	4	3	3	2	4	3	4	3	3	3	3	3	3	3	#NULL!	#NULL!	#NULL!	#NULL!	#NULL!	#NULL!	#NULL!	#NULL!	#NULL!	#NULL!	#NULL!	#NULL!	#NULL!	#NULL!	#NULL!	#NULL!	#NULL!	#NULL!	#NULL!	#NULL!	#NULL!	#NULL!	#NULL!	#NULL!	#NULL!	#NULL!	#NULL!	#NULL!	#NULL!	#NULL!	#NULL!
0	2	2	2	2	2	4	2	1	4	4	4	4	4	4	4	5	4	4	4	3	3	2	4	3	3	4	3	3	3	3	3	3	3	3	2	4	3	3	4	3	3	3	3	2	4	2	3	2	3
0	5	2	4	2	3	2	4	2	4	3	4	4	4	4	4	4	4	4	4	2	3	3	4	3	3	3	3	3	3	3	3	4	2	2	2	4	2	3	4	3	3	2	4	3	3	2	3	3	4
0	#NULL!	#NULL!	#NULL!	#NULL!	#NULL!	#NULL!	#NULL!	#NULL!	#NULL!	#NULL!	#NULL!	#NULL!	#NULL!	#NULL!	#NULL!	#NULL!	#NULL!	#NULL!	#NULL!	#NULL!	#NULL!	#NULL!	#NULL!	#NULL!	#NULL!	#NULL!	#NULL!	#NULL!	#NULL!	#NULL!	#NULL!	#NULL!	#NULL!	#NULL!	#NULL!	#NULL!	#NULL!	#NULL!	#NULL!	#NULL!	#NULL!	#NULL!	#NULL!	#NULL!	#NULL!	#NULL!	#NULL!	#NULL!	#NULL!
0	4	4	4	4	3	4	4	2	4	4	4	4	3	4	4	4	3	4	4	3	4	2	4	4	3	5	3	2	3	4	3	4	3	4	3	4	3	3	4	3	4	3	3	2	3	3	3	4	4
0	4	2	4	2	2	4	4	2	4	4	4	4	4	4	4	5	5	4	4	1	4	1	4	3	3	3	3	1	3	4	3	4	2	2	2	4	2	3	4	2	2	3	4	1	4	1	3	3	4
0	4	1	1	1	1	1	1	1	1	1	1	1	1	1	1	1	1	1	1	1	1	1	1	1	1	1	1	1	1	1	1	1	1	1	1	1	1	1	1	1	1	1	1	1	1	1	1	1	1
0	#NULL!	#NULL!	#NULL!	#NULL!	#NULL!	#NULL!	#NULL!	#NULL!	#NULL!	#NULL!	#NULL!	#NULL!	#NULL!	#NULL!	#NULL!	#NULL!	#NULL!	#NULL!	#NULL!	#NULL!	#NULL!	#NULL!	#NULL!	#NULL!	#NULL!	#NULL!	#NULL!	#NULL!	#NULL!	#NULL!	#NULL!	#NULL!	#NULL!	#NULL!	#NULL!	#NULL!	#NULL!	#NULL!	#NULL!	#NULL!	#NULL!	#NULL!	#NULL!	#NULL!	#NULL!	#NULL!	#NULL!	#NULL!	#NULL!
0	#NULL!	#NULL!	#NULL!	#NULL!	#NULL!	#NULL!	#NULL!	#NULL!	#NULL!	#NULL!	#NULL!	#NULL!	#NULL!	#NULL!	#NULL!	#NULL!	#NULL!	#NULL!	#NULL!	#NULL!	#NULL!	#NULL!	#NULL!	#NULL!	#NULL!	#NULL!	#NULL!	#NULL!	#NULL!	#NULL!	#NULL!	#NULL!	#NULL!	#NULL!	#NULL!	#NULL!	#NULL!	#NULL!	#NULL!	#NULL!	#NULL!	#NULL!	#NULL!	#NULL!	#NULL!	#NULL!	#NULL!	#NULL!	#NULL!
0	#NULL!	#NULL!	#NULL!	#NULL!	#NULL!	#NULL!	#NULL!	#NULL!	#NULL!	#NULL!	#NULL!	#NULL!	#NULL!	#NULL!	#NULL!	#NULL!	#NULL!	#NULL!	#NULL!	#NULL!	#NULL!	#NULL!	#NULL!	#NULL!	#NULL!	#NULL!	#NULL!	#NULL!	#NULL!	#NULL!	#NULL!	#NULL!	#NULL!	#NULL!	#NULL!	#NULL!	#NULL!	#NULL!	#NULL!	#NULL!	#NULL!	#NULL!	#NULL!	#NULL!	#NULL!	#NULL!	#NULL!	#NULL!	#NULL!
0	#NULL!	#NULL!	#NULL!	#NULL!	#NULL!	#NULL!	#NULL!	#NULL!	#NULL!	#NULL!	#NULL!	#NULL!	#NULL!	#NULL!	#NULL!	#NULL!	#NULL!	#NULL!	#NULL!	#NULL!	#NULL!	#NULL!	#NULL!	#NULL!	#NULL!	#NULL!	#NULL!	#NULL!	#NULL!	#NULL!	#NULL!	#NULL!	#NULL!	#NULL!	#NULL!	#NULL!	#NULL!	#NULL!	#NULL!	#NULL!	#NULL!	#NULL!	#NULL!	#NULL!	#NULL!	#NULL!	#NULL!	#NULL!	#NULL!
0	#NULL!	#NULL!	#NULL!	#NULL!	#NULL!	#NULL!	#NULL!	#NULL!	#NULL!	#NULL!	#NULL!	#NULL!	#NULL!	#NULL!	#NULL!	#NULL!	#NULL!	#NULL!	#NULL!	#NULL!	#NULL!	#NULL!	#NULL!	#NULL!	#NULL!	#NULL!	#NULL!	#NULL!	#NULL!	#NULL!	#NULL!	#NULL!	#NULL!	#NULL!	#NULL!	#NULL!	#NULL!	#NULL!	#NULL!	#NULL!	#NULL!	#NULL!	#NULL!	#NULL!	#NULL!	#NULL!	#NULL!	#NULL!	#NULL!
0	#NULL!	#NULL!	#NULL!	#NULL!	#NULL!	#NULL!	#NULL!	#NULL!	#NULL!	#NULL!	#NULL!	#NULL!	#NULL!	#NULL!	#NULL!	#NULL!	#NULL!	#NULL!	#NULL!	#NULL!	#NULL!	#NULL!	#NULL!	#NULL!	#NULL!	#NULL!	#NULL!	#NULL!	#NULL!	#NULL!	#NULL!	#NULL!	#NULL!	#NULL!	#NULL!	#NULL!	#NULL!	#NULL!	#NULL!	#NULL!	#NULL!	#NULL!	#NULL!	#NULL!	#NULL!	#NULL!	#NULL!	#NULL!	#NULL!
0	#NULL!	#NULL!	#NULL!	#NULL!	#NULL!	#NULL!	#NULL!	#NULL!	#NULL!	#NULL!	#NULL!	#NULL!	#NULL!	#NULL!	#NULL!	#NULL!	#NULL!	#NULL!	#NULL!	#NULL!	#NULL!	#NULL!	#NULL!	#NULL!	#NULL!	#NULL!	#NULL!	#NULL!	#NULL!	#NULL!	#NULL!	#NULL!	#NULL!	#NULL!	#NULL!	#NULL!	#NULL!	#NULL!	#NULL!	#NULL!	#NULL!	#NULL!	#NULL!	#NULL!	#NULL!	#NULL!	#NULL!	#NULL!	#NULL!
0	#NULL!	#NULL!	#NULL!	#NULL!	#NULL!	#NULL!	#NULL!	#NULL!	#NULL!	#NULL!	#NULL!	#NULL!	#NULL!	#NULL!	#NULL!	#NULL!	#NULL!	#NULL!	#NULL!	#NULL!	#NULL!	#NULL!	#NULL!	#NULL!	#NULL!	#NULL!	#NULL!	#NULL!	#NULL!	#NULL!	#NULL!	#NULL!	#NULL!	#NULL!	#NULL!	#NULL!	#NULL!	#NULL!	#NULL!	#NULL!	#NULL!	#NULL!	#NULL!	#NULL!	#NULL!	#NULL!	#NULL!	#NULL!	#NULL!
0	#NULL!	#NULL!	#NULL!	#NULL!	#NULL!	#NULL!	#NULL!	#NULL!	#NULL!	#NULL!	#NULL!	#NULL!	#NULL!	#NULL!	#NULL!	#NULL!	#NULL!	#NULL!	#NULL!	#NULL!	#NULL!	#NULL!	#NULL!	#NULL!	#NULL!	#NULL!	#NULL!	#NULL!	#NULL!	#NULL!	#NULL!	#NULL!	#NULL!	#NULL!	#NULL!	#NULL!	#NULL!	#NULL!	#NULL!	#NULL!	#NULL!	#NULL!	#NULL!	#NULL!	#NULL!	#NULL!	#NULL!	#NULL!	#NULL!
0	#NULL!	#NULL!	#NULL!	#NULL!	#NULL!	#NULL!	#NULL!	#NULL!	#NULL!	#NULL!	#NULL!	#NULL!	#NULL!	#NULL!	#NULL!	#NULL!	#NULL!	#NULL!	#NULL!	#NULL!	#NULL!	#NULL!	#NULL!	#NULL!	#NULL!	#NULL!	#NULL!	#NULL!	#NULL!	#NULL!	#NULL!	#NULL!	#NULL!	#NULL!	#NULL!	#NULL!	#NULL!	#NULL!	#NULL!	#NULL!	#NULL!	#NULL!	#NULL!	#NULL!	#NULL!	#NULL!	#NULL!	#NULL!	#NULL!
0	5	5	5	4	1	4	4	4	4	4	4	4	4	4	4	4	4	4	5	4	4	5	5	3	5	1	5	5	1	5	3	5	1	1	1	4	5	3	5	3	3	5	3	2	5	3	5	3	4
0	2	2	2	2	3	2	2	2	4	3	3	2	3	2	3	3	4	3	#NULL!	#NULL!	#NULL!	#NULL!	#NULL!	#NULL!	#NULL!	#NULL!	#NULL!	#NULL!	#NULL!	#NULL!	#NULL!	#NULL!	#NULL!	#NULL!	#NULL!	#NULL!	#NULL!	#NULL!	#NULL!	#NULL!	#NULL!	#NULL!	#NULL!	#NULL!	#NULL!	#NULL!	#NULL!	#NULL!	#NULL!
0	5	5	5	5	5	3	5	5	5	5	4	3	3	5	3	5	5	5	4	2	4	3	5	1	4	5	4	1	3	4	4	5	1	3	4	5	1	2	5	5	4	1	5	1	4	3	5	2	5
0	2	2	2	2	2	2	2	1	3	2	4	4	4	5	4	5	5	4	3	3	3	3	3	3	3	3	3	3	3	3	3	3	3	3	3	3	3	3	3	3	3	3	3	3	3	3	3	3	3
0	4	4	3	4	4	3	4	3	4	4	3	3	3	3	3	3	3	3	4	3	3	2	3	2	2	3	3	2	3	4	3	3	2	3	4	4	3	4	3	2	3	2	2	2	3	2	2	3	3
0	#NULL!	#NULL!	#NULL!	#NULL!	#NULL!	#NULL!	#NULL!	#NULL!	#NULL!	#NULL!	#NULL!	#NULL!	#NULL!	#NULL!	#NULL!	#NULL!	#NULL!	#NULL!	#NULL!	#NULL!	#NULL!	#NULL!	#NULL!	#NULL!	#NULL!	#NULL!	#NULL!	#NULL!	#NULL!	#NULL!	#NULL!	#NULL!	#NULL!	#NULL!	#NULL!	#NULL!	#NULL!	#NULL!	#NULL!	#NULL!	#NULL!	#NULL!	#NULL!	#NULL!	#NULL!	#NULL!	#NULL!	#NULL!	#NULL!
0	4	3	3	4	4	4	4	3	4	4	4	4	4	5	4	4	4	3	#NULL!	#NULL!	#NULL!	#NULL!	#NULL!	#NULL!	#NULL!	#NULL!	#NULL!	#NULL!	#NULL!	#NULL!	#NULL!	#NULL!	#NULL!	#NULL!	#NULL!	#NULL!	#NULL!	#NULL!	#NULL!	#NULL!	#NULL!	#NULL!	#NULL!	#NULL!	#NULL!	#NULL!	#NULL!	#NULL!	#NULL!
0	2	4	2	4	4	4	4	2	4	2	4	4	4	4	4	4	4	4	4	2	4	2	4	2	3	3	3	2	4	4	3	5	2	3	2	4	2	2	4	4	3	4	3	2	4	2	4	4	4
0	4	2	3	3	2	2	2	2	4	4	4	4	4	4	4	4	3	4	5	2	4	2	4	2	4	3	4	2	4	5	2	4	2	2	1	4	1	1	5	4	2	1	4	1	4	1	4	2	4
0	5	4	4	4	4	4	4	2	4	4	4	4	4	3	3	4	3	2	4	3	4	3	4	3	4	4	4	1	4	4	3	4	2	3	2	4	4	3	4	4	2	1	4	2	4	2	4	2	3
0	2	2	3	2	3	2	3	2	4	2	5	5	5	5	5	5	5	5	4	1	4	2	5	1	5	3	5	2	5	5	2	4	2	2	3	5	2	2	5	3	3	1	5	2	4	1	4	3	5
0	4	4	4	4	4	4	4	2	4	4	4	4	4	4	4	4	4	2	4	3	4	2	3	3	3	3	3	2	4	4	3	4	2	3	3	4	3	2	4	4	3	1	4	1	4	1	4	4	4
0	2	2	2	2	2	2	2	1	4	4	4	5	5	5	4	5	4	4	4	1	4	2	5	1	5	3	5	2	5	5	3	5	2	2	1	5	2	2	5	4	2	2	5	1	5	1	4	3	5
0	1	1	1	1	1	1	1	1	4	4	5	5	5	5	5	5	5	5	5	1	4	1	5	1	5	2	5	2	1	5	2	5	2	2	1	5	1	1	5	4	1	1	4	1	5	1	5	2	5
0	4	4	3	2	2	2	4	2	3	4	4	4	4	4	4	4	4	3	3	3	4	2	3	2	3	2	3	2	3	4	2	4	2	2	1	3	2	4	4	3	1	2	3	1	4	1	3	2	3
0	4	3	4	2	4	1	4	2	4	4	4	5	5	5	4	4	4	5	5	2	5	3	5	1	5	2	5	2	5	5	3	5	2	2	3	4	1	4	4	4	3	4	5	2	5	1	5	4	4
0	3	2	2	1	2	1	2	1	3	4	4	5	4	4	4	5	4	4	4	2	3	3	3	2	3	2	3	3	2	3	4	4	3	3	3	5	1	3	3	2	3	4	4	2	4	1	3	3	3
0	4	4	4	4	4	4	4	2	3	4	4	4	4	4	2	4	4	4	3	1	3	3	3	1	3	4	3	3	3	3	4	4	2	4	3	4	3	4	4	3	4	4	3	3	4	3	3	3	3
0	4	3	3	3	3	2	3	2	4	3	4	4	4	4	4	4	4	4	3	1	4	2	3	1	3	2	4	2	4	4	2	3	3	2	2	4	1	4	4	3	2	4	3	2	4	2	4	2	3
0	5	3	2	2	2	2	3	1	3	2	5	5	5	5	4	5	5	5	4	2	4	2	4	2	3	3	4	2	4	4	3	4	2	2	1	5	2	4	4	3	2	3	4	1	5	2	4	2	4
0	4	4	2	2	2	2	2	3	2	4	4	4	4	4	3	4	3	4	#NULL!	#NULL!	#NULL!	#NULL!	#NULL!	#NULL!	#NULL!	#NULL!	#NULL!	#NULL!	#NULL!	#NULL!	#NULL!	#NULL!	#NULL!	#NULL!	#NULL!	#NULL!	#NULL!	#NULL!	#NULL!	#NULL!	#NULL!	#NULL!	#NULL!	#NULL!	#NULL!	#NULL!	#NULL!	#NULL!	#NULL!
0	4	2	2	2	2	2	2	2	4	4	5	5	5	5	3	4	4	5	5	2	4	2	5	2	5	2	5	1	5	5	3	5	1	3	1	4	1	2	4	2	2	2	5	2	5	1	4	2	5
0	2	2	2	2	2	2	4	2	2	2	5	4	4	5	3	4	4	4	5	2	5	1	4	2	5	2	5	2	3	5	2	5	3	2	1	5	2	3	5	4	2	3	5	1	5	1	5	2	5
0	4	3	3	4	4	4	3	3	3	4	5	4	4	5	3	4	4	3	4	1	4	2	4	1	4	4	4	1	4	4	3	5	3	3	4	4	2	4	4	3	4	3	4	1	4	3	4	4	4
0	#NULL!	#NULL!	#NULL!	#NULL!	#NULL!	#NULL!	#NULL!	#NULL!	#NULL!	#NULL!	#NULL!	#NULL!	#NULL!	#NULL!	#NULL!	#NULL!	#NULL!	#NULL!	#NULL!	#NULL!	#NULL!	#NULL!	#NULL!	#NULL!	#NULL!	#NULL!	#NULL!	#NULL!	#NULL!	#NULL!	#NULL!	#NULL!	#NULL!	#NULL!	#NULL!	#NULL!	#NULL!	#NULL!	#NULL!	#NULL!	#NULL!	#NULL!	#NULL!	#NULL!	#NULL!	#NULL!	#NULL!	#NULL!	#NULL!
0	2	2	2	2	4	2	4	2	3	4	4	4	4	3	3	4	4	3	3	2	3	3	4	2	3	3	3	3	3	3	2	4	2	3	4	4	2	3	3	2	3	3	4	2	3	3	4	2	4
0	2	2	2	2	2	1	2	1	2	2	5	5	5	5	5	5	3	4	5	2	4	2	5	1	5	2	5	1	5	5	2	5	2	1	1	3	1	2	5	2	2	2	5	1	5	1	5	2	5
0	2	2	2	2	2	2	2	1	2	2	5	5	5	5	5	5	5	5	4	1	4	3	4	1	4	1	4	2	4	4	2	4	1	1	2	4	1	4	4	3	2	3	4	1	4	1	4	2	4
0	#NULL!	#NULL!	#NULL!	#NULL!	#NULL!	#NULL!	#NULL!	#NULL!	#NULL!	#NULL!	#NULL!	#NULL!	#NULL!	#NULL!	#NULL!	#NULL!	#NULL!	#NULL!	#NULL!	#NULL!	#NULL!	#NULL!	#NULL!	#NULL!	#NULL!	#NULL!	#NULL!	#NULL!	#NULL!	#NULL!	#NULL!	#NULL!	#NULL!	#NULL!	#NULL!	#NULL!	#NULL!	#NULL!	#NULL!	#NULL!	#NULL!	#NULL!	#NULL!	#NULL!	#NULL!	#NULL!	#NULL!	#NULL!	#NULL!
0	3	3	3	2	2	2	2	1	2	2	4	3	4	4	4	5	5	5	3	2	4	2	4	2	3	2	3	2	4	3	3	5	2	3	3	5	3	2	3	2	3	2	3	2	3	2	5	5	5
0	3	3	3	3	3	3	3	3	3	3	3	3	3	3	3	3	3	3	3	3	3	3	3	3	3	3	3	3	3	3	3	3	3	3	3	3	3	3	3	3	3	3	3	3	3	3	3	3	3
0	2	2	2	2	2	2	2	2	2	2	5	5	5	5	5	5	5	4	5	1	4	1	1	1	5	1	5	3	3	5	1	3	1	1	1	5	1	2	5	4	3	3	5	1	5	1	5	2	5
0	2	2	2	2	2	2	2	1	4	3	5	5	5	5	5	5	5	5	4	1	4	2	3	1	4	3	4	2	4	4	2	5	2	2	2	4	1	4	4	4	3	2	4	2	4	2	4	2	4
0	4	2	2	2	2	2	2	2	2	4	4	4	4	4	3	3	4	4	4	2	4	2	3	3	4	2	4	2	4	4	2	4	2	2	3	4	2	3	4	4	3	2	4	2	3	2	3	3	4
0	3	3	3	3	3	3	3	3	3	3	3	3	3	3	3	3	3	3	3	3	3	3	3	3	3	3	3	3	3	3	3	3	3	3	3	3	3	3	3	3	3	3	3	3	3	3	3	3	3
0	4	2	2	2	2	2	2	2	2	4	4	4	4	4	2	3	4	4	3	2	4	2	4	3	4	2	4	2	4	4	2	3	3	2	3	4	2	3	4	4	2	3	4	2	4	3	4	4	4
0	4	5	4	5	5	5	5	5	5	5	5	5	5	4	1	4	3	5	5	2	5	2	4	1	5	4	5	3	5	5	2	5	3	3	3	5	3	3	5	5	3	4	5	4	3	3	4	4	4
0	4	2	2	4	2	4	4	2	5	4	5	5	5	5	3	5	4	4	3	1	3	3	4	3	4	3	4	3	3	3	3	5	2	3	3	4	1	3	3	4	2	4	5	3	5	2	4	3	4
0	#NULL!	#NULL!	#NULL!	#NULL!	#NULL!	#NULL!	#NULL!	#NULL!	#NULL!	#NULL!	#NULL!	#NULL!	#NULL!	#NULL!	#NULL!	#NULL!	#NULL!	#NULL!	#NULL!	#NULL!	#NULL!	#NULL!	#NULL!	#NULL!	#NULL!	#NULL!	#NULL!	#NULL!	#NULL!	#NULL!	#NULL!	#NULL!	#NULL!	#NULL!	#NULL!	#NULL!	#NULL!	#NULL!	#NULL!	#NULL!	#NULL!	#NULL!	#NULL!	#NULL!	#NULL!	#NULL!	#NULL!	#NULL!	#NULL!
0	#NULL!	#NULL!	#NULL!	#NULL!	#NULL!	#NULL!	#NULL!	#NULL!	#NULL!	#NULL!	#NULL!	#NULL!	#NULL!	#NULL!	#NULL!	#NULL!	#NULL!	#NULL!	#NULL!	#NULL!	#NULL!	#NULL!	#NULL!	#NULL!	#NULL!	#NULL!	#NULL!	#NULL!	#NULL!	#NULL!	#NULL!	#NULL!	#NULL!	#NULL!	#NULL!	#NULL!	#NULL!	#NULL!	#NULL!	#NULL!	#NULL!	#NULL!	#NULL!	#NULL!	#NULL!	#NULL!	#NULL!	#NULL!	#NULL!
0	2	4	2	2	2	2	2	1	4	2	4	3	4	3	4	4	4	5	3	2	3	2	3	2	3	3	3	2	2	3	2	4	3	3	2	4	2	4	4	4	3	2	4	2	3	1	4	2	4
0	#NULL!	#NULL!	#NULL!	#NULL!	#NULL!	#NULL!	#NULL!	#NULL!	#NULL!	#NULL!	#NULL!	#NULL!	#NULL!	#NULL!	#NULL!	#NULL!	#NULL!	#NULL!	#NULL!	#NULL!	#NULL!	#NULL!	#NULL!	#NULL!	#NULL!	#NULL!	#NULL!	#NULL!	#NULL!	#NULL!	#NULL!	#NULL!	#NULL!	#NULL!	#NULL!	#NULL!	#NULL!	#NULL!	#NULL!	#NULL!	#NULL!	#NULL!	#NULL!	#NULL!	#NULL!	#NULL!	#NULL!	#NULL!	#NULL!
0	2	4	2	2	2	2	2	2	4	2	4	3	4	3	4	4	4	4	3	2	4	2	3	2	3	3	3	2	2	3	2	4	3	2	2	4	2	4	4	3	3	2	3	2	3	2	3	2	3
0	2	2	2	2	3	2	4	1	4	3	4	4	4	5	5	5	4	4	4	3	4	2	3	2	4	2	4	2	3	5	3	4	2	2	2	4	2	2	4	4	3	3	4	2	4	1	4	2	4
0	2	2	2	1	2	2	2	2	4	2	5	5	4	4	4	5	4	4	4	3	3	1	4	1	3	2	4	3	4	4	2	3	3	2	3	4	2	3	4	3	4	3	4	3	3	2	4	3	4
0	2	2	2	2	2	2	2	2	2	4	4	4	4	4	4	4	4	4	4	2	4	3	4	2	4	2	4	2	4	4	3	3	2	2	2	4	3	3	4	4	3	2	4	3	4	3	4	3	4
0	#NULL!	#NULL!	#NULL!	#NULL!	#NULL!	#NULL!	#NULL!	#NULL!	#NULL!	#NULL!	#NULL!	#NULL!	#NULL!	#NULL!	#NULL!	#NULL!	#NULL!	#NULL!	#NULL!	#NULL!	#NULL!	#NULL!	#NULL!	#NULL!	#NULL!	#NULL!	#NULL!	#NULL!	#NULL!	#NULL!	#NULL!	#NULL!	#NULL!	#NULL!	#NULL!	#NULL!	#NULL!	#NULL!	#NULL!	#NULL!	#NULL!	#NULL!	#NULL!	#NULL!	#NULL!	#NULL!	#NULL!	#NULL!	#NULL!
0	#NULL!	#NULL!	#NULL!	#NULL!	#NULL!	#NULL!	#NULL!	#NULL!	#NULL!	#NULL!	#NULL!	#NULL!	#NULL!	#NULL!	#NULL!	#NULL!	#NULL!	#NULL!	#NULL!	#NULL!	#NULL!	#NULL!	#NULL!	#NULL!	#NULL!	#NULL!	#NULL!	#NULL!	#NULL!	#NULL!	#NULL!	#NULL!	#NULL!	#NULL!	#NULL!	#NULL!	#NULL!	#NULL!	#NULL!	#NULL!	#NULL!	#NULL!	#NULL!	#NULL!	#NULL!	#NULL!	#NULL!	#NULL!	#NULL!
0	4	3	4	4	4	3	3	4	4	4	4	4	4	4	4	3	3	4	4	2	4	3	3	2	4	3	3	2	4	3	2	3	2	2	3	4	1	2	3	3	3	2	4	2	3	2	4	2	4
0	2	2	2	2	2	3	3	2	2	3	4	4	4	4	3	4	3	4	3	2	3	3	3	1	3	3	3	2	3	3	2	3	2	2	2	3	1	3	3	2	2	2	4	1	3	1	4	2	4
0	4	2	2	2	4	3	3	2	4	2	5	4	4	5	3	4	3	4	#NULL!	#NULL!	#NULL!	#NULL!	#NULL!	#NULL!	#NULL!	#NULL!	#NULL!	#NULL!	#NULL!	#NULL!	#NULL!	#NULL!	#NULL!	#NULL!	#NULL!	#NULL!	#NULL!	#NULL!	#NULL!	#NULL!	#NULL!	#NULL!	#NULL!	#NULL!	#NULL!	#NULL!	#NULL!	#NULL!	#NULL!
0	4	1	2	5	4	5	3	4	4	4	4	4	4	4	4	4	4	4	2	3	5	5	5	5	4	4	2	5	5	2	5	5	3	5	1	5	5	1	5	2	5	1	5	5	5	3	5	5	5
0	4	4	3	2	2	3	4	2	4	4	4	4	4	4	4	4	4	4	2	3	3	4	3	3	3	3	2	3	3	4	3	4	2	3	3	4	3	3	3	2	3	1	4	3	4	3	2	4	3
0	#NULL!	#NULL!	#NULL!	#NULL!	#NULL!	#NULL!	#NULL!	#NULL!	#NULL!	#NULL!	#NULL!	#NULL!	#NULL!	#NULL!	#NULL!	#NULL!	#NULL!	#NULL!	#NULL!	#NULL!	#NULL!	#NULL!	#NULL!	#NULL!	#NULL!	#NULL!	#NULL!	#NULL!	#NULL!	#NULL!	#NULL!	#NULL!	#NULL!	#NULL!	#NULL!	#NULL!	#NULL!	#NULL!	#NULL!	#NULL!	#NULL!	#NULL!	#NULL!	#NULL!	#NULL!	#NULL!	#NULL!	#NULL!	#NULL!
0	5	5	4	4	4	3	4	4	5	5	4	5	5	4	4	4	4	5	4	2	5	2	5	2	4	2	4	1	4	5	3	5	4	2	2	4	1	3	4	1	2	4	4	1	5	1	3	3	5
0	3	3	4	4	4	2	4	4	2	5	2	5	4	4	4	3	3	4	4	2	3	2	4	3	4	2	4	1	4	3	2	4	2	2	2	4	1	1	4	3	2	1	3	1	4	1	2	1	4
0	4	3	3	2	4	2	2	4	2	4	5	5	4	5	2	4	4	2	4	1	4	1	4	1	5	2	4	2	4	5	3	5	2	3	3	4	2	2	4	3	3	3	4	1	5	1	3	3	5
0	4	4	4	4	3	4	4	2	4	4	4	4	4	4	4	4	3	4	3	2	4	3	4	2	3	4	3	2	4	3	4	3	3	3	3	4	2	3	3	3	3	3	4	3	3	3	4	3	4
0	2	2	2	2	2	2	2	2	2	2	5	5	5	5	5	5	5	5	#NULL!	#NULL!	#NULL!	#NULL!	#NULL!	#NULL!	#NULL!	#NULL!	#NULL!	#NULL!	#NULL!	#NULL!	#NULL!	#NULL!	#NULL!	#NULL!	#NULL!	#NULL!	#NULL!	#NULL!	#NULL!	#NULL!	#NULL!	#NULL!	#NULL!	#NULL!	#NULL!	#NULL!	#NULL!	#NULL!	#NULL!
0	#NULL!	#NULL!	#NULL!	#NULL!	#NULL!	#NULL!	#NULL!	#NULL!	#NULL!	#NULL!	#NULL!	#NULL!	#NULL!	#NULL!	#NULL!	#NULL!	#NULL!	#NULL!	#NULL!	#NULL!	#NULL!	#NULL!	#NULL!	#NULL!	#NULL!	#NULL!	#NULL!	#NULL!	#NULL!	#NULL!	#NULL!	#NULL!	#NULL!	#NULL!	#NULL!	#NULL!	#NULL!	#NULL!	#NULL!	#NULL!	#NULL!	#NULL!	#NULL!	#NULL!	#NULL!	#NULL!	#NULL!	#NULL!	#NULL!
0	2	2	2	2	2	2	2	3	2	3	5	4	4	4	4	4	4	5	4	3	4	2	4	2	5	3	4	1	5	5	3	5	2	2	2	4	1	2	5	5	3	2	4	1	5	1	5	3	5
0	4	2	4	2	2	2	4	2	2	3	4	4	4	4	3	4	3	4	4	3	3	2	4	3	3	2	4	2	5	3	2	3	2	3	2	4	2	2	5	3	3	1	5	2	2	2	3	3	5
0	4	2	2	2	2	2	2	1	2	2	5	5	5	5	5	5	5	5	4	2	4	2	4	2	4	3	3	1	2	5	2	5	3	1	1	5	1	3	4	3	3	2	4	1	5	1	4	2	3
0	1	1	1	3	1	1	5	1	1	1	5	5	5	5	5	5	5	5	#NULL!	#NULL!	#NULL!	#NULL!	#NULL!	#NULL!	#NULL!	#NULL!	#NULL!	#NULL!	#NULL!	#NULL!	#NULL!	#NULL!	#NULL!	#NULL!	#NULL!	#NULL!	#NULL!	#NULL!	#NULL!	#NULL!	#NULL!	#NULL!	#NULL!	#NULL!	#NULL!	#NULL!	#NULL!	#NULL!	#NULL!
0	1	1	1	1	1	1	5	1	3	1	5	5	5	5	5	5	5	5	5	1	5	1	5	1	5	2	5	1	5	5	2	5	1	1	1	5	1	1	5	5	2	1	5	1	5	1	5	2	5
0	5	4	4	4	4	4	4	2	5	2	3	5	4	4	2	3	3	4	4	2	5	2	5	2	4	5	4	1	5	5	4	5	2	3	3	5	2	4	4	3	3	4	5	2	3	1	4	3	5
0	2	2	2	2	2	2	2	1	4	2	4	4	4	4	4	5	5	5	4	1	3	2	3	1	4	3	4	3	3	4	3	3	2	3	3	5	2	2	3	2	3	3	3	2	4	3	3	3	3
0	4	2	2	1	4	1	2	1	1	1	5	4	5	4	4	4	4	4	4	2	4	1	4	3	3	3	5	1	4	5	3	5	2	3	1	5	1	1	4	4	2	1	5	1	3	1	3	3	5
0	2	2	2	2	2	2	2	2	4	2	4	4	4	4	3	4	4	2	3	1	3	2	3	1	4	3	4	2	3	4	2	4	3	2	2	4	1	3	4	2	3	3	4	1	4	1	3	1	4
0	4	3	4	2	3	1	3	2	3	4	4	4	4	4	3	4	3	3	4	1	4	2	2	1	3	2	3	2	4	4	3	4	3	2	3	4	1	2	4	3	2	2	4	1	4	2	4	3	4
0	4	3	4	3	2	3	3	1	4	4	4	4	5	5	4	5	4	5	4	3	4	2	4	3	3	3	4	2	4	4	4	4	3	3	3	4	2	2	3	1	3	2	4	2	5	3	2	3	4
0	4	2	4	2	2	2	4	2	2	4	3	3	4	4	4	4	3	4	4	3	4	2	4	4	4	3	3	2	4	4	4	4	3	2	3	4	3	3	4	2	4	2	5	2	3	2	3	3	4
0	4	2	4	2	4	2	4	2	2	4	3	4	4	4	4	4	2	4	4	1	3	2	5	3	4	3	4	1	3	4	3	5	2	3	2	3	2	2	3	3	3	1	3	2	4	2	4	3	4
0	2	2	2	2	2	2	2	1	2	2	5	5	5	5	5	5	5	2	4	2	3	2	3	2	3	3	4	1	4	5	3	3	2	3	3	4	3	2	4	4	3	3	4	1	4	1	2	3	3
0	#NULL!	#NULL!	#NULL!	#NULL!	#NULL!	#NULL!	#NULL!	#NULL!	#NULL!	#NULL!	#NULL!	#NULL!	#NULL!	#NULL!	#NULL!	#NULL!	#NULL!	#NULL!	#NULL!	#NULL!	#NULL!	#NULL!	#NULL!	#NULL!	#NULL!	#NULL!	#NULL!	#NULL!	#NULL!	#NULL!	#NULL!	#NULL!	#NULL!	#NULL!	#NULL!	#NULL!	#NULL!	#NULL!	#NULL!	#NULL!	#NULL!	#NULL!	#NULL!	#NULL!	#NULL!	#NULL!	#NULL!	#NULL!	#NULL!
0	2	2	2	2	2	2	4	2	4	3	4	4	4	4	4	4	4	4	4	2	3	2	5	2	4	1	4	2	3	4	3	4	3	2	2	4	2	2	4	2	2	1	5	2	4	1	5	3	5
0	3	4	3	4	3	3	3	2	4	3	4	4	4	4	4	3	3	2	4	2	4	2	4	1	3	3	3	2	4	5	3	5	1	2	3	4	1	3	4	2	2	2	4	2	4	2	3	3	4
0	1	1	1	1	1	1	1	1	1	1	5	5	5	5	5	5	5	5	5	1	5	1	5	1	5	1	5	1	5	5	1	5	1	1	1	5	1	1	5	5	1	1	5	1	5	1	5	1	5
0	3	3	2	3	4	4	4	4	4	3	4	4	4	4	3	3	2	4	3	3	4	3	4	3	2	2	4	3	4	4	5	3	2	4	4	4	2	4	4	1	5	2	5	4	2	2	4	4	4
0	4	5	4	4	2	3	3	3	3	3	3	3	3	3	3	3	3	3	3	2	3	2	3	4	3	4	3	3	3	3	3	3	3	3	3	3	3	3	3	3	3	3	3	3	3	3	3	3	3
0	2	1	1	1	1	1	3	1	2	1	5	5	5	5	5	5	5	5	5	1	3	1	4	1	4	2	5	1	4	5	1	5	2	1	1	4	1	3	5	3	2	3	4	1	5	1	4	2	4
0	4	2	2	4	3	4	4	1	4	4	5	5	5	5	3	4	4	5	5	2	4	2	4	1	5	3	4	2	5	5	2	5	2	2	3	5	1	2	4	4	2	4	5	2	5	2	4	2	5
0	5	4	4	2	2	3	4	1	4	3	4	4	4	4	4	5	4	5	3	3	3	3	4	4	3	4	3	3	3	4	3	4	3	3	4	4	4	3	3	2	4	3	4	3	3	3	2	3	4
0	4	4	4	2	2	4	4	2	4	4	4	4	4	4	4	4	4	4	3	3	3	4	4	3	3	4	3	3	4	3	4	4	1	3	3	3	3	3	3	3	4	3	4	2	4	3	3	4	4
0	#NULL!	#NULL!	#NULL!	#NULL!	#NULL!	#NULL!	#NULL!	#NULL!	#NULL!	#NULL!	#NULL!	#NULL!	#NULL!	#NULL!	#NULL!	#NULL!	#NULL!	#NULL!	#NULL!	#NULL!	#NULL!	#NULL!	#NULL!	#NULL!	#NULL!	#NULL!	#NULL!	#NULL!	#NULL!	#NULL!	#NULL!	#NULL!	#NULL!	#NULL!	#NULL!	#NULL!	#NULL!	#NULL!	#NULL!	#NULL!	#NULL!	#NULL!	#NULL!	#NULL!	#NULL!	#NULL!	#NULL!	#NULL!	#NULL!
0	#NULL!	#NULL!	#NULL!	#NULL!	#NULL!	#NULL!	#NULL!	#NULL!	#NULL!	#NULL!	#NULL!	#NULL!	#NULL!	#NULL!	#NULL!	#NULL!	#NULL!	#NULL!	#NULL!	#NULL!	#NULL!	#NULL!	#NULL!	#NULL!	#NULL!	#NULL!	#NULL!	#NULL!	#NULL!	#NULL!	#NULL!	#NULL!	#NULL!	#NULL!	#NULL!	#NULL!	#NULL!	#NULL!	#NULL!	#NULL!	#NULL!	#NULL!	#NULL!	#NULL!	#NULL!	#NULL!	#NULL!	#NULL!	#NULL!
0	2	2	3	4	2	4	2	2	4	4	4	4	4	4	4	4	3	4	3	3	3	3	2	3	3	3	2	3	3	3	4	4	3	3	3	3	3	2	4	2	3	3	3	2	3	3	2	3	3
0	#NULL!	#NULL!	#NULL!	#NULL!	#NULL!	#NULL!	#NULL!	#NULL!	#NULL!	#NULL!	#NULL!	#NULL!	#NULL!	#NULL!	#NULL!	#NULL!	#NULL!	#NULL!	#NULL!	#NULL!	#NULL!	#NULL!	#NULL!	#NULL!	#NULL!	#NULL!	#NULL!	#NULL!	#NULL!	#NULL!	#NULL!	#NULL!	#NULL!	#NULL!	#NULL!	#NULL!	#NULL!	#NULL!	#NULL!	#NULL!	#NULL!	#NULL!	#NULL!	#NULL!	#NULL!	#NULL!	#NULL!	#NULL!	#NULL!
0	1	4	2	4	1	1	1	5	5	5	4	5	4	3	4	4	3	3	4	2	3	4	5	3	4	5	5	3	3	4	4	1	1	4	3	4	1	3	2	2	3	1	3	3	3	1	5	1	3
0	#NULL!	#NULL!	#NULL!	#NULL!	#NULL!	#NULL!	#NULL!	#NULL!	#NULL!	#NULL!	#NULL!	#NULL!	#NULL!	#NULL!	#NULL!	#NULL!	#NULL!	#NULL!	#NULL!	#NULL!	#NULL!	#NULL!	#NULL!	#NULL!	#NULL!	#NULL!	#NULL!	#NULL!	#NULL!	#NULL!	#NULL!	#NULL!	#NULL!	#NULL!	#NULL!	#NULL!	#NULL!	#NULL!	#NULL!	#NULL!	#NULL!	#NULL!	#NULL!	#NULL!	#NULL!	#NULL!	#NULL!	#NULL!	#NULL!
0	4	2	2	1	2	1	2	1	4	2	5	5	5	5	5	5	5	5	5	1	4	1	5	1	5	3	4	1	5	5	3	5	3	4	3	4	1	3	5	3	3	3	5	2	5	1	4	3	5
0	4	4	4	4	2	3	4	4	4	5	3	5	5	5	3	2	2	2	4	3	3	2	5	2	5	3	4	3	4	5	3	3	3	5	5	5	3	3	5	5	3	1	5	1	3	2	2	4	5
0	#NULL!	#NULL!	#NULL!	#NULL!	#NULL!	#NULL!	#NULL!	#NULL!	#NULL!	#NULL!	#NULL!	#NULL!	#NULL!	#NULL!	#NULL!	#NULL!	#NULL!	#NULL!	#NULL!	#NULL!	#NULL!	#NULL!	#NULL!	#NULL!	#NULL!	#NULL!	#NULL!	#NULL!	#NULL!	#NULL!	#NULL!	#NULL!	#NULL!	#NULL!	#NULL!	#NULL!	#NULL!	#NULL!	#NULL!	#NULL!	#NULL!	#NULL!	#NULL!	#NULL!	#NULL!	#NULL!	#NULL!	#NULL!	#NULL!
0	4	2	2	2	4	1	2	1	4	5	5	4	4	4	4	5	4	4	4	2	4	3	3	2	3	3	4	2	2	4	2	4	3	2	2	3	2	3	4	3	2	4	4	2	4	2	4	3	4
0	2	2	2	2	2	2	4	2	4	2	4	4	4	4	4	4	4	4	5	3	5	3	5	3	5	1	5	2	5	5	3	5	4	3	3	5	3	4	5	3	3	3	5	1	5	1	5	1	5
0	#NULL!	#NULL!	#NULL!	#NULL!	#NULL!	#NULL!	#NULL!	#NULL!	#NULL!	#NULL!	#NULL!	#NULL!	#NULL!	#NULL!	#NULL!	#NULL!	#NULL!	#NULL!	#NULL!	#NULL!	#NULL!	#NULL!	#NULL!	#NULL!	#NULL!	#NULL!	#NULL!	#NULL!	#NULL!	#NULL!	#NULL!	#NULL!	#NULL!	#NULL!	#NULL!	#NULL!	#NULL!	#NULL!	#NULL!	#NULL!	#NULL!	#NULL!	#NULL!	#NULL!	#NULL!	#NULL!	#NULL!	#NULL!	#NULL!
0	4	4	2	4	2	4	2	1	4	4	5	5	5	4	2	5	4	4	4	2	4	1	4	1	3	4	4	1	3	5	4	5	1	2	2	3	1	3	5	2	3	1	4	1	4	1	4	2	3
0	4	2	4	3	3	2	2	2	4	4	4	4	4	4	4	5	3	4	4	3	4	2	4	3	3	3	3	2	4	4	3	4	3	3	3	3	3	3	3	1	3	2	4	2	4	2	2	3	4
0	3	4	3	4	4	4	3	2	4	4	4	4	4	4	4	4	4	4	3	1	3	1	4	1	4	3	4	2	4	4	3	4	3	3	2	4	2	3	4	3	2	3	3	1	3	2	3	2	3
0	4	4	4	4	4	4	4	4	4	4	4	4	4	5	3	4	4	4	4	3	4	2	4	3	4	3	4	2	4	4	3	5	2	3	2	4	1	2	4	4	2	3	4	2	5	1	2	2	4
0	4	4	4	4	4	4	4	4	4	4	4	4	4	3	4	3	3	4	3	3	3	3	3	2	4	3	4	3	4	3	3	3	3	3	3	3	3	4	3	2	3	3	3	2	3	2	4	3	4
0	#NULL!	#NULL!	#NULL!	#NULL!	#NULL!	#NULL!	#NULL!	#NULL!	#NULL!	#NULL!	#NULL!	#NULL!	#NULL!	#NULL!	#NULL!	#NULL!	#NULL!	#NULL!	#NULL!	#NULL!	#NULL!	#NULL!	#NULL!	#NULL!	#NULL!	#NULL!	#NULL!	#NULL!	#NULL!	#NULL!	#NULL!	#NULL!	#NULL!	#NULL!	#NULL!	#NULL!	#NULL!	#NULL!	#NULL!	#NULL!	#NULL!	#NULL!	#NULL!	#NULL!	#NULL!	#NULL!	#NULL!	#NULL!	#NULL!
0	4	2	3	2	3	2	3	3	4	3	5	5	5	5	5	5	5	5	4	2	3	2	4	1	4	3	4	2	4	4	3	5	2	3	2	4	2	2	4	4	2	3	4	2	5	2	5	2	5
0	2	2	3	3	3	2	2	2	3	3	4	4	4	3	3	4	3	4	5	1	5	1	5	1	5	2	5	1	5	5	2	5	2	2	1	5	1	2	5	5	2	2	5	2	4	1	5	2	5
0	3	2	3	2	3	2	3	1	4	4	4	4	4	4	3	4	3	2	4	2	3	1	3	3	2	3	2	1	4	3	3	4	4	3	3	5	2	2	2	2	3	1	3	2	4	1	2	3	4
0	1	1	1	1	1	1	1	1	2	2	5	5	5	5	5	5	5	5	5	1	5	2	5	1	5	2	5	2	5	5	2	5	2	2	2	5	2	2	5	5	1	1	5	1	5	1	5	2	5
0	4	2	4	4	4	4	4	2	4	4	4	2	4	4	2	4	2	4	3	1	3	2	3	3	2	4	3	2	2	2	3	3	3	3	2	2	2	2	2	1	2	2	3	2	2	2	2	3	2
0	2	2	2	2	2	2	2	2	4	4	4	4	4	5	4	4	4	4	4	2	4	2	3	2	3	2	4	3	3	4	3	4	3	3	4	5	2	4	4	4	3	4	4	2	4	3	4	4	4
0	4	2	2	4	4	2	2	4	2	4	4	4	4	4	3	4	3	4	4	2	4	3	3	1	4	3	3	1	4	4	2	4	3	3	2	4	2	2	4	2	2	2	4	2	4	2	4	3	4
0	4	4	3	4	3	4	3	2	4	4	4	4	4	4	3	4	4	4	4	3	4	2	4	4	3	3	3	3	4	4	3	4	3	3	3	3	3	3	3	3	3	3	3	3	3	3	3	3	3
0	#NULL!	#NULL!	#NULL!	#NULL!	#NULL!	#NULL!	#NULL!	#NULL!	#NULL!	#NULL!	#NULL!	#NULL!	#NULL!	#NULL!	#NULL!	#NULL!	#NULL!	#NULL!	#NULL!	#NULL!	#NULL!	#NULL!	#NULL!	#NULL!	#NULL!	#NULL!	#NULL!	#NULL!	#NULL!	#NULL!	#NULL!	#NULL!	#NULL!	#NULL!	#NULL!	#NULL!	#NULL!	#NULL!	#NULL!	#NULL!	#NULL!	#NULL!	#NULL!	#NULL!	#NULL!	#NULL!	#NULL!	#NULL!	#NULL!
0	3	2	2	2	2	2	3	2	2	4	5	5	4	5	4	4	4	4	4	1	4	1	4	1	4	3	4	2	4	5	2	5	3	2	2	4	2	2	4	3	2	2	4	2	4	2	4	2	4
0	2	3	2	3	3	2	3	1	4	3	5	5	5	5	4	5	4	5	4	2	4	2	4	2	4	3	4	2	3	4	3	5	3	3	2	4	3	3	4	3	3	2	4	2	5	2	3	3	3
0	1	1	3	2	3	1	2	1	1	2	5	5	5	5	4	5	5	5	4	2	5	1	4	1	5	2	5	1	4	5	2	5	3	2	2	5	2	3	5	4	3	2	5	2	5	1	4	2	5
0	4	4	4	4	4	4	4	5	5	3	4	4	3	4	3	3	3	5	3	3	3	4	4	2	3	3	3	3	5	4	3	4	3	3	3	5	3	2	3	3	4	4	4	2	4	2	3	3	3
0	#NULL!	#NULL!	#NULL!	#NULL!	#NULL!	#NULL!	#NULL!	#NULL!	#NULL!	#NULL!	#NULL!	#NULL!	#NULL!	#NULL!	#NULL!	#NULL!	#NULL!	#NULL!	#NULL!	#NULL!	#NULL!	#NULL!	#NULL!	#NULL!	#NULL!	#NULL!	#NULL!	#NULL!	#NULL!	#NULL!	#NULL!	#NULL!	#NULL!	#NULL!	#NULL!	#NULL!	#NULL!	#NULL!	#NULL!	#NULL!	#NULL!	#NULL!	#NULL!	#NULL!	#NULL!	#NULL!	#NULL!	#NULL!	#NULL!
0	4	3	2	3	2	2	2	2	3	2	4	4	4	5	4	5	4	5	4	3	4	2	4	2	4	3	4	2	4	5	3	5	3	2	3	4	2	4	4	3	4	4	4	1	5	2	4	3	4
0	4	2	2	2	3	4	4	2	2	2	5	5	5	4	5	5	4	5	3	2	3	1	4	1	3	4	3	1	3	4	2	4	3	2	1	5	1	3	4	3	4	2	4	2	3	2	2	3	4
0	#NULL!	#NULL!	#NULL!	#NULL!	#NULL!	#NULL!	#NULL!	#NULL!	#NULL!	#NULL!	#NULL!	#NULL!	#NULL!	#NULL!	#NULL!	#NULL!	#NULL!	#NULL!	#NULL!	#NULL!	#NULL!	#NULL!	#NULL!	#NULL!	#NULL!	#NULL!	#NULL!	#NULL!	#NULL!	#NULL!	#NULL!	#NULL!	#NULL!	#NULL!	#NULL!	#NULL!	#NULL!	#NULL!	#NULL!	#NULL!	#NULL!	#NULL!	#NULL!	#NULL!	#NULL!	#NULL!	#NULL!	#NULL!	#NULL!
0	1	2	1	1	1	2	1	1	3	2	5	5	5	5	3	5	5	3	5	1	4	1	5	1	5	1	4	2	3	4	3	4	1	1	1	4	1	2	4	4	2	3	4	2	4	1	4	3	4
0	1	3	2	2	2	4	2	2	4	2	4	4	4	4	4	4	3	4	4	1	3	2	3	1	4	3	4	2	4	3	4	4	3	4	3	3	2	3	4	2	3	2	3	2	4	2	3	3	3
0	2	2	2	2	2	2	2	2	4	4	4	5	5	5	5	5	5	5	4	3	4	1	3	2	5	3	5	1	3	4	2	5	5	2	1	5	1	3	4	5	2	3	5	1	5	1	5	2	5
0	5	2	2	3	4	2	4	1	4	2	4	3	4	4	4	5	4	5	4	1	3	3	4	1	4	3	3	1	5	4	2	4	1	3	1	4	1	3	5	1	3	1	4	3	5	1	3	3	4
0	2	2	4	2	4	2	2	2	4	4	4	4	4	4	4	4	4	4	4	3	3	2	4	2	4	3	4	2	4	4	3	4	2	3	3	4	1	3	3	3	3	2	4	2	4	2	3	3	4
0	3	3	3	3	3	3	3	2	3	3	4	4	4	3	3	4	4	4	3	3	3	4	3	3	3	3	3	2	4	3	3	3	2	3	2	4	2	2	3	3	3	3	4	1	3	2	3	3	4
0	#NULL!	#NULL!	#NULL!	#NULL!	#NULL!	#NULL!	#NULL!	#NULL!	#NULL!	#NULL!	#NULL!	#NULL!	#NULL!	#NULL!	#NULL!	#NULL!	#NULL!	#NULL!	#NULL!	#NULL!	#NULL!	#NULL!	#NULL!	#NULL!	#NULL!	#NULL!	#NULL!	#NULL!	#NULL!	#NULL!	#NULL!	#NULL!	#NULL!	#NULL!	#NULL!	#NULL!	#NULL!	#NULL!	#NULL!	#NULL!	#NULL!	#NULL!	#NULL!	#NULL!	#NULL!	#NULL!	#NULL!	#NULL!	#NULL!
0	3	2	2	2	2	2	3	2	2	2	4	4	4	4	4	4	4	4	4	1	5	1	3	1	5	1	5	1	4	4	1	5	2	1	1	5	1	3	5	5	3	2	5	1	5	1	5	3	5
0	5	4	4	4	4	3	4	5	4	5	5	3	3	3	4	4	2	5	#NULL!	#NULL!	#NULL!	#NULL!	#NULL!	#NULL!	#NULL!	#NULL!	#NULL!	#NULL!	#NULL!	#NULL!	#NULL!	#NULL!	#NULL!	#NULL!	#NULL!	#NULL!	#NULL!	#NULL!	#NULL!	#NULL!	#NULL!	#NULL!	#NULL!	#NULL!	#NULL!	#NULL!	#NULL!	#NULL!	#NULL!
0	3	3	3	3	3	3	3	3	3	3	3	3	3	3	3	3	3	3	3	3	3	3	3	3	3	3	3	2	4	4	3	4	2	3	3	4	3	2	3	3	3	3	3	2	3	2	3	3	3
0	2	2	2	2	2	1	2	1	2	4	5	5	4	4	4	5	4	4	4	1	4	2	4	2	4	3	3	3	3	4	2	5	2	2	3	4	3	2	4	3	2	2	5	1	4	1	3	3	4
0	4	2	4	4	4	2	4	2	4	4	4	4	5	5	4	5	4	5	#NULL!	#NULL!	#NULL!	#NULL!	#NULL!	#NULL!	#NULL!	#NULL!	#NULL!	#NULL!	#NULL!	#NULL!	#NULL!	#NULL!	#NULL!	#NULL!	#NULL!	#NULL!	#NULL!	#NULL!	#NULL!	#NULL!	#NULL!	#NULL!	#NULL!	#NULL!	#NULL!	#NULL!	#NULL!	#NULL!	#NULL!
0	4	2	3	2	2	1	3	2	2	3	4	4	4	5	5	5	5	2	4	1	5	1	5	2	4	1	4	1	4	5	1	4	2	1	1	5	1	3	5	4	2	2	5	1	4	1	4	2	4
0	3	3	4	2	4	3	3	3	5	4	5	4	5	5	5	5	4	5	5	1	4	1	3	2	5	2	5	3	5	5	2	3	3	2	2	5	3	2	5	5	2	2	5	2	5	1	5	3	5
0	3	2	4	2	3	3	4	2	2	5	5	5	5	5	4	4	4	4	5	3	4	2	4	2	5	3	3	2	4	4	3	5	2	3	2	5	3	3	4	3	3	2	4	3	5	1	4	2	4
0	4	2	3	3	4	3	2	3	2	4	4	4	4	5	4	4	4	3	5	2	4	2	4	2	5	3	4	3	5	5	3	5	2	2	2	5	2	3	4	3	4	2	4	2	5	1	3	3	4
0	4	4	4	4	4	2	2	2	2	4	4	4	4	4	4	4	4	4	#NULL!	#NULL!	#NULL!	#NULL!	#NULL!	#NULL!	#NULL!	#NULL!	#NULL!	#NULL!	#NULL!	#NULL!	#NULL!	#NULL!	#NULL!	#NULL!	#NULL!	#NULL!	#NULL!	#NULL!	#NULL!	#NULL!	#NULL!	#NULL!	#NULL!	#NULL!	#NULL!	#NULL!	#NULL!	#NULL!	#NULL!
0	4	2	2	2	2	2	4	1	5	4	5	5	5	5	4	5	5	4	5	1	4	1	3	2	4	3	5	1	4	5	2	4	3	2	1	5	2	4	5	4	4	4	5	2	5	1	4	3	4
0	4	2	4	2	2	2	2	2	2	4	4	4	4	4	3	4	4	4	5	1	2	1	3	1	4	1	4	1	4	5	2	5	1	2	1	4	1	1	5	5	2	3	5	1	5	1	4	2	5
0	3	2	4	2	4	2	2	2	3	4	4	4	4	4	4	4	4	4	4	2	4	3	4	1	4	2	4	2	4	4	2	4	3	2	2	4	2	4	4	4	2	3	3	2	4	2	3	2	4
0	4	1	1	3	1	1	4	1	3	4	5	5	5	5	5	5	4	2	#NULL!	#NULL!	#NULL!	#NULL!	#NULL!	#NULL!	#NULL!	#NULL!	#NULL!	#NULL!	#NULL!	#NULL!	#NULL!	#NULL!	#NULL!	#NULL!	#NULL!	#NULL!	#NULL!	#NULL!	#NULL!	#NULL!	#NULL!	#NULL!	#NULL!	#NULL!	#NULL!	#NULL!	#NULL!	#NULL!	#NULL!
0	#NULL!	#NULL!	#NULL!	#NULL!	#NULL!	#NULL!	#NULL!	#NULL!	#NULL!	#NULL!	#NULL!	#NULL!	#NULL!	#NULL!	#NULL!	#NULL!	#NULL!	#NULL!	#NULL!	#NULL!	#NULL!	#NULL!	#NULL!	#NULL!	#NULL!	#NULL!	#NULL!	#NULL!	#NULL!	#NULL!	#NULL!	#NULL!	#NULL!	#NULL!	#NULL!	#NULL!	#NULL!	#NULL!	#NULL!	#NULL!	#NULL!	#NULL!	#NULL!	#NULL!	#NULL!	#NULL!	#NULL!	#NULL!	#NULL!
0	4	2	3	1	3	2	4	2	4	5	5	4	5	5	5	4	3	5	#NULL!	#NULL!	#NULL!	#NULL!	#NULL!	#NULL!	#NULL!	#NULL!	#NULL!	#NULL!	#NULL!	#NULL!	#NULL!	#NULL!	#NULL!	#NULL!	#NULL!	#NULL!	#NULL!	#NULL!	#NULL!	#NULL!	#NULL!	#NULL!	#NULL!	#NULL!	#NULL!	#NULL!	#NULL!	#NULL!	#NULL!
0	1	2	2	2	2	2	1	1	4	3	4	5	5	5	5	5	5	5	5	2	5	1	4	1	4	3	5	1	3	5	2	5	3	2	2	5	3	3	5	4	2	2	5	1	5	1	3	2	5
0	2	2	2	2	2	3	3	1	2	3	5	5	5	5	5	5	5	5	5	3	4	3	5	3	5	2	4	2	3	4	2	5	2	2	2	4	2	2	5	4	2	1	5	2	5	2	4	2	5
0	4	4	4	4	4	4	3	4	4	4	2	2	3	2	2	2	2	4	3	3	3	2	3	2	4	4	3	2	4	3	3	4	2	3	2	3	2	2	3	2	2	3	4	2	3	3	3	3	3
0	2	2	3	2	2	2	2	1	2	3	5	5	5	5	5	5	5	5	4	2	4	1	5	2	5	2	4	1	4	5	2	5	2	1	1	5	2	1	5	2	2	1	5	1	5	1	4	2	5
0	2	2	2	2	2	2	2	2	4	4	4	4	4	4	4	4	4	4	3	3	2	2	3	3	3	3	2	1	3	3	4	4	2	3	3	3	3	3	3	2	3	1	3	1	3	1	3	3	3
0	2	2	3	3	3	2	2	2	3	2	4	4	4	4	2	3	3	5	4	3	3	3	3	3	3	3	3	3	3	3	3	3	3	3	3	3	3	3	4	3	2	3	4	1	3	3	3	3	5
0	2	2	3	2	2	1	2	1	4	4	5	5	5	5	4	4	4	4	5	2	4	2	5	2	5	2	5	1	5	4	3	5	2	3	3	5	2	3	5	3	3	2	5	1	5	2	5	2	5
0	2	2	3	1	2	1	1	1	4	2	5	5	4	4	4	5	5	5	4	3	4	1	4	2	5	1	4	3	4	4	2	4	2	3	2	5	2	3	4	5	2	3	4	1	4	1	4	2	3
0	1	2	1	2	2	1	3	1	2	2	5	5	5	5	5	5	5	5	4	3	4	3	4	1	5	2	4	2	3	4	2	5	1	2	2	4	1	1	5	4	2	2	4	1	5	1	4	2	4
0	4	4	4	4	4	4	4	2	4	4	4	3	4	4	3	4	4	4	5	1	4	1	4	1	5	3	4	2	3	5	3	4	2	2	1	5	1	3	5	3	2	2	5	2	5	2	4	3	5
0	4	2	2	2	2	3	2	3	4	4	4	4	4	4	4	4	4	4	3	2	3	3	3	1	3	3	4	3	4	3	3	4	2	2	2	4	3	2	4	3	3	3	4	3	4	3	3	4	4
0	#NULL!	#NULL!	#NULL!	#NULL!	#NULL!	#NULL!	#NULL!	#NULL!	#NULL!	#NULL!	#NULL!	#NULL!	#NULL!	#NULL!	#NULL!	#NULL!	#NULL!	#NULL!	#NULL!	#NULL!	#NULL!	#NULL!	#NULL!	#NULL!	#NULL!	#NULL!	#NULL!	#NULL!	#NULL!	#NULL!	#NULL!	#NULL!	#NULL!	#NULL!	#NULL!	#NULL!	#NULL!	#NULL!	#NULL!	#NULL!	#NULL!	#NULL!	#NULL!	#NULL!	#NULL!	#NULL!	#NULL!	#NULL!	#NULL!
0	4	4	3	3	4	3	4	4	4	3	4	4	4	4	3	4	3	4	3	1	4	1	4	1	3	5	3	2	4	5	3	4	2	3	3	4	1	3	4	1	3	3	4	2	3	2	3	3	4
0	5	4	4	4	3	3	5	3	5	5	4	4	4	4	4	3	4	5	#NULL!	#NULL!	#NULL!	#NULL!	#NULL!	#NULL!	#NULL!	#NULL!	#NULL!	#NULL!	#NULL!	#NULL!	#NULL!	#NULL!	#NULL!	#NULL!	#NULL!	#NULL!	#NULL!	#NULL!	#NULL!	#NULL!	#NULL!	#NULL!	#NULL!	#NULL!	#NULL!	#NULL!	#NULL!	#NULL!	#NULL!
0	1	2	2	2	2	2	3	2	2	3	3	3	4	3	4	4	4	4	3	3	3	2	3	2	2	3	3	1	3	3	3	3	3	2	1	4	2	2	2	2	2	2	3	1	1	2	2	2	4
0	2	1	1	2	2	1	2	1	2	2	5	3	5	4	4	5	4	5	4	1	4	3	4	2	2	1	4	1	2	4	3	5	3	2	1	5	1	3	5	4	2	2	2	2	2	1	2	1	2
0	3	3	2	2	4	4	4	1	2	4	5	5	5	5	4	5	5	5	5	2	3	3	5	2	3	3	3	2	4	4	4	5	2	3	2	5	1	4	4	3	4	4	5	2	4	1	4	3	5
0	4	1	3	3	4	2	4	2	2	3	4	4	4	4	4	4	4	5	5	1	4	2	5	1	4	2	3	1	4	5	3	5	1	3	1	4	1	3	4	3	2	2	5	1	4	2	3	3	4
0	2	2	2	1	1	1	1	1	2	2	5	5	5	5	4	5	5	4	#NULL!	#NULL!	#NULL!	#NULL!	#NULL!	#NULL!	#NULL!	#NULL!	#NULL!	#NULL!	#NULL!	#NULL!	#NULL!	#NULL!	#NULL!	#NULL!	#NULL!	#NULL!	#NULL!	#NULL!	#NULL!	#NULL!	#NULL!	#NULL!	#NULL!	#NULL!	#NULL!	#NULL!	#NULL!	#NULL!	#NULL!
0	2	2	2	2	2	2	2	2	4	2	4	4	4	4	4	4	4	5	3	2	4	5	4	2	4	2	4	1	4	5	2	4	3	2	2	4	4	1	4	2	2	3	5	1	5	2	5	2	5
0	2	2	2	1	2	1	2	1	4	5	4	4	5	4	3	4	4	5	4	2	3	2	3	3	2	3	3	2	3	4	3	3	3	3	3	4	3	3	3	3	3	4	3	3	3	2	3	3	3
0	2	2	2	2	3	2	2	2	3	3	4	4	4	4	4	4	4	3	4	2	4	2	4	2	4	3	4	3	3	4	3	4	3	2	2	4	2	2	4	4	3	3	4	3	4	2	4	2	3
0	4	2	4	2	4	2	4	1	4	4	4	2	4	4	2	5	4	4	4	2	4	2	4	3	4	4	4	3	5	4	4	4	1	3	4	5	2	1	4	4	4	3	5	1	3	1	3	2	5
0	2	4	2	2	2	2	4	1	4	4	5	5	5	5	5	5	5	5	4	2	4	2	4	1	5	3	4	1	4	5	2	5	2	2	2	4	1	1	4	4	2	3	4	1	5	1	4	1	5
0	#NULL!	#NULL!	#NULL!	#NULL!	#NULL!	#NULL!	#NULL!	#NULL!	#NULL!	#NULL!	#NULL!	#NULL!	#NULL!	#NULL!	#NULL!	#NULL!	#NULL!	#NULL!	#NULL!	#NULL!	#NULL!	#NULL!	#NULL!	#NULL!	#NULL!	#NULL!	#NULL!	#NULL!	#NULL!	#NULL!	#NULL!	#NULL!	#NULL!	#NULL!	#NULL!	#NULL!	#NULL!	#NULL!	#NULL!	#NULL!	#NULL!	#NULL!	#NULL!	#NULL!	#NULL!	#NULL!	#NULL!	#NULL!	#NULL!
0	4	4	4	4	4	3	4	4	5	4	3	3	3	4	2	3	2	3	#NULL!	#NULL!	#NULL!	#NULL!	#NULL!	#NULL!	#NULL!	#NULL!	#NULL!	#NULL!	#NULL!	#NULL!	#NULL!	#NULL!	#NULL!	#NULL!	#NULL!	#NULL!	#NULL!	#NULL!	#NULL!	#NULL!	#NULL!	#NULL!	#NULL!	#NULL!	#NULL!	#NULL!	#NULL!	#NULL!	#NULL!
0	1	1	1	1	1	1	1	1	1	2	5	5	5	5	5	5	5	4	4	2	5	2	5	2	5	1	5	2	5	5	3	5	1	2	2	5	1	1	5	1	1	1	5	1	4	1	5	2	5
0	#NULL!	#NULL!	#NULL!	#NULL!	#NULL!	#NULL!	#NULL!	#NULL!	#NULL!	#NULL!	#NULL!	#NULL!	#NULL!	#NULL!	#NULL!	#NULL!	#NULL!	#NULL!	#NULL!	#NULL!	#NULL!	#NULL!	#NULL!	#NULL!	#NULL!	#NULL!	#NULL!	#NULL!	#NULL!	#NULL!	#NULL!	#NULL!	#NULL!	#NULL!	#NULL!	#NULL!	#NULL!	#NULL!	#NULL!	#NULL!	#NULL!	#NULL!	#NULL!	#NULL!	#NULL!	#NULL!	#NULL!	#NULL!	#NULL!
0	4	3	3	2	4	2	4	2	4	4	4	4	4	4	4	4	4	4	4	2	3	2	4	2	3	4	3	3	3	4	3	3	2	3	2	3	3	3	3	3	3	2	4	2	4	2	3	3	3
0	4	2	2	4	2	3	4	1	5	5	4	4	4	4	3	4	3	4	4	3	5	4	5	3	4	2	4	2	4	5	2	5	4	3	4	5	2	4	5	2	2	3	4	1	4	1	3	1	4
0	1	4	4	4	2	5	4	3	5	5	5	4	4	5	3	5	4	4	4	3	3	4	3	4	3	5	2	3	2	3	4	2	2	4	3	2	3	3	2	2	3	3	4	3	3	2	3	4	3
0	#NULL!	#NULL!	#NULL!	#NULL!	#NULL!	#NULL!	#NULL!	#NULL!	#NULL!	#NULL!	#NULL!	#NULL!	#NULL!	#NULL!	#NULL!	#NULL!	#NULL!	#NULL!	#NULL!	#NULL!	#NULL!	#NULL!	#NULL!	#NULL!	#NULL!	#NULL!	#NULL!	#NULL!	#NULL!	#NULL!	#NULL!	#NULL!	#NULL!	#NULL!	#NULL!	#NULL!	#NULL!	#NULL!	#NULL!	#NULL!	#NULL!	#NULL!	#NULL!	#NULL!	#NULL!	#NULL!	#NULL!	#NULL!	#NULL!
0	4	3	3	2	5	2	3	2	4	3	5	4	4	4	3	3	3	4	4	2	3	3	3	2	4	3	3	2	3	3	3	4	2	3	2	4	2	3	4	2	3	1	5	2	4	2	4	4	4
0	2	2	2	2	2	2	4	2	4	2	4	4	5	5	5	5	4	4	5	1	5	3	4	3	4	3	4	1	1	5	3	5	1	1	1	5	1	4	4	#NULL!	2	4	4	1	4	1	3	#NULL!	4
0	2	3	4	3	3	3	4	3	2	4	4	3	4	3	4	4	3	4	4	2	3	3	3	2	4	3	4	2	3	4	3	4	4	3	1	2	2	2	3	3	2	3	3	2	3	2	2	3	3
0	5	4	4	3	3	3	3	1	5	3	5	5	5	5	4	5	4	5	4	2	4	1	4	1	5	3	4	3	2	5	2	4	3	2	1	5	2	2	4	4	4	3	4	1	4	1	5	2	5
0	5	4	4	3	3	3	3	1	5	3	5	5	5	5	4	5	4	5	4	2	4	1	4	1	5	3	4	3	2	5	2	4	3	2	1	5	2	2	4	4	4	3	4	1	4	1	5	2	5
0	4	4	4	4	4	4	4	2	4	4	4	4	4	4	4	4	4	4	4	2	4	2	4	1	4	4	4	3	4	4	3	4	3	2	2	5	1	2	5	4	3	3	5	1	4	1	4	2	4
0	2	2	2	1	2	2	2	2	3	2	5	5	5	5	5	4	4	4	5	3	4	2	5	2	5	2	5	2	5	5	3	5	2	2	1	5	1	3	5	4	2	3	5	1	5	1	5	2	5
0	3	2	3	2	3	2	2	2	2	3	4	4	4	4	4	4	4	4	5	2	5	3	3	2	5	2	5	1	3	5	2	5	3	1	1	4	1	4	5	3	2	2	4	2	5	2	5	1	5
0	2	2	2	2	2	2	2	1	4	4	4	4	4	4	3	4	4	4	3	2	4	3	4	2	4	3	4	3	4	5	3	5	3	2	3	4	2	3	4	3	2	3	4	3	5	3	3	3	4
0	3	4	4	4	4	4	4	4	4	4	3	3	3	3	3	3	3	3	3	3	3	3	4	3	3	4	3	3	3	3	4	4	3	3	3	3	4	3	3	3	4	2	3	3	3	3	3	4	3
0	4	#NULL!	4	#NULL!	4	#NULL!	4	2	#NULL!	4	4	4	4	4	4	5	4	4	4	2	3	3	3	3	5	3	3	2	3	5	3	4	3	3	2	3	2	2	4	3	2	3	4	2	5	2	3	3	4
0	2	2	1	2	1	2	2	1	5	2	5	5	5	5	5	5	5	5	4	2	4	2	4	1	5	3	4	2	4	4	3	5	3	3	2	4	2	3	4	4	2	4	4	2	4	1	3	2	5
0	3	2	2	2	1	2	2	1	4	4	5	5	5	5	4	5	5	5	4	2	4	2	4	2	4	3	4	2	5	4	3	4	2	2	3	5	2	2	4	4	3	3	5	2	4	2	4	3	5
0	2	2	2	2	2	2	2	4	2	2	5	4	4	5	3	3	4	4	4	1	4	2	4	1	4	3	4	2	4	4	3	5	1	3	2	4	2	1	4	4	2	2	5	2	4	1	5	2	5
0	4	4	4	4	5	5	2	2	4	4	4	2	4	3	2	4	4	2	3	4	3	2	4	3	5	4	4	2	5	4	3	4	2	3	3	5	3	3	5	2	3	2	5	2	4	2	4	3	4
0	4	3	2	3	3	4	2	4	2	4	4	4	4	2	4	3	4	4	4	3	3	2	4	2	4	5	4	2	3	4	3	4	3	4	2	2	2	4	3	2	4	2	2	2	4	2	4	4	4
0	4	4	4	3	2	4	3	2	4	2	4	4	4	4	4	4	3	4	4	2	2	3	3	3	3	5	3	3	4	4	3	3	4	3	3	4	3	3	4	4	3	2	4	3	2	3	3	3	3
0	2	2	2	2	2	4	2	1	4	4	5	5	4	5	4	5	4	5	4	1	4	1	5	1	5	3	4	2	4	4	3	4	2	2	2	4	2	3	4	4	3	3	4	2	4	3	4	3	4
0	3	3	2	2	3	3	4	3	3	4	4	4	4	4	4	4	4	4	4	2	4	2	3	2	3	3	3	2	3	4	2	4	3	2	2	4	2	2	4	3	2	3	4	2	4	2	4	3	4
0	2	2	2	2	2	2	2	2	4	2	4	4	4	4	4	4	4	4	4	2	5	2	3	2	4	2	4	2	4	4	2	4	2	2	2	5	2	3	3	2	3	1	4	1	4	1	4	1	4
0	2	1	2	2	2	2	2	1	4	4	5	5	5	5	4	5	5	4	5	2	5	1	5	1	5	1	4	1	5	5	2	4	2	2	2	5	1	1	5	4	2	3	5	1	5	1	4	1	5
0	3	3	2	3	4	1	2	3	2	5	4	4	4	3	3	4	3	3	4	1	4	2	4	2	5	3	4	2	4	5	3	4	3	2	1	5	2	3	5	4	3	3	5	1	4	2	4	2	5
0	4	4	4	4	4	4	5	5	5	3	3	3	3	3	3	3	2	4	3	3	2	4	2	3	2	4	2	2	2	3	5	3	3	3	4	3	3	3	3	3	5	2	4	2	2	2	3	4	3
0	3	2	2	3	2	2	3	2	4	4	4	5	4	4	4	4	4	5	4	2	3	2	4	2	3	3	2	3	3	4	2	4	2	2	2	3	1	3	3	3	3	2	3	3	2	2	2	2	3
0	#NULL!	#NULL!	#NULL!	#NULL!	#NULL!	#NULL!	#NULL!	#NULL!	#NULL!	#NULL!	#NULL!	#NULL!	#NULL!	#NULL!	#NULL!	#NULL!	#NULL!	#NULL!	#NULL!	#NULL!	#NULL!	#NULL!	#NULL!	#NULL!	#NULL!	#NULL!	#NULL!	#NULL!	#NULL!	#NULL!	#NULL!	#NULL!	#NULL!	#NULL!	#NULL!	#NULL!	#NULL!	#NULL!	#NULL!	#NULL!	#NULL!	#NULL!	#NULL!	#NULL!	#NULL!	#NULL!	#NULL!	#NULL!	#NULL!
0	4	2	4	2	4	4	4	2	4	4	4	4	4	4	3	4	4	4	4	3	4	2	4	3	4	3	4	1	4	4	3	4	3	3	3	4	3	3	4	3	3	3	4	2	4	2	4	3	4
0	#NULL!	#NULL!	#NULL!	#NULL!	#NULL!	#NULL!	#NULL!	#NULL!	#NULL!	#NULL!	#NULL!	#NULL!	#NULL!	#NULL!	#NULL!	#NULL!	#NULL!	#NULL!	#NULL!	#NULL!	#NULL!	#NULL!	#NULL!	#NULL!	#NULL!	#NULL!	#NULL!	#NULL!	#NULL!	#NULL!	#NULL!	#NULL!	#NULL!	#NULL!	#NULL!	#NULL!	#NULL!	#NULL!	#NULL!	#NULL!	#NULL!	#NULL!	#NULL!	#NULL!	#NULL!	#NULL!	#NULL!	#NULL!	#NULL!
0	3	3	3	2	2	3	4	3	3	4	4	4	4	4	3	4	4	4	3	2	4	2	4	1	4	3	3	2	4	4	3	4	2	3	2	4	2	2	4	4	2	3	4	2	3	2	4	3	4
0	2	2	4	2	2	2	2	1	3	3	4	4	5	4	4	4	4	4	5	2	4	1	5	1	5	2	5	2	4	5	2	5	2	2	3	5	1	2	5	4	2	2	5	1	4	1	5	2	5
0	2	2	2	2	2	2	2	2	2	2	5	5	5	5	5	5	5	5	4	2	3	2	3	2	4	2	4	2	3	4	3	5	2	2	2	4	1	3	4	4	3	2	4	2	4	2	4	2	4
0	4	4	4	4	4	4	4	5	4	2	3	3	3	3	3	3	3	3	3	3	3	3	4	3	4	4	4	2	4	3	3	4	3	3	3	4	3	4	3	3	3	4	3	3	3	3	3	2	5
0	4	2	1	1	2	1	1	1	1	1	5	5	4	5	4	5	5	5	4	1	4	2	5	1	4	2	3	2	5	5	2	5	3	3	2	5	2	1	4	4	3	1	5	2	5	1	5	3	5
0	2	2	2	2	2	2	2	1	2	1	5	4	4	5	5	5	4	4	4	2	4	2	3	1	4	1	4	1	4	4	2	4	2	2	1	4	1	2	4	3	2	3	2	1	4	1	3	1	4
0	#NULL!	#NULL!	#NULL!	#NULL!	#NULL!	#NULL!	#NULL!	#NULL!	#NULL!	#NULL!	#NULL!	#NULL!	#NULL!	#NULL!	#NULL!	#NULL!	#NULL!	#NULL!	#NULL!	#NULL!	#NULL!	#NULL!	#NULL!	#NULL!	#NULL!	#NULL!	#NULL!	#NULL!	#NULL!	#NULL!	#NULL!	#NULL!	#NULL!	#NULL!	#NULL!	#NULL!	#NULL!	#NULL!	#NULL!	#NULL!	#NULL!	#NULL!	#NULL!	#NULL!	#NULL!	#NULL!	#NULL!	#NULL!	#NULL!
0	4	4	2	4	2	2	2	4	4	4	4	4	4	4	4	4	4	4	4	1	2	3	4	1	4	2	4	2	4	3	3	4	3	3	2	4	1	2	4	2	3	3	4	2	5	2	4	4	4
0	2	2	2	2	2	2	2	2	4	4	5	5	5	5	4	5	4	5	4	2	3	4	5	1	5	3	5	1	2	5	2	5	2	2	2	5	1	2	3	1	2	5	5	1	5	1	5	2	5
0	4	3	4	3	4	4	3	2	4	4	5	5	5	4	4	4	4	4	4	3	4	1	4	1	4	3	4	2	5	4	3	5	3	3	2	5	1	3	5	5	2	2	4	2	3	2	4	3	4
0	#NULL!	#NULL!	#NULL!	#NULL!	#NULL!	#NULL!	#NULL!	#NULL!	#NULL!	#NULL!	#NULL!	#NULL!	#NULL!	#NULL!	#NULL!	#NULL!	#NULL!	#NULL!	#NULL!	#NULL!	#NULL!	#NULL!	#NULL!	#NULL!	#NULL!	#NULL!	#NULL!	#NULL!	#NULL!	#NULL!	#NULL!	#NULL!	#NULL!	#NULL!	#NULL!	#NULL!	#NULL!	#NULL!	#NULL!	#NULL!	#NULL!	#NULL!	#NULL!	#NULL!	#NULL!	#NULL!	#NULL!	#NULL!	#NULL!
0	4	4	4	4	4	4	2	2	4	4	4	4	4	4	4	4	4	5	4	2	4	4	4	2	4	3	3	2	4	3	3	5	3	3	3	4	1	2	5	3	4	3	4	2	4	3	4	3	5
0	5	4	4	4	4	4	4	2	4	4	4	5	5	4	4	5	5	5	4	2	5	3	4	2	4	3	4	2	3	5	3	5	3	3	2	4	3	3	4	3	3	3	4	2	3	3	4	3	4
0	#NULL!	#NULL!	#NULL!	#NULL!	#NULL!	#NULL!	#NULL!	#NULL!	#NULL!	#NULL!	#NULL!	#NULL!	#NULL!	#NULL!	#NULL!	#NULL!	#NULL!	#NULL!	#NULL!	#NULL!	#NULL!	#NULL!	#NULL!	#NULL!	#NULL!	#NULL!	#NULL!	#NULL!	#NULL!	#NULL!	#NULL!	#NULL!	#NULL!	#NULL!	#NULL!	#NULL!	#NULL!	#NULL!	#NULL!	#NULL!	#NULL!	#NULL!	#NULL!	#NULL!	#NULL!	#NULL!	#NULL!	#NULL!	#NULL!
0	2	4	4	2	1	1	4	2	5	5	5	5	5	5	5	5	5	5	4	3	4	1	5	1	5	4	5	2	5	5	3	3	1	3	2	5	3	3	5	5	5	5	5	1	5	1	5	5	5
0	#NULL!	#NULL!	#NULL!	#NULL!	#NULL!	#NULL!	#NULL!	#NULL!	#NULL!	#NULL!	#NULL!	#NULL!	#NULL!	#NULL!	#NULL!	#NULL!	#NULL!	#NULL!	#NULL!	#NULL!	#NULL!	#NULL!	#NULL!	#NULL!	#NULL!	#NULL!	#NULL!	#NULL!	#NULL!	#NULL!	#NULL!	#NULL!	#NULL!	#NULL!	#NULL!	#NULL!	#NULL!	#NULL!	#NULL!	#NULL!	#NULL!	#NULL!	#NULL!	#NULL!	#NULL!	#NULL!	#NULL!	#NULL!	#NULL!
0	5	3	4	2	3	2	3	1	4	4	5	5	4	5	5	5	5	5	4	3	4	3	4	3	4	3	4	2	4	4	3	5	2	3	2	5	2	3	4	4	3	2	4	1	5	1	4	3	4
0	3	2	3	2	2	4	2	1	4	4	5	5	5	3	3	4	4	5	#NULL!	#NULL!	#NULL!	#NULL!	#NULL!	#NULL!	#NULL!	#NULL!	#NULL!	#NULL!	#NULL!	#NULL!	#NULL!	#NULL!	#NULL!	#NULL!	#NULL!	#NULL!	#NULL!	#NULL!	#NULL!	#NULL!	#NULL!	#NULL!	#NULL!	#NULL!	#NULL!	#NULL!	#NULL!	#NULL!	#NULL!
0	#NULL!	#NULL!	#NULL!	#NULL!	#NULL!	#NULL!	#NULL!	#NULL!	#NULL!	#NULL!	#NULL!	#NULL!	#NULL!	#NULL!	#NULL!	#NULL!	#NULL!	#NULL!	#NULL!	#NULL!	#NULL!	#NULL!	#NULL!	#NULL!	#NULL!	#NULL!	#NULL!	#NULL!	#NULL!	#NULL!	#NULL!	#NULL!	#NULL!	#NULL!	#NULL!	#NULL!	#NULL!	#NULL!	#NULL!	#NULL!	#NULL!	#NULL!	#NULL!	#NULL!	#NULL!	#NULL!	#NULL!	#NULL!	#NULL!
0	4	2	2	2	2	2	2	1	4	4	5	5	5	5	5	5	5	5	5	3	4	3	5	3	3	5	3	1	3	5	4	5	3	5	3	4	2	2	3	2	4	3	5	3	5	2	4	4	5
0	4	3	4	3	3	3	3	3	5	3	4	4	4	4	4	4	4	5	3	3	3	1	4	3	4	3	3	2	4	4	4	4	3	3	4	4	3	3	3	3	4	3	4	2	4	2	4	3	4
0	4	3	3	3	2	3	3	2	3	4	4	4	4	4	4	4	4	4	4	2	3	3	4	2	4	3	4	3	4	4	3	4	3	3	3	4	1	3	4	3	3	2	4	3	3	2	4	3	4
0	2	2	2	1	2	2	2	2	3	2	4	4	4	4	4	4	4	2	4	2	5	2	5	2	5	2	5	1	4	5	3	5	2	2	2	5	2	1	5	4	2	2	5	1	5	1	5	2	5
0	4	4	4	4	4	2	4	4	4	4	4	4	4	4	3	3	3	4	3	2	3	1	3	1	3	3	2	2	3	3	2	4	3	2	3	3	2	3	3	2	3	2	3	2	3	2	2	4	4
0	3	2	2	2	2	2	2	2	2	3	4	4	4	4	4	4	4	4	5	2	3	2	4	2	4	2	5	2	4	5	3	4	1	2	4	2	2	3	4	3	2	1	4	2	4	1	4	3	4
0	4	4	4	3	4	2	4	2	4	3	4	4	4	4	4	4	4	4	3	3	3	3	3	3	3	4	3	3	4	3	3	3	2	3	3	4	3	3	3	3	3	2	3	3	4	3	3	3	3
0	2	4	2	4	4	5	4	4	5	4	5	4	5	4	2	4	3	4	2	2	3	3	4	2	3	5	3	3	5	3	5	3	2	3	3	4	2	3	3	3	4	4	4	4	3	2	4	4	5
0	3	4	3	1	3	4	4	2	4	3	5	4	5	5	4	5	5	5	4	2	4	3	4	4	3	3	3	3	3	3	3	4	3	3	4	5	2	3	3	2	4	5	4	3	4	3	3	3	2
0	4	2	2	2	5	1	5	1	2	5	5	5	5	5	4	5	3	5	5	1	4	2	4	1	5	1	5	2	3	4	2	4	3	2	2	4	1	3	4	3	2	2	4	1	5	2	4	3	5
0	4	4	4	4	4	4	4	2	4	4	4	4	4	4	3	4	4	4	4	4	4	2	4	3	4	5	4	2	3	5	3	5	3	3	2	5	2	2	5	3	2	1	5	2	4	1	3	2	5
0	4	3	2	3	3	3	4	3	4	5	4	4	4	3	3	3	3	5	4	2	3	1	4	1	4	3	3	2	4	4	3	4	2	2	3	4	2	4	4	4	3	1	4	1	2	1	3	3	4
0	3	4	3	3	3	4	3	3	4	3	4	3	3	3	2	4	3	4	3	1	3	2	4	1	3	4	3	2	4	4	4	3	3	4	4	4	2	3	3	4	3	3	4	4	3	1	3	3	4
0	4	3	2	2	3	4	2	2	3	3	4	4	4	4	4	4	4	4	4	3	3	2	4	3	4	3	4	3	4	4	3	4	2	3	3	4	2	3	4	3	3	3	4	2	4	2	3	3	4
0	#NULL!	#NULL!	#NULL!	#NULL!	#NULL!	#NULL!	#NULL!	#NULL!	#NULL!	#NULL!	#NULL!	#NULL!	#NULL!	#NULL!	#NULL!	#NULL!	#NULL!	#NULL!	#NULL!	#NULL!	#NULL!	#NULL!	#NULL!	#NULL!	#NULL!	#NULL!	#NULL!	#NULL!	#NULL!	#NULL!	#NULL!	#NULL!	#NULL!	#NULL!	#NULL!	#NULL!	#NULL!	#NULL!	#NULL!	#NULL!	#NULL!	#NULL!	#NULL!	#NULL!	#NULL!	#NULL!	#NULL!	#NULL!	#NULL!
0	1	2	2	1	2	2	4	1	5	2	4	5	5	5	5	5	4	5	5	2	4	3	4	2	4	3	5	2	4	5	3	5	3	2	2	5	2	3	5	4	3	3	4	3	5	2	4	3	5
0	2	2	2	1	2	2	4	2	4	2	4	4	4	4	5	4	4	5	3	2	3	1	4	2	3	3	4	3	3	4	3	3	3	3	1	3	1	3	3	1	3	1	3	1	3	3	2	3	4
0	4	3	2	2	2	2	2	2	4	2	5	5	5	5	4	4	4	4	#NULL!	#NULL!	#NULL!	#NULL!	#NULL!	#NULL!	#NULL!	#NULL!	#NULL!	#NULL!	#NULL!	#NULL!	#NULL!	#NULL!	#NULL!	#NULL!	#NULL!	#NULL!	#NULL!	#NULL!	#NULL!	#NULL!	#NULL!	#NULL!	#NULL!	#NULL!	#NULL!	#NULL!	#NULL!	#NULL!	#NULL!
0	3	2	2	2	2	2	2	1	2	2	4	4	5	4	4	4	4	4	4	1	4	1	4	1	4	1	4	1	4	4	2	5	2	2	1	4	1	2	4	3	2	3	4	2	4	2	3	2	4
0	2	2	2	2	4	2	4	2	2	2	4	5	5	4	4	4	5	4	4	3	3	3	3	3	3	2	2	2	2	4	3	4	2	3	2	3	1	3	3	2	2	1	4	2	4	2	3	3	4
0	2	2	2	2	2	2	2	2	4	4	4	4	4	4	4	4	4	4	2	1	3	3	2	1	4	5	5	2	1	3	3	4	4	1	1	3	1	1	4	3	2	2	3	1	4	1	4	1	3
0	4	4	2	2	2	2	2	2	4	2	5	5	5	5	5	5	5	5	4	2	4	2	4	2	4	2	4	2	4	4	3	4	3	3	3	4	2	3	4	2	3	2	4	1	4	1	3	3	4
0	2	2	2	2	2	2	4	2	4	4	4	4	4	4	4	4	4	4	5	3	3	3	5	3	5	3	4	1	5	5	3	5	2	3	1	4	2	2	5	4	1	1	5	1	5	1	5	3	5
0	4	4	4	4	4	3	4	3	4	4	4	4	4	4	4	3	3	4	3	3	3	3	3	2	3	3	3	2	3	3	4	4	3	4	3	4	3	4	3	3	3	4	3	2	3	2	3	2	3
0	4	4	2	2	2	2	2	2	2	3	5	4	5	5	4	5	5	4	5	2	5	2	4	2	4	3	4	1	5	5	2	5	1	2	1	4	1	1	5	5	2	3	4	1	5	1	5	2	5
0	5	4	4	4	5	3	2	2	4	5	5	4	5	4	4	5	3	5	3	4	3	2	3	4	3	5	2	2	3	3	4	4	3	3	4	4	2	3	3	1	4	2	3	2	3	1	2	4	3
0	2	2	2	2	2	3	2	4	3	4	5	3	4	5	3	3	3	4	4	1	4	1	4	1	3	2	4	2	4	5	2	5	3	2	2	3	2	2	3	2	3	1	4	1	5	1	4	2	4
0	4	3	3	3	2	2	3	2	2	2	5	5	5	5	5	5	5	5	3	2	4	3	3	1	4	1	4	1	3	4	3	4	2	3	3	4	1	3	4	4	2	3	4	1	4	2	4	2	4
0	5	5	5	5	5	4	5	4	5	3	3	3	3	5	4	3	3	5	#NULL!	#NULL!	#NULL!	#NULL!	#NULL!	#NULL!	#NULL!	#NULL!	#NULL!	#NULL!	#NULL!	#NULL!	#NULL!	#NULL!	#NULL!	#NULL!	#NULL!	#NULL!	#NULL!	#NULL!	#NULL!	#NULL!	#NULL!	#NULL!	#NULL!	#NULL!	#NULL!	#NULL!	#NULL!	#NULL!	#NULL!
0	2	2	2	2	2	1	2	1	4	2	5	4	4	4	4	4	4	5	#NULL!	#NULL!	#NULL!	#NULL!	#NULL!	#NULL!	#NULL!	#NULL!	#NULL!	#NULL!	#NULL!	#NULL!	#NULL!	#NULL!	#NULL!	#NULL!	#NULL!	#NULL!	#NULL!	#NULL!	#NULL!	#NULL!	#NULL!	#NULL!	#NULL!	#NULL!	#NULL!	#NULL!	#NULL!	#NULL!	#NULL!
0	4	3	1	4	4	4	4	3	4	2	3	3	3	4	3	4	3	4	3	3	3	4	3	3	3	3	3	3	2	4	4	4	3	3	2	4	3	4	3	2	3	3	3	2	3	2	3	3	4
0	2	2	3	2	3	4	2	3	2	2	4	3	4	5	3	4	3	4	4	2	3	4	3	2	3	3	3	3	4	4	5	4	2	4	4	4	2	2	3	4	4	3	5	3	5	3	4	4	4
0	2	2	3	2	3	2	3	2	4	3	4	3	4	4	3	4	4	3	5	3	4	1	3	2	4	3	4	2	4	4	3	4	2	2	2	4	1	1	4	3	3	1	4	2	3	1	3	3	4
0	2	2	2	2	2	2	2	2	2	4	4	4	4	4	4	4	4	2	3	3	3	4	4	3	4	3	4	3	3	4	4	3	3	3	3	4	3	3	4	4	4	3	4	2	4	2	4	3	4
0	2	2	2	2	2	2	2	2	2	2	4	4	5	5	5	5	5	4	5	1	4	2	5	1	4	3	5	1	5	5	3	5	2	3	1	4	2	2	5	4	2	2	5	1	5	1	5	1	5
0	2	1	1	1	4	3	4	1	1	2	5	5	5	5	4	5	4	5	4	2	3	2	4	1	3	2	4	1	3	4	2	4	2	2	3	5	1	5	3	3	2	4	3	2	4	1	4	2	5
0	3	2	2	2	4	2	4	3	4	4	4	4	4	4	4	4	3	4	3	1	3	3	4	1	4	4	4	3	3	4	3	4	3	3	4	4	2	4	4	2	3	5	4	3	3	1	4	3	4
0	3	3	4	4	5	3	4	3	3	4	4	4	4	5	3	4	4	5	5	2	4	3	4	2	5	3	5	1	4	4	3	5	2	3	3	5	1	2	4	1	3	3	5	1	5	1	1	3	5
0	#NULL!	#NULL!	#NULL!	#NULL!	#NULL!	#NULL!	#NULL!	#NULL!	#NULL!	#NULL!	#NULL!	#NULL!	#NULL!	#NULL!	#NULL!	#NULL!	#NULL!	#NULL!	#NULL!	#NULL!	#NULL!	#NULL!	#NULL!	#NULL!	#NULL!	#NULL!	#NULL!	#NULL!	#NULL!	#NULL!	#NULL!	#NULL!	#NULL!	#NULL!	#NULL!	#NULL!	#NULL!	#NULL!	#NULL!	#NULL!	#NULL!	#NULL!	#NULL!	#NULL!	#NULL!	#NULL!	#NULL!	#NULL!	#NULL!
0	4	3	3	2	2	2	3	2	4	3	4	4	4	3	4	5	4	4	3	2	5	2	3	2	4	3	5	2	4	4	3	4	2	1	2	4	2	3	4	3	2	2	4	2	4	2	4	2	4
0	2	2	4	2	4	2	4	1	4	3	5	5	5	5	4	5	5	5	4	1	4	2	4	1	4	2	4	2	4	4	2	4	2	2	2	4	2	2	4	3	3	4	4	2	5	1	3	2	4
0	4	3	4	1	3	2	3	1	3	4	5	5	5	5	4	5	5	5	#NULL!	#NULL!	#NULL!	#NULL!	#NULL!	#NULL!	#NULL!	#NULL!	#NULL!	#NULL!	#NULL!	#NULL!	#NULL!	#NULL!	#NULL!	#NULL!	#NULL!	#NULL!	#NULL!	#NULL!	#NULL!	#NULL!	#NULL!	#NULL!	#NULL!	#NULL!	#NULL!	#NULL!	#NULL!	#NULL!	#NULL!
0	4	3	2	3	2	3	2	1	4	2	5	5	4	4	3	4	4	4	4	3	4	3	4	3	4	3	4	3	5	3	4	4	3	3	3	5	3	3	4	3	5	3	4	2	3	3	4	3	5
0	#NULL!	#NULL!	#NULL!	#NULL!	#NULL!	#NULL!	#NULL!	#NULL!	#NULL!	#NULL!	#NULL!	#NULL!	#NULL!	#NULL!	#NULL!	#NULL!	#NULL!	#NULL!	#NULL!	#NULL!	#NULL!	#NULL!	#NULL!	#NULL!	#NULL!	#NULL!	#NULL!	#NULL!	#NULL!	#NULL!	#NULL!	#NULL!	#NULL!	#NULL!	#NULL!	#NULL!	#NULL!	#NULL!	#NULL!	#NULL!	#NULL!	#NULL!	#NULL!	#NULL!	#NULL!	#NULL!	#NULL!	#NULL!	#NULL!
0	2	2	2	2	2	2	3	1	4	3	5	5	5	5	5	5	5	5	5	1	5	1	4	1	4	3	4	1	5	5	2	5	2	2	4	4	1	2	4	3	2	4	4	1	5	1	4	4	4
0	1	4	3	2	1	2	4	2	4	4	5	4	5	5	4	5	4	5	3	4	3	2	4	3	3	3	3	3	4	4	3	5	3	3	3	4	3	2	3	4	4	3	4	3	4	3	3	3	5
0	3	3	3	4	4	4	4	1	4	3	5	4	5	4	4	4	4	4	4	3	4	3	4	2	2	4	3	2	4	5	4	4	2	4	4	4	3	3	4	3	4	2	5	2	4	2	4	3	4
0	2	2	2	2	2	2	2	3	4	4	4	4	4	4	4	4	4	4	4	2	3	3	4	2	3	3	4	3	4	4	2	4	2	2	3	4	2	2	4	2	3	2	4	2	4	2	3	3	4
0	2	2	2	4	2	2	2	2	4	4	5	4	5	4	4	4	4	4	4	2	4	1	4	2	3	3	4	2	3	4	3	4	3	2	3	3	2	3	3	3	3	3	4	3	5	2	3	3	3
0	2	2	2	2	2	2	3	2	4	4	4	4	4	4	4	4	4	4	4	2	4	3	3	2	4	2	4	1	4	4	2	4	2	2	1	4	1	2	4	4	2	3	3	1	4	1	4	2	3
0	2	1	2	1	2	3	4	1	4	3	5	1	4	5	4	4	4	5	3	3	3	3	2	3	4	3	4	2	4	5	4	3	2	4	3	4	2	2	4	3	4	4	4	2	5	1	4	4	4
0	3	2	3	3	3	2	2	2	3	3	4	4	4	4	3	4	4	3	4	2	4	1	3	2	4	3	4	2	4	4	2	5	2	2	2	4	1	1	4	2	2	1	4	1	3	1	4	2	4
0	2	2	2	2	2	4	2	3	4	4	4	4	4	4	4	4	4	4	4	3	4	3	4	3	3	3	3	3	4	4	3	4	2	3	3	4	3	3	4	3	3	2	4	2	4	2	3	3	4
0	#NULL!	#NULL!	#NULL!	#NULL!	#NULL!	#NULL!	#NULL!	#NULL!	#NULL!	#NULL!	#NULL!	#NULL!	#NULL!	#NULL!	#NULL!	#NULL!	#NULL!	#NULL!	#NULL!	#NULL!	#NULL!	#NULL!	#NULL!	#NULL!	#NULL!	#NULL!	#NULL!	#NULL!	#NULL!	#NULL!	#NULL!	#NULL!	#NULL!	#NULL!	#NULL!	#NULL!	#NULL!	#NULL!	#NULL!	#NULL!	#NULL!	#NULL!	#NULL!	#NULL!	#NULL!	#NULL!	#NULL!	#NULL!	#NULL!
0	#NULL!	#NULL!	#NULL!	#NULL!	#NULL!	#NULL!	#NULL!	#NULL!	#NULL!	#NULL!	#NULL!	#NULL!	#NULL!	#NULL!	#NULL!	#NULL!	#NULL!	#NULL!	#NULL!	#NULL!	#NULL!	#NULL!	#NULL!	#NULL!	#NULL!	#NULL!	#NULL!	#NULL!	#NULL!	#NULL!	#NULL!	#NULL!	#NULL!	#NULL!	#NULL!	#NULL!	#NULL!	#NULL!	#NULL!	#NULL!	#NULL!	#NULL!	#NULL!	#NULL!	#NULL!	#NULL!	#NULL!	#NULL!	#NULL!
0	2	2	2	2	2	2	2	2	4	2	4	4	4	4	4	4	4	5	4	2	3	2	4	2	5	3	4	2	3	4	3	4	3	3	2	4	1	3	3	4	3	3	4	2	4	2	3	2	4
0	2	2	2	2	2	2	2	2	2	4	4	3	4	4	3	4	3	4	3	2	4	2	4	2	3	2	3	2	3	4	2	4	2	2	2	4	2	2	4	2	2	2	4	2	4	2	4	3	4
0	4	4	4	4	4	4	4	4	4	4	3	3	3	4	3	3	3	3	4	3	4	4	4	2	3	4	4	3	4	4	3	4	3	2	3	4	2	3	4	3	3	3	4	2	3	3	3	3	4
0	4	3	4	4	5	4	4	2	3	3	4	4	4	4	3	3	3	4	#NULL!	#NULL!	#NULL!	#NULL!	#NULL!	#NULL!	#NULL!	#NULL!	#NULL!	#NULL!	#NULL!	#NULL!	#NULL!	#NULL!	#NULL!	#NULL!	#NULL!	#NULL!	#NULL!	#NULL!	#NULL!	#NULL!	#NULL!	#NULL!	#NULL!	#NULL!	#NULL!	#NULL!	#NULL!	#NULL!	#NULL!
0	2	2	2	3	2	1	3	2	4	2	5	5	5	5	4	4	5	4	4	2	5	2	4	1	3	3	5	2	4	5	4	5	1	3	2	4	2	1	5	4	3	2	5	2	4	2	5	4	5
0	4	3	4	4	4	3	4	2	4	4	4	4	4	3	3	4	3	4	3	3	3	3	3	3	3	3	3	3	4	4	3	4	3	3	3	4	2	3	3	2	3	3	4	3	3	3	3	3	3
0	2	2	2	1	3	4	3	1	4	3	4	4	5	4	3	4	3	3	5	2	3	4	5	2	5	3	2	1	3	4	3	5	3	2	2	5	2	3	4	1	2	1	3	2	5	2	4	3	5
0	4	2	4	2	2	2	3	1	3	2	5	4	5	5	4	5	4	4	4	2	3	3	4	2	3	3	3	1	3	4	4	5	2	2	4	4	3	2	3	3	2	4	4	1	5	1	4	3	4
0	2	2	2	2	3	4	2	2	5	3	5	5	5	4	3	5	4	5	5	3	4	2	5	3	5	3	4	2	5	5	3	4	2	3	2	4	1	4	5	4	3	2	5	2	5	1	5	3	4
0	#NULL!	#NULL!	#NULL!	#NULL!	#NULL!	#NULL!	#NULL!	#NULL!	#NULL!	#NULL!	#NULL!	#NULL!	#NULL!	#NULL!	#NULL!	#NULL!	#NULL!	#NULL!	#NULL!	#NULL!	#NULL!	#NULL!	#NULL!	#NULL!	#NULL!	#NULL!	#NULL!	#NULL!	#NULL!	#NULL!	#NULL!	#NULL!	#NULL!	#NULL!	#NULL!	#NULL!	#NULL!	#NULL!	#NULL!	#NULL!	#NULL!	#NULL!	#NULL!	#NULL!	#NULL!	#NULL!	#NULL!	#NULL!	#NULL!
0	2	2	2	2	2	2	4	2	4	4	5	5	5	4	5	5	5	4	4	4	4	4	4	3	4	3	4	3	3	4	3	4	3	3	3	3	2	4	4	4	3	2	4	3	4	2	4	3	4
0	4	2	4	4	4	2	2	4	2	4	5	5	4	5	3	4	2	2	4	3	2	2	3	4	4	3	4	2	4	4	4	5	2	4	3	4	3	2	4	4	3	2	4	3	5	2	4	4	5
0	2	2	2	2	2	4	4	2	4	2	4	4	4	4	3	4	4	4	3	1	3	3	4	1	4	2	4	2	3	4	3	4	1	3	4	4	4	3	4	4	4	3	4	3	4	3	4	3	4
0	#NULL!	#NULL!	#NULL!	#NULL!	#NULL!	#NULL!	#NULL!	#NULL!	#NULL!	#NULL!	#NULL!	#NULL!	#NULL!	#NULL!	#NULL!	#NULL!	#NULL!	#NULL!	#NULL!	#NULL!	#NULL!	#NULL!	#NULL!	#NULL!	#NULL!	#NULL!	#NULL!	#NULL!	#NULL!	#NULL!	#NULL!	#NULL!	#NULL!	#NULL!	#NULL!	#NULL!	#NULL!	#NULL!	#NULL!	#NULL!	#NULL!	#NULL!	#NULL!	#NULL!	#NULL!	#NULL!	#NULL!	#NULL!	#NULL!
0	2	2	2	2	2	2	2	2	2	4	4	4	4	4	4	4	4	4	4	3	4	4	4	3	4	4	4	3	4	4	3	4	3	3	4	4	3	3	4	3	4	2	4	4	4	3	4	3	4
0	4	2	3	2	2	2	3	2	2	3	4	4	4	4	4	4	4	3	4	2	4	2	4	2	3	2	3	2	3	4	3	5	1	2	2	4	1	3	4	4	2	3	4	1	5	1	4	2	5
0	3	4	4	3	4	5	4	3	5	4	5	4	4	4	3	4	3	4	4	2	5	2	4	2	3	3	4	2	5	5	3	4	2	3	3	5	1	3	5	5	3	3	5	1	3	2	4	3	5
0	5	4	4	4	5	4	5	1	4	4	5	5	5	5	4	5	5	4	4	1	3	2	4	1	4	3	4	2	5	5	4	5	2	3	2	4	2	2	5	3	3	2	5	2	5	2	3	3	5
0	5	2	4	2	2	2	3	2	4	3	4	4	4	4	3	4	4	4	4	2	4	2	4	3	3	3	3	2	3	3	3	4	2	3	2	3	2	3	4	3	4	2	4	3	3	2	4	3	3
0	#NULL!	#NULL!	#NULL!	#NULL!	#NULL!	#NULL!	#NULL!	#NULL!	#NULL!	#NULL!	#NULL!	#NULL!	#NULL!	#NULL!	#NULL!	#NULL!	#NULL!	#NULL!	#NULL!	#NULL!	#NULL!	#NULL!	#NULL!	#NULL!	#NULL!	#NULL!	#NULL!	#NULL!	#NULL!	#NULL!	#NULL!	#NULL!	#NULL!	#NULL!	#NULL!	#NULL!	#NULL!	#NULL!	#NULL!	#NULL!	#NULL!	#NULL!	#NULL!	#NULL!	#NULL!	#NULL!	#NULL!	#NULL!	#NULL!
0	#NULL!	#NULL!	#NULL!	#NULL!	#NULL!	#NULL!	#NULL!	#NULL!	#NULL!	#NULL!	#NULL!	#NULL!	#NULL!	#NULL!	#NULL!	#NULL!	#NULL!	#NULL!	#NULL!	#NULL!	#NULL!	#NULL!	#NULL!	#NULL!	#NULL!	#NULL!	#NULL!	#NULL!	#NULL!	#NULL!	#NULL!	#NULL!	#NULL!	#NULL!	#NULL!	#NULL!	#NULL!	#NULL!	#NULL!	#NULL!	#NULL!	#NULL!	#NULL!	#NULL!	#NULL!	#NULL!	#NULL!	#NULL!	#NULL!
0	4	2	3	4	2	2	2	4	4	4	5	5	4	4	4	4	3	5	4	2	3	3	4	2	3	3	3	1	4	4	3	4	2	3	2	4	2	2	3	3	2	2	4	2	3	2	2	3	3
0	4	4	4	3	3	2	3	2	3	3	5	4	4	4	4	4	4	4	3	2	3	3	3	2	3	3	3	3	3	3	3	3	3	3	3	3	3	3	3	3	3	3	3	3	3	3	3	3	3
0	4	4	4	4	4	4	4	3	4	4	4	4	4	4	3	3	2	2	3	2	3	2	3	1	4	4	4	2	3	4	3	5	3	3	2	4	2	2	3	2	3	2	3	2	4	3	3	3	4
0	2	2	2	2	2	2	2	2	3	3	4	4	4	4	4	4	4	4	4	2	4	2	4	1	4	3	4	2	3	4	3	4	2	2	2	4	2	2	4	3	3	2	3	2	4	2	3	2	4
0	5	4	4	3	4	2	2	4	4	5	5	5	5	5	3	3	3	5	#NULL!	#NULL!	#NULL!	#NULL!	#NULL!	#NULL!	#NULL!	#NULL!	#NULL!	#NULL!	#NULL!	#NULL!	#NULL!	#NULL!	#NULL!	#NULL!	#NULL!	#NULL!	#NULL!	#NULL!	#NULL!	#NULL!	#NULL!	#NULL!	#NULL!	#NULL!	#NULL!	#NULL!	#NULL!	#NULL!	#NULL!
0	4	4	4	2	4	4	2	1	3	4	4	4	4	4	4	3	3	3	4	3	4	2	4	2	5	3	3	2	3	4	3	4	2	2	2	5	2	2	4	4	2	2	4	2	3	2	5	3	4
0	4	2	2	2	2	1	2	4	4	2	4	4	5	5	4	4	4	5	4	2	4	2	3	2	4	2	4	1	3	4	2	4	2	2	2	4	3	2	4	3	2	3	4	1	5	2	4	2	4
0	3	2	4	3	4	2	4	1	4	4	4	4	4	4	4	4	4	4	4	2	4	1	4	1	3	3	4	3	3	4	3	4	2	2	2	4	2	3	3	2	3	3	4	2	3	2	3	2	4
0	3	2	4	3	4	2	4	1	4	4	4	4	4	4	4	4	4	4	#NULL!	#NULL!	#NULL!	#NULL!	#NULL!	#NULL!	#NULL!	#NULL!	#NULL!	#NULL!	#NULL!	#NULL!	#NULL!	#NULL!	#NULL!	#NULL!	#NULL!	#NULL!	#NULL!	#NULL!	#NULL!	#NULL!	#NULL!	#NULL!	#NULL!	#NULL!	#NULL!	#NULL!	#NULL!	#NULL!	#NULL!
0	2	2	2	1	1	1	2	1	2	4	5	5	5	5	5	5	5	5	5	3	3	2	3	3	4	2	4	2	2	4	3	4	2	2	1	3	3	2	4	4	2	2	3	1	4	2	3	2	3
0	4	2	4	2	3	2	2	1	2	4	5	5	5	5	4	5	5	4	4	2	4	2	4	2	4	3	4	3	3	4	3	5	2	3	4	5	2	2	4	2	3	4	4	2	5	4	4	2	4
0	2	2	3	2	4	2	4	3	4	4	4	5	4	4	4	4	4	5	4	2	4	1	3	1	4	2	3	3	3	3	4	4	3	4	2	5	3	2	3	3	4	3	3	3	2	2	3	4	4
0	2	2	2	2	4	2	3	2	4	4	4	4	4	4	4	4	4	4	4	2	4	1	4	2	5	1	5	1	4	5	3	4	2	2	3	5	1	2	4	5	1	1	5	1	4	1	5	2	5
0	4	4	4	4	4	4	4	4	4	4	3	4	4	3	2	2	2	4	3	3	3	3	3	2	3	4	3	3	3	3	3	3	3	3	3	4	2	4	3	2	3	4	3	3	3	3	3	3	3
0	#NULL!	#NULL!	#NULL!	#NULL!	#NULL!	#NULL!	#NULL!	#NULL!	#NULL!	#NULL!	#NULL!	#NULL!	#NULL!	#NULL!	#NULL!	#NULL!	#NULL!	#NULL!	#NULL!	#NULL!	#NULL!	#NULL!	#NULL!	#NULL!	#NULL!	#NULL!	#NULL!	#NULL!	#NULL!	#NULL!	#NULL!	#NULL!	#NULL!	#NULL!	#NULL!	#NULL!	#NULL!	#NULL!	#NULL!	#NULL!	#NULL!	#NULL!	#NULL!	#NULL!	#NULL!	#NULL!	#NULL!	#NULL!	#NULL!
0	4	4	4	4	4	2	3	4	3	5	4	4	4	4	4	3	4	3	4	2	2	1	3	2	4	4	3	3	3	4	5	4	1	5	1	4	4	2	3	3	4	2	4	3	3	3	3	3	4
0	2	2	1	1	2	1	3	1	4	4	4	5	5	5	5	5	5	5	5	2	3	1	3	1	3	3	3	3	4	4	3	5	4	2	3	4	1	3	3	3	3	4	4	3	5	3	3	2	4
0	4	2	2	2	2	2	2	4	2	2	4	4	4	4	3	3	3	4	3	2	4	2	4	1	3	2	3	2	4	4	3	4	2	2	2	3	2	3	3	3	2	2	4	1	3	1	4	2	4
0	2	2	4	4	2	4	2	1	4	2	4	4	4	4	3	4	4	4	3	1	3	2	4	2	4	3	3	1	3	3	2	3	2	2	1	3	1	2	4	3	2	3	4	1	2	1	3	2	4
0	4	4	4	3	4	3	3	3	4	4	4	4	4	4	3	4	4	4	4	3	3	3	4	3	4	3	3	3	4	5	4	5	2	3	3	5	3	2	3	2	4	2	4	3	4	3	3	4	4
0	4	2	2	4	2	5	2	5	4	5	5	5	4	4	2	4	4	5	4	1	4	1	3	1	5	3	3	2	5	5	3	5	1	3	3	4	3	3	5	3	2	3	4	3	4	3	5	3	4
0	#NULL!	#NULL!	#NULL!	#NULL!	#NULL!	#NULL!	#NULL!	#NULL!	#NULL!	#NULL!	#NULL!	#NULL!	#NULL!	#NULL!	#NULL!	#NULL!	#NULL!	#NULL!	#NULL!	#NULL!	#NULL!	#NULL!	#NULL!	#NULL!	#NULL!	#NULL!	#NULL!	#NULL!	#NULL!	#NULL!	#NULL!	#NULL!	#NULL!	#NULL!	#NULL!	#NULL!	#NULL!	#NULL!	#NULL!	#NULL!	#NULL!	#NULL!	#NULL!	#NULL!	#NULL!	#NULL!	#NULL!	#NULL!	#NULL!
0	4	4	4	4	4	4	4	2	4	4	4	4	4	4	3	3	2	4	3	2	3	4	3	2	3	4	3	3	4	3	4	3	3	4	3	4	2	3	3	2	4	3	4	2	2	2	2	3	4
0	3	3	2	2	3	2	2	1	2	2	5	5	5	4	5	4	5	5	3	2	5	5	1	2	5	2	5	2	2	5	2	3	3	2	2	4	2	3	3	3	2	2	5	1	3	1	4	1	5
0	#NULL!	#NULL!	#NULL!	#NULL!	#NULL!	#NULL!	#NULL!	#NULL!	#NULL!	#NULL!	#NULL!	#NULL!	#NULL!	#NULL!	#NULL!	#NULL!	#NULL!	#NULL!	#NULL!	#NULL!	#NULL!	#NULL!	#NULL!	#NULL!	#NULL!	#NULL!	#NULL!	#NULL!	#NULL!	#NULL!	#NULL!	#NULL!	#NULL!	#NULL!	#NULL!	#NULL!	#NULL!	#NULL!	#NULL!	#NULL!	#NULL!	#NULL!	#NULL!	#NULL!	#NULL!	#NULL!	#NULL!	#NULL!	#NULL!
0	2	2	2	4	4	4	4	2	4	5	4	4	4	4	2	4	2	4	3	1	4	2	3	2	4	5	3	3	4	5	3	5	3	2	3	5	3	2	4	3	2	3	4	2	4	2	3	2	4
0	4	4	4	2	2	2	2	1	4	4	5	5	5	5	5	5	4	5	3	1	4	3	4	1	4	2	4	2	4	5	2	4	3	2	2	4	2	3	3	3	2	4	4	2	3	2	4	2	4
0	#NULL!	#NULL!	#NULL!	#NULL!	#NULL!	#NULL!	#NULL!	#NULL!	#NULL!	#NULL!	#NULL!	#NULL!	#NULL!	#NULL!	#NULL!	#NULL!	#NULL!	#NULL!	#NULL!	#NULL!	#NULL!	#NULL!	#NULL!	#NULL!	#NULL!	#NULL!	#NULL!	#NULL!	#NULL!	#NULL!	#NULL!	#NULL!	#NULL!	#NULL!	#NULL!	#NULL!	#NULL!	#NULL!	#NULL!	#NULL!	#NULL!	#NULL!	#NULL!	#NULL!	#NULL!	#NULL!	#NULL!	#NULL!	#NULL!
0	3	4	4	3	4	3	4	3	3	3	4	3	3	4	3	3	3	3	3	2	2	3	3	1	2	4	2	2	4	3	3	3	2	2	1	3	1	4	3	1	3	1	2	2	3	2	2	2	3
0	3	2	2	2	2	2	2	1	4	2	4	4	4	4	4	4	3	4	4	1	4	2	5	1	5	3	4	1	4	4	2	4	2	2	1	5	1	2	4	2	2	2	4	1	4	1	2	1	4
0	4	4	4	3	2	4	4	1	4	5	5	5	5	4	4	5	5	5	3	3	3	4	3	3	3	4	3	3	3	3	3	3	3	3	3	3	3	3	3	3	3	3	3	3	3	3	3	3	3
0	3	1	5	3	2	1	4	4	4	1	4	4	4	5	4	4	4	4	4	3	3	2	3	3	2	4	3	3	3	2	2	3	4	4	3	3	3	2	2	2	3	3	2	3	4	3	2	3	3
0	5	4	4	4	4	3	3	2	4	3	4	4	4	4	3	3	3	5	4	3	3	2	3	3	3	4	3	2	3	4	3	4	2	2	2	3	3	2	3	3	2	1	3	2	3	1	4	2	4
0	3	4	3	4	3	4	3	2	4	4	4	4	4	3	3	4	3	4	3	2	3	3	3	1	3	3	3	3	4	3	3	3	3	3	3	3	3	3	3	3	3	3	4	3	3	3	2	3	3
0	#NULL!	#NULL!	#NULL!	#NULL!	#NULL!	#NULL!	#NULL!	#NULL!	#NULL!	#NULL!	#NULL!	#NULL!	#NULL!	#NULL!	#NULL!	#NULL!	#NULL!	#NULL!	#NULL!	#NULL!	#NULL!	#NULL!	#NULL!	#NULL!	#NULL!	#NULL!	#NULL!	#NULL!	#NULL!	#NULL!	#NULL!	#NULL!	#NULL!	#NULL!	#NULL!	#NULL!	#NULL!	#NULL!	#NULL!	#NULL!	#NULL!	#NULL!	#NULL!	#NULL!	#NULL!	#NULL!	#NULL!	#NULL!	#NULL!
0	#NULL!	#NULL!	#NULL!	#NULL!	#NULL!	#NULL!	#NULL!	#NULL!	#NULL!	#NULL!	#NULL!	#NULL!	#NULL!	#NULL!	#NULL!	#NULL!	#NULL!	#NULL!	#NULL!	#NULL!	#NULL!	#NULL!	#NULL!	#NULL!	#NULL!	#NULL!	#NULL!	#NULL!	#NULL!	#NULL!	#NULL!	#NULL!	#NULL!	#NULL!	#NULL!	#NULL!	#NULL!	#NULL!	#NULL!	#NULL!	#NULL!	#NULL!	#NULL!	#NULL!	#NULL!	#NULL!	#NULL!	#NULL!	#NULL!
0	2	4	4	2	3	2	3	1	4	3	4	4	4	5	4	5	4	3	5	1	3	2	4	1	4	3	3	2	4	4	4	4	2	4	4	4	3	2	4	2	4	4	4	4	5	2	2	4	2
0	#NULL!	#NULL!	#NULL!	#NULL!	#NULL!	#NULL!	#NULL!	#NULL!	#NULL!	#NULL!	#NULL!	#NULL!	#NULL!	#NULL!	#NULL!	#NULL!	#NULL!	#NULL!	#NULL!	#NULL!	#NULL!	#NULL!	#NULL!	#NULL!	#NULL!	#NULL!	#NULL!	#NULL!	#NULL!	#NULL!	#NULL!	#NULL!	#NULL!	#NULL!	#NULL!	#NULL!	#NULL!	#NULL!	#NULL!	#NULL!	#NULL!	#NULL!	#NULL!	#NULL!	#NULL!	#NULL!	#NULL!	#NULL!	#NULL!
0	3	2	3	2	2	2	2	2	4	2	4	4	4	3	4	4	2	3	3	3	3	3	3	4	3	3	3	4	3	3	3	4	2	3	3	4	3	3	3	3	4	3	3	3	3	2	4	4	4
0	#NULL!	#NULL!	#NULL!	#NULL!	#NULL!	#NULL!	#NULL!	#NULL!	#NULL!	#NULL!	#NULL!	#NULL!	#NULL!	#NULL!	#NULL!	#NULL!	#NULL!	#NULL!	#NULL!	#NULL!	#NULL!	#NULL!	#NULL!	#NULL!	#NULL!	#NULL!	#NULL!	#NULL!	#NULL!	#NULL!	#NULL!	#NULL!	#NULL!	#NULL!	#NULL!	#NULL!	#NULL!	#NULL!	#NULL!	#NULL!	#NULL!	#NULL!	#NULL!	#NULL!	#NULL!	#NULL!	#NULL!	#NULL!	#NULL!
0	4	4	4	4	4	2	3	2	2	4	4	4	5	5	5	5	4	4	4	1	4	1	5	1	4	3	4	1	3	5	3	5	1	2	1	5	2	2	5	4	2	3	5	1	5	1	4	2	5
0	5	2	4	2	4	2	5	1	2	5	5	5	5	5	5	5	5	5	4	3	4	2	4	2	5	3	5	2	4	4	3	4	3	3	3	5	2	2	5	5	3	3	5	1	5	2	5	3	5
0	#NULL!	#NULL!	#NULL!	#NULL!	#NULL!	#NULL!	#NULL!	#NULL!	#NULL!	#NULL!	#NULL!	#NULL!	#NULL!	#NULL!	#NULL!	#NULL!	#NULL!	#NULL!	#NULL!	#NULL!	#NULL!	#NULL!	#NULL!	#NULL!	#NULL!	#NULL!	#NULL!	#NULL!	#NULL!	#NULL!	#NULL!	#NULL!	#NULL!	#NULL!	#NULL!	#NULL!	#NULL!	#NULL!	#NULL!	#NULL!	#NULL!	#NULL!	#NULL!	#NULL!	#NULL!	#NULL!	#NULL!	#NULL!	#NULL!
0	3	3	3	2	3	4	2	1	4	3	5	5	5	5	4	5	5	5	4	3	3	4	4	2	4	3	3	2	3	4	4	5	2	3	2	5	2	2	4	4	2	2	4	2	5	2	4	2	4
0	4	4	4	2	3	4	2	3	4	4	2	4	4	4	2	2	2	4	3	1	3	1	4	1	4	3	3	1	3	3	3	4	3	3	1	3	1	3	4	1	3	1	3	1	3	1	3	1	3
0	4	2	2	3	2	3	4	1	4	2	4	4	4	4	3	4	4	3	3	3	3	3	3	2	3	4	3	3	3	4	3	4	3	3	3	4	2	3	4	3	4	3	3	3	3	2	3	3	3
0	4	4	4	4	4	4	5	4	4	5	5	5	3	4	2	3	2	2	4	4	3	2	4	5	5	4	3	4	5	4	3	5	3	3	4	5	2	3	4	2	4	2	5	1	4	2	4	3	4
0	#NULL!	#NULL!	#NULL!	#NULL!	#NULL!	#NULL!	#NULL!	#NULL!	#NULL!	#NULL!	#NULL!	#NULL!	#NULL!	#NULL!	#NULL!	#NULL!	#NULL!	#NULL!	#NULL!	#NULL!	#NULL!	#NULL!	#NULL!	#NULL!	#NULL!	#NULL!	#NULL!	#NULL!	#NULL!	#NULL!	#NULL!	#NULL!	#NULL!	#NULL!	#NULL!	#NULL!	#NULL!	#NULL!	#NULL!	#NULL!	#NULL!	#NULL!	#NULL!	#NULL!	#NULL!	#NULL!	#NULL!	#NULL!	#NULL!
0	3	3	4	3	4	2	4	4	4	5	4	3	4	4	3	4	3	4	4	3	3	3	4	1	3	3	3	2	4	4	3	3	2	4	2	4	4	2	3	2	4	1	5	2	4	2	3	3	4
0	4	2	2	2	4	2	2	1	2	2	4	4	4	4	3	4	4	2	4	1	3	3	3	1	4	1	4	1	3	5	3	4	2	3	3	3	2	3	4	3	3	3	4	3	4	2	3	3	4
0	3	2	2	2	2	2	2	2	3	2	5	5	5	5	5	5	5	5	4	2	4	2	4	2	4	2	4	2	4	5	3	5	2	3	4	5	2	3	5	3	3	3	5	1	5	1	4	3	5
0	#NULL!	#NULL!	#NULL!	#NULL!	#NULL!	#NULL!	#NULL!	#NULL!	#NULL!	#NULL!	#NULL!	#NULL!	#NULL!	#NULL!	#NULL!	#NULL!	#NULL!	#NULL!	#NULL!	#NULL!	#NULL!	#NULL!	#NULL!	#NULL!	#NULL!	#NULL!	#NULL!	#NULL!	#NULL!	#NULL!	#NULL!	#NULL!	#NULL!	#NULL!	#NULL!	#NULL!	#NULL!	#NULL!	#NULL!	#NULL!	#NULL!	#NULL!	#NULL!	#NULL!	#NULL!	#NULL!	#NULL!	#NULL!	#NULL!
0	#NULL!	#NULL!	#NULL!	#NULL!	#NULL!	#NULL!	#NULL!	#NULL!	#NULL!	#NULL!	#NULL!	#NULL!	#NULL!	#NULL!	#NULL!	#NULL!	#NULL!	#NULL!	#NULL!	#NULL!	#NULL!	#NULL!	#NULL!	#NULL!	#NULL!	#NULL!	#NULL!	#NULL!	#NULL!	#NULL!	#NULL!	#NULL!	#NULL!	#NULL!	#NULL!	#NULL!	#NULL!	#NULL!	#NULL!	#NULL!	#NULL!	#NULL!	#NULL!	#NULL!	#NULL!	#NULL!	#NULL!	#NULL!	#NULL!
0	4	2	2	2	2	3	4	2	4	2	4	4	4	4	4	4	4	4	4	3	3	2	5	3	5	3	4	1	3	5	3	3	3	4	3	3	3	2	4	4	2	4	4	2	4	3	4	2	4
0	#NULL!	#NULL!	#NULL!	#NULL!	#NULL!	#NULL!	#NULL!	#NULL!	#NULL!	#NULL!	#NULL!	#NULL!	#NULL!	#NULL!	#NULL!	#NULL!	#NULL!	#NULL!	#NULL!	#NULL!	#NULL!	#NULL!	#NULL!	#NULL!	#NULL!	#NULL!	#NULL!	#NULL!	#NULL!	#NULL!	#NULL!	#NULL!	#NULL!	#NULL!	#NULL!	#NULL!	#NULL!	#NULL!	#NULL!	#NULL!	#NULL!	#NULL!	#NULL!	#NULL!	#NULL!	#NULL!	#NULL!	#NULL!	#NULL!
0	4	3	4	4	5	4	3	2	4	4	5	4	5	4	3	4	4	4	4	3	4	1	4	2	3	4	4	3	3	5	2	5	1	2	2	4	1	4	4	4	3	1	4	1	4	1	4	2	5
0	4	3	2	4	3	2	2	2	4	4	4	4	4	4	4	4	4	5	4	2	4	3	4	1	5	1	5	2	3	5	2	4	2	2	2	4	1	3	5	4	4	5	5	2	4	1	4	2	4
0	#NULL!	#NULL!	#NULL!	#NULL!	#NULL!	#NULL!	#NULL!	#NULL!	#NULL!	#NULL!	#NULL!	#NULL!	#NULL!	#NULL!	#NULL!	#NULL!	#NULL!	#NULL!	#NULL!	#NULL!	#NULL!	#NULL!	#NULL!	#NULL!	#NULL!	#NULL!	#NULL!	#NULL!	#NULL!	#NULL!	#NULL!	#NULL!	#NULL!	#NULL!	#NULL!	#NULL!	#NULL!	#NULL!	#NULL!	#NULL!	#NULL!	#NULL!	#NULL!	#NULL!	#NULL!	#NULL!	#NULL!	#NULL!	#NULL!
0	4	4	2	1	2	1	2	1	4	1	5	5	5	5	5	5	5	5	5	2	4	1	5	2	5	3	4	1	4	5	3	5	2	2	2	4	2	1	5	2	3	1	5	1	5	1	5	2	5
0	2	4	4	4	4	2	4	2	3	2	4	4	4	4	3	4	2	3	5	2	5	3	4	2	5	4	3	2	1	5	2	5	2	3	3	4	1	1	4	3	1	1	5	3	4	1	3	3	5
0	#NULL!	#NULL!	#NULL!	#NULL!	#NULL!	#NULL!	#NULL!	#NULL!	#NULL!	#NULL!	#NULL!	#NULL!	#NULL!	#NULL!	#NULL!	#NULL!	#NULL!	#NULL!	#NULL!	#NULL!	#NULL!	#NULL!	#NULL!	#NULL!	#NULL!	#NULL!	#NULL!	#NULL!	#NULL!	#NULL!	#NULL!	#NULL!	#NULL!	#NULL!	#NULL!	#NULL!	#NULL!	#NULL!	#NULL!	#NULL!	#NULL!	#NULL!	#NULL!	#NULL!	#NULL!	#NULL!	#NULL!	#NULL!	#NULL!
0	#NULL!	#NULL!	#NULL!	#NULL!	#NULL!	#NULL!	#NULL!	#NULL!	#NULL!	#NULL!	#NULL!	#NULL!	#NULL!	#NULL!	#NULL!	#NULL!	#NULL!	#NULL!	#NULL!	#NULL!	#NULL!	#NULL!	#NULL!	#NULL!	#NULL!	#NULL!	#NULL!	#NULL!	#NULL!	#NULL!	#NULL!	#NULL!	#NULL!	#NULL!	#NULL!	#NULL!	#NULL!	#NULL!	#NULL!	#NULL!	#NULL!	#NULL!	#NULL!	#NULL!	#NULL!	#NULL!	#NULL!	#NULL!	#NULL!
0	4	5	5	4	4	4	4	2	4	3	5	5	5	4	4	5	4	4	4	3	3	3	4	3	3	4	4	3	3	4	4	4	4	4	3	4	2	3	3	2	4	2	3	3	3	4	2	4	4
0	4	4	3	4	4	2	4	4	4	4	4	4	4	4	4	3	3	4	4	1	2	1	4	1	3	3	4	2	4	4	3	4	3	1	1	4	1	2	4	3	4	2	4	1	4	1	4	3	4
0	3	3	3	2	4	4	4	2	4	4	4	5	5	4	3	4	3	3	3	3	3	2	4	2	4	3	4	2	3	3	2	4	3	2	1	4	1	3	4	4	3	2	5	2	4	1	5	2	4
0	4	2	2	3	2	1	4	4	4	2	4	5	5	5	5	5	4	4	#NULL!	#NULL!	#NULL!	#NULL!	#NULL!	#NULL!	#NULL!	#NULL!	#NULL!	#NULL!	#NULL!	#NULL!	#NULL!	#NULL!	#NULL!	#NULL!	#NULL!	#NULL!	#NULL!	#NULL!	#NULL!	#NULL!	#NULL!	#NULL!	#NULL!	#NULL!	#NULL!	#NULL!	#NULL!	#NULL!	#NULL!
0	4	4	4	4	4	4	4	2	4	2	5	5	5	4	4	4	4	4	4	2	3	1	4	2	3	4	3	2	4	4	3	3	4	3	2	4	3	3	3	3	3	3	4	2	5	2	3	3	4
0	4	2	2	2	2	2	1	1	4	2	5	4	5	5	4	5	4	4	4	1	4	2	4	1	5	2	5	2	5	5	2	4	2	2	1	4	1	4	5	3	2	4	5	2	5	1	5	1	5
0	3	2	2	2	3	2	3	3	4	3	4	4	4	4	3	4	3	3	4	3	3	3	4	2	3	3	4	2	4	3	3	4	3	2	1	3	3	3	4	2	3	2	4	1	3	1	3	2	4
0	4	4	4	4	3	3	4	1	3	1	4	4	4	4	4	4	4	4	3	1	4	1	1	1	3	1	4	1	1	4	1	4	1	3	1	4	1	1	4	4	1	1	3	1	4	1	3	1	4
0	2	2	2	1	2	1	4	2	4	2	4	4	4	4	4	4	4	4	4	3	3	3	5	3	4	3	3	3	5	4	3	4	1	3	3	4	2	2	4	3	4	1	5	2	5	1	5	3	5
0	2	2	2	2	2	2	2	2	2	2	4	2	4	4	4	4	4	4	4	2	4	2	3	2	4	2	4	2	2	4	2	4	2	2	2	4	2	2	4	2	3	2	3	2	4	2	4	2	4
0	5	4	5	5	4	4	4	2	4	4	4	4	4	4	3	4	3	4	4	2	5	1	5	2	5	4	5	2	3	5	3	5	3	3	2	5	2	5	5	5	3	5	5	1	5	1	5	2	5
0	#NULL!	#NULL!	#NULL!	#NULL!	#NULL!	#NULL!	#NULL!	#NULL!	#NULL!	#NULL!	#NULL!	#NULL!	#NULL!	#NULL!	#NULL!	#NULL!	#NULL!	#NULL!	#NULL!	#NULL!	#NULL!	#NULL!	#NULL!	#NULL!	#NULL!	#NULL!	#NULL!	#NULL!	#NULL!	#NULL!	#NULL!	#NULL!	#NULL!	#NULL!	#NULL!	#NULL!	#NULL!	#NULL!	#NULL!	#NULL!	#NULL!	#NULL!	#NULL!	#NULL!	#NULL!	#NULL!	#NULL!	#NULL!	#NULL!
0	4	2	2	2	3	4	4	2	4	4	4	4	4	4	3	4	3	4	4	2	2	2	4	2	3	5	3	3	3	4	4	4	3	3	2	5	1	3	4	1	4	4	3	2	4	2	3	4	4
0	4	4	4	4	3	5	4	2	3	4	4	3	4	4	3	4	4	4	3	3	4	2	5	2	4	5	4	2	5	4	2	5	1	2	2	4	2	2	4	2	3	1	4	2	4	2	4	2	4
0	3	2	4	4	4	3	2	4	4	5	4	5	5	4	3	4	3	4	3	3	3	2	4	3	4	3	4	3	4	3	3	4	2	3	3	3	3	4	3	3	3	2	4	2	3	3	3	3	4
0	#NULL!	#NULL!	#NULL!	#NULL!	#NULL!	#NULL!	#NULL!	#NULL!	#NULL!	#NULL!	#NULL!	#NULL!	#NULL!	#NULL!	#NULL!	#NULL!	#NULL!	#NULL!	#NULL!	#NULL!	#NULL!	#NULL!	#NULL!	#NULL!	#NULL!	#NULL!	#NULL!	#NULL!	#NULL!	#NULL!	#NULL!	#NULL!	#NULL!	#NULL!	#NULL!	#NULL!	#NULL!	#NULL!	#NULL!	#NULL!	#NULL!	#NULL!	#NULL!	#NULL!	#NULL!	#NULL!	#NULL!	#NULL!	#NULL!
0	3	2	2	2	2	2	3	1	4	4	4	4	4	4	4	5	3	5	3	3	4	3	4	3	4	3	3	2	4	3	2	3	2	1	4	3	3	3	3	2	4	3	5	1	3	2	4	3	4
0	4	3	2	3	4	3	2	2	4	4	4	4	4	4	4	4	4	4	3	3	3	3	3	3	3	3	3	2	4	4	3	4	3	3	3	4	3	2	3	4	3	3	4	2	3	2	3	3	4
0	5	4	3	4	4	4	4	3	4	3	4	5	4	5	3	3	3	4	4	2	3	2	4	2	3	3	4	3	3	5	2	5	2	3	3	4	2	2	4	4	3	2	4	2	5	2	4	3	4
0	4	2	2	4	2	2	4	2	4	2	5	5	5	5	5	5	5	5	5	2	4	3	4	3	4	3	3	2	3	5	3	4	3	2	2	5	2	3	3	3	3	5	5	2	5	2	5	3	4
0	5	4	4	4	2	3	4	3	2	4	5	3	4	4	4	4	4	5	4	2	4	3	4	2	3	3	4	1	2	5	3	5	2	2	2	4	1	3	5	4	2	2	4	1	4	1	4	1	4
0	4	1	4	1	2	1	3	1	4	3	5	5	5	5	5	5	5	3	4	1	5	1	5	2	5	2	5	1	5	5	2	5	2	2	2	5	1	1	5	5	2	2	5	1	5	1	5	2	5
0	3	2	3	4	3	4	4	3	4	4	4	4	4	3	3	3	2	1	#NULL!	#NULL!	#NULL!	#NULL!	#NULL!	#NULL!	#NULL!	#NULL!	#NULL!	#NULL!	#NULL!	#NULL!	#NULL!	#NULL!	#NULL!	#NULL!	#NULL!	#NULL!	#NULL!	#NULL!	#NULL!	#NULL!	#NULL!	#NULL!	#NULL!	#NULL!	#NULL!	#NULL!	#NULL!	#NULL!	#NULL!
0	#NULL!	#NULL!	#NULL!	#NULL!	#NULL!	#NULL!	#NULL!	#NULL!	#NULL!	#NULL!	#NULL!	#NULL!	#NULL!	#NULL!	#NULL!	#NULL!	#NULL!	#NULL!	#NULL!	#NULL!	#NULL!	#NULL!	#NULL!	#NULL!	#NULL!	#NULL!	#NULL!	#NULL!	#NULL!	#NULL!	#NULL!	#NULL!	#NULL!	#NULL!	#NULL!	#NULL!	#NULL!	#NULL!	#NULL!	#NULL!	#NULL!	#NULL!	#NULL!	#NULL!	#NULL!	#NULL!	#NULL!	#NULL!	#NULL!
0	#NULL!	#NULL!	#NULL!	#NULL!	#NULL!	#NULL!	#NULL!	#NULL!	#NULL!	#NULL!	#NULL!	#NULL!	#NULL!	#NULL!	#NULL!	#NULL!	#NULL!	#NULL!	#NULL!	#NULL!	#NULL!	#NULL!	#NULL!	#NULL!	#NULL!	#NULL!	#NULL!	#NULL!	#NULL!	#NULL!	#NULL!	#NULL!	#NULL!	#NULL!	#NULL!	#NULL!	#NULL!	#NULL!	#NULL!	#NULL!	#NULL!	#NULL!	#NULL!	#NULL!	#NULL!	#NULL!	#NULL!	#NULL!	#NULL!
0	3	2	2	2	2	2	3	2	4	3	4	4	4	4	4	4	4	4	#NULL!	#NULL!	#NULL!	#NULL!	#NULL!	#NULL!	#NULL!	#NULL!	#NULL!	#NULL!	#NULL!	#NULL!	#NULL!	#NULL!	#NULL!	#NULL!	#NULL!	#NULL!	#NULL!	#NULL!	#NULL!	#NULL!	#NULL!	#NULL!	#NULL!	#NULL!	#NULL!	#NULL!	#NULL!	#NULL!	#NULL!
0	5	4	4	4	4	4	3	1	5	3	5	4	5	4	3	5	4	5	3	3	3	2	4	3	2	5	3	2	3	3	4	4	1	4	2	4	4	2	4	2	4	3	4	2	5	2	3	4	4
0	4	3	3	4	3	4	3	4	5	3	3	3	3	3	3	4	3	4	3	3	3	3	3	2	2	4	3	3	4	3	3	3	3	3	3	3	3	3	3	1	3	4	3	2	3	3	3	3	3
0	#NULL!	#NULL!	#NULL!	#NULL!	#NULL!	#NULL!	#NULL!	#NULL!	#NULL!	#NULL!	#NULL!	#NULL!	#NULL!	#NULL!	#NULL!	#NULL!	#NULL!	#NULL!	#NULL!	#NULL!	#NULL!	#NULL!	#NULL!	#NULL!	#NULL!	#NULL!	#NULL!	#NULL!	#NULL!	#NULL!	#NULL!	#NULL!	#NULL!	#NULL!	#NULL!	#NULL!	#NULL!	#NULL!	#NULL!	#NULL!	#NULL!	#NULL!	#NULL!	#NULL!	#NULL!	#NULL!	#NULL!	#NULL!	#NULL!
0	#NULL!	#NULL!	#NULL!	#NULL!	#NULL!	#NULL!	#NULL!	#NULL!	#NULL!	#NULL!	#NULL!	#NULL!	#NULL!	#NULL!	#NULL!	#NULL!	#NULL!	#NULL!	#NULL!	#NULL!	#NULL!	#NULL!	#NULL!	#NULL!	#NULL!	#NULL!	#NULL!	#NULL!	#NULL!	#NULL!	#NULL!	#NULL!	#NULL!	#NULL!	#NULL!	#NULL!	#NULL!	#NULL!	#NULL!	#NULL!	#NULL!	#NULL!	#NULL!	#NULL!	#NULL!	#NULL!	#NULL!	#NULL!	#NULL!
0	4	2	2	2	2	2	4	1	4	2	4	4	4	4	4	4	4	4	4	2	4	2	4	1	3	3	3	2	3	4	3	4	3	3	2	4	2	2	4	3	3	3	4	2	4	2	4	3	3
0	3	3	3	2	2	3	3	1	5	3	5	4	4	5	4	5	5	5	5	2	5	1	5	2	5	3	5	1	4	5	2	5	2	2	1	5	2	2	5	4	3	2	5	1	5	1	5	2	5
0	2	4	2	3	4	3	4	1	3	3	4	4	4	4	4	4	4	4	#NULL!	#NULL!	#NULL!	#NULL!	#NULL!	#NULL!	#NULL!	#NULL!	#NULL!	#NULL!	#NULL!	#NULL!	#NULL!	#NULL!	#NULL!	#NULL!	#NULL!	#NULL!	#NULL!	#NULL!	#NULL!	#NULL!	#NULL!	#NULL!	#NULL!	#NULL!	#NULL!	#NULL!	#NULL!	#NULL!	#NULL!
0	#NULL!	#NULL!	#NULL!	#NULL!	#NULL!	#NULL!	#NULL!	#NULL!	#NULL!	#NULL!	#NULL!	#NULL!	#NULL!	#NULL!	#NULL!	#NULL!	#NULL!	#NULL!	#NULL!	#NULL!	#NULL!	#NULL!	#NULL!	#NULL!	#NULL!	#NULL!	#NULL!	#NULL!	#NULL!	#NULL!	#NULL!	#NULL!	#NULL!	#NULL!	#NULL!	#NULL!	#NULL!	#NULL!	#NULL!	#NULL!	#NULL!	#NULL!	#NULL!	#NULL!	#NULL!	#NULL!	#NULL!	#NULL!	#NULL!
0	4	2	3	4	2	2	2	3	5	3	5	5	5	5	5	5	4	5	4	2	3	3	3	2	4	3	3	3	3	4	3	4	1	3	3	4	4	3	4	3	3	4	4	1	5	1	4	3	4
0	#NULL!	#NULL!	#NULL!	#NULL!	#NULL!	#NULL!	#NULL!	#NULL!	#NULL!	#NULL!	#NULL!	#NULL!	#NULL!	#NULL!	#NULL!	#NULL!	#NULL!	#NULL!	#NULL!	#NULL!	#NULL!	#NULL!	#NULL!	#NULL!	#NULL!	#NULL!	#NULL!	#NULL!	#NULL!	#NULL!	#NULL!	#NULL!	#NULL!	#NULL!	#NULL!	#NULL!	#NULL!	#NULL!	#NULL!	#NULL!	#NULL!	#NULL!	#NULL!	#NULL!	#NULL!	#NULL!	#NULL!	#NULL!	#NULL!
0	#NULL!	#NULL!	#NULL!	#NULL!	#NULL!	#NULL!	#NULL!	#NULL!	#NULL!	#NULL!	#NULL!	#NULL!	#NULL!	#NULL!	#NULL!	#NULL!	#NULL!	#NULL!	#NULL!	#NULL!	#NULL!	#NULL!	#NULL!	#NULL!	#NULL!	#NULL!	#NULL!	#NULL!	#NULL!	#NULL!	#NULL!	#NULL!	#NULL!	#NULL!	#NULL!	#NULL!	#NULL!	#NULL!	#NULL!	#NULL!	#NULL!	#NULL!	#NULL!	#NULL!	#NULL!	#NULL!	#NULL!	#NULL!	#NULL!
0	#NULL!	#NULL!	#NULL!	#NULL!	#NULL!	#NULL!	#NULL!	#NULL!	#NULL!	#NULL!	#NULL!	#NULL!	#NULL!	#NULL!	#NULL!	#NULL!	#NULL!	#NULL!	#NULL!	#NULL!	#NULL!	#NULL!	#NULL!	#NULL!	#NULL!	#NULL!	#NULL!	#NULL!	#NULL!	#NULL!	#NULL!	#NULL!	#NULL!	#NULL!	#NULL!	#NULL!	#NULL!	#NULL!	#NULL!	#NULL!	#NULL!	#NULL!	#NULL!	#NULL!	#NULL!	#NULL!	#NULL!	#NULL!	#NULL!
0	4	2	4	4	4	5	4	2	4	4	4	2	2	4	2	4	3	2	#NULL!	#NULL!	#NULL!	#NULL!	#NULL!	#NULL!	#NULL!	#NULL!	#NULL!	#NULL!	#NULL!	#NULL!	#NULL!	#NULL!	#NULL!	#NULL!	#NULL!	#NULL!	#NULL!	#NULL!	#NULL!	#NULL!	#NULL!	#NULL!	#NULL!	#NULL!	#NULL!	#NULL!	#NULL!	#NULL!	#NULL!
0	3	4	4	3	4	2	3	3	4	4	4	4	4	4	4	3	4	3	4	2	3	2	4	2	3	3	3	2	3	3	3	4	2	3	2	4	3	2	3	2	2	3	3	2	5	2	4	3	3
0	4	3	3	2	2	3	3	3	4	3	4	4	3	4	3	3	3	4	3	1	2	2	3	1	2	3	2	3	3	3	3	3	2	4	2	3	3	2	3	3	4	3	4	2	3	3	3	4	3
0	4	3	4	2	3	4	4	3	5	4	5	5	5	5	4	4	5	5	4	3	3	3	5	4	3	5	4	2	5	4	3	5	4	3	3	4	3	5	3	3	4	5	5	2	5	1	5	3	5
0	#NULL!	#NULL!	#NULL!	#NULL!	#NULL!	#NULL!	#NULL!	#NULL!	#NULL!	#NULL!	#NULL!	#NULL!	#NULL!	#NULL!	#NULL!	#NULL!	#NULL!	#NULL!	#NULL!	#NULL!	#NULL!	#NULL!	#NULL!	#NULL!	#NULL!	#NULL!	#NULL!	#NULL!	#NULL!	#NULL!	#NULL!	#NULL!	#NULL!	#NULL!	#NULL!	#NULL!	#NULL!	#NULL!	#NULL!	#NULL!	#NULL!	#NULL!	#NULL!	#NULL!	#NULL!	#NULL!	#NULL!	#NULL!	#NULL!
0	4	2	2	4	4	2	4	4	4	2	4	4	4	4	3	4	2	4	4	2	4	3	3	2	4	3	3	3	4	4	3	5	3	2	3	4	2	3	4	3	2	2	4	2	4	2	3	3	4
0	#NULL!	#NULL!	#NULL!	#NULL!	#NULL!	#NULL!	#NULL!	#NULL!	#NULL!	#NULL!	#NULL!	#NULL!	#NULL!	#NULL!	#NULL!	#NULL!	#NULL!	#NULL!	#NULL!	#NULL!	#NULL!	#NULL!	#NULL!	#NULL!	#NULL!	#NULL!	#NULL!	#NULL!	#NULL!	#NULL!	#NULL!	#NULL!	#NULL!	#NULL!	#NULL!	#NULL!	#NULL!	#NULL!	#NULL!	#NULL!	#NULL!	#NULL!	#NULL!	#NULL!	#NULL!	#NULL!	#NULL!	#NULL!	#NULL!
0	4	2	3	1	2	1	2	1	3	2	5	5	5	5	5	5	5	4	5	2	5	1	5	2	5	2	4	1	4	5	2	5	3	2	3	5	1	3	5	4	2	2	5	1	5	1	4	3	5
0	#NULL!	#NULL!	#NULL!	#NULL!	#NULL!	#NULL!	#NULL!	#NULL!	#NULL!	#NULL!	#NULL!	#NULL!	#NULL!	#NULL!	#NULL!	#NULL!	#NULL!	#NULL!	#NULL!	#NULL!	#NULL!	#NULL!	#NULL!	#NULL!	#NULL!	#NULL!	#NULL!	#NULL!	#NULL!	#NULL!	#NULL!	#NULL!	#NULL!	#NULL!	#NULL!	#NULL!	#NULL!	#NULL!	#NULL!	#NULL!	#NULL!	#NULL!	#NULL!	#NULL!	#NULL!	#NULL!	#NULL!	#NULL!	#NULL!
0	#NULL!	#NULL!	#NULL!	#NULL!	#NULL!	#NULL!	#NULL!	#NULL!	#NULL!	#NULL!	#NULL!	#NULL!	#NULL!	#NULL!	#NULL!	#NULL!	#NULL!	#NULL!	#NULL!	#NULL!	#NULL!	#NULL!	#NULL!	#NULL!	#NULL!	#NULL!	#NULL!	#NULL!	#NULL!	#NULL!	#NULL!	#NULL!	#NULL!	#NULL!	#NULL!	#NULL!	#NULL!	#NULL!	#NULL!	#NULL!	#NULL!	#NULL!	#NULL!	#NULL!	#NULL!	#NULL!	#NULL!	#NULL!	#NULL!
0	3	4	3	3	2	3	3	2	3	3	4	4	4	4	4	4	4	4	4	2	4	3	4	2	3	3	3	1	4	4	3	4	3	3	2	4	2	3	3	2	3	3	3	4	4	2	3	3	4
0	4	4	4	2	4	2	4	2	4	4	4	5	4	4	4	4	4	5	5	1	4	1	2	1	4	3	4	2	4	4	3	4	2	2	2	4	1	3	4	3	3	4	4	2	4	1	3	3	5
0	2	1	2	1	2	2	1	1	1	1	5	5	5	5	5	5	5	5	5	1	5	1	4	2	5	2	5	2	2	5	2	5	3	2	1	5	1	3	5	4	2	2	5	2	5	1	5	2	5
0	4	4	4	4	4	2	2	2	4	4	5	5	5	5	5	5	5	5	5	1	4	2	3	1	4	1	4	1	3	5	1	4	3	1	1	5	1	1	4	5	2	1	4	1	5	1	4	1	4
0	4	2	3	2	2	2	4	2	5	4	4	4	4	5	4	4	4	4	4	3	4	2	4	3	4	4	3	3	5	4	4	4	2	3	3	4	2	3	3	3	3	2	4	2	4	2	3	3	4
0	2	2	2	1	1	1	2	1	4	4	5	5	5	5	4	5	5	5	4	2	4	3	3	2	3	3	4	2	2	5	3	4	3	2	3	5	2	3	4	3	3	2	3	1	4	2	3	2	4
0	#NULL!	#NULL!	#NULL!	#NULL!	#NULL!	#NULL!	#NULL!	#NULL!	#NULL!	#NULL!	#NULL!	#NULL!	#NULL!	#NULL!	#NULL!	#NULL!	#NULL!	#NULL!	#NULL!	#NULL!	#NULL!	#NULL!	#NULL!	#NULL!	#NULL!	#NULL!	#NULL!	#NULL!	#NULL!	#NULL!	#NULL!	#NULL!	#NULL!	#NULL!	#NULL!	#NULL!	#NULL!	#NULL!	#NULL!	#NULL!	#NULL!	#NULL!	#NULL!	#NULL!	#NULL!	#NULL!	#NULL!	#NULL!	#NULL!
0	3	2	2	2	2	2	2	2	2	2	4	4	4	4	4	4	4	4	#NULL!	#NULL!	#NULL!	#NULL!	#NULL!	#NULL!	#NULL!	#NULL!	#NULL!	#NULL!	#NULL!	#NULL!	#NULL!	#NULL!	#NULL!	#NULL!	#NULL!	#NULL!	#NULL!	#NULL!	#NULL!	#NULL!	#NULL!	#NULL!	#NULL!	#NULL!	#NULL!	#NULL!	#NULL!	#NULL!	#NULL!
0	4	3	4	3	4	4	4	2	4	4	3	4	4	3	2	4	3	4	3	2	3	2	4	3	3	3	1	3	3	3	2	4	2	3	3	3	3	2	2	1	2	2	1	2	3	3	3	2	3
0	4	5	5	4	4	4	4	4	5	4	3	3	4	2	2	3	2	4	2	3	2	4	3	4	2	5	2	3	3	3	4	2	2	3	4	3	5	2	3	1	4	2	2	4	3	2	2	4	2
0	2	2	2	2	4	2	4	2	4	4	4	4	4	4	4	4	4	4	3	2	3	2	3	2	2	3	3	2	3	4	2	4	1	3	2	3	3	2	3	3	3	3	3	2	4	2	3	2	5
0	#NULL!	#NULL!	#NULL!	#NULL!	#NULL!	#NULL!	#NULL!	#NULL!	#NULL!	#NULL!	#NULL!	#NULL!	#NULL!	#NULL!	#NULL!	#NULL!	#NULL!	#NULL!	#NULL!	#NULL!	#NULL!	#NULL!	#NULL!	#NULL!	#NULL!	#NULL!	#NULL!	#NULL!	#NULL!	#NULL!	#NULL!	#NULL!	#NULL!	#NULL!	#NULL!	#NULL!	#NULL!	#NULL!	#NULL!	#NULL!	#NULL!	#NULL!	#NULL!	#NULL!	#NULL!	#NULL!	#NULL!	#NULL!	#NULL!
0	2	2	2	2	2	2	2	1	4	4	5	4	4	4	3	5	4	4	4	1	4	3	4	2	4	2	4	1	4	5	3	4	2	2	2	4	1	4	4	2	3	3	4	1	4	1	4	2	4
0	2	2	2	2	2	3	3	3	4	4	4	5	5	5	5	5	5	5	4	3	5	3	4	3	5	3	5	1	3	5	3	5	3	2	4	5	2	2	5	2	3	3	4	3	4	1	3	3	3
0	4	4	4	4	4	3	2	3	5	4	3	4	4	4	3	3	3	4	4	1	4	1	3	1	4	4	3	1	3	4	3	4	3	3	1	4	1	4	4	4	4	4	4	1	3	3	3	3	3
0	4	4	4	4	4	4	4	2	4	4	4	5	5	4	4	4	4	4	4	2	4	1	4	1	4	2	4	2	4	5	2	5	3	2	2	5	1	3	3	2	2	3	4	2	5	1	4	2	4
0	4	3	3	2	2	2	5	1	3	4	5	4	5	5	4	5	5	4	3	3	3	3	5	3	5	3	5	3	3	5	3	4	3	3	3	5	3	2	5	3	4	4	5	2	5	2	4	3	5
0	3	2	3	2	2	2	2	2	4	4	4	4	4	4	3	4	4	3	4	2	5	2	4	2	5	2	4	3	4	5	3	5	3	2	2	5	2	2	5	2	3	3	4	2	5	2	5	3	5
0	2	2	2	2	2	2	2	1	2	1	5	5	5	4	4	4	4	4	4	2	3	3	4	2	4	3	4	2	2	4	3	4	2	2	2	4	3	3	5	4	4	4	4	4	4	3	3	3	3
0	4	2	2	2	4	2	4	2	4	2	4	4	4	4	4	4	4	4	3	2	3	2	1	1	2	4	2	2	2	3	4	3	3	3	4	3	2	4	2	2	2	2	3	2	3	3	2	3	3
0	2	2	2	2	4	3	3	1	4	3	4	4	4	4	4	5	4	4	5	2	4	2	5	1	4	3	4	2	4	4	3	5	3	3	4	5	1	4	4	4	4	4	5	3	4	2	4	2	4
0	4	4	2	2	4	2	3	4	4	3	5	5	4	4	4	4	4	4	3	2	4	1	4	2	4	3	4	1	4	4	4	5	3	3	3	4	3	3	3	2	4	2	4	1	3	1	2	2	4
0	#NULL!	#NULL!	#NULL!	#NULL!	#NULL!	#NULL!	#NULL!	#NULL!	#NULL!	#NULL!	#NULL!	#NULL!	#NULL!	#NULL!	#NULL!	#NULL!	#NULL!	#NULL!	#NULL!	#NULL!	#NULL!	#NULL!	#NULL!	#NULL!	#NULL!	#NULL!	#NULL!	#NULL!	#NULL!	#NULL!	#NULL!	#NULL!	#NULL!	#NULL!	#NULL!	#NULL!	#NULL!	#NULL!	#NULL!	#NULL!	#NULL!	#NULL!	#NULL!	#NULL!	#NULL!	#NULL!	#NULL!	#NULL!	#NULL!
0	4	3	4	4	2	2	2	1	3	2	4	4	4	4	4	5	5	5	4	2	3	3	4	1	2	2	1	3	4	3	3	4	3	3	3	4	1	2	4	1	4	3	3	2	3	1	3	3	3
0	3	2	3	3	3	4	3	2	3	3	3	3	4	2	4	4	4	4	4	2	4	2	4	1	4	2	4	1	3	2	3	4	1	2	2	4	1	1	2	3	1	1	4	2	4	1	3	1	4
0	#NULL!	#NULL!	#NULL!	#NULL!	#NULL!	#NULL!	#NULL!	#NULL!	#NULL!	#NULL!	#NULL!	#NULL!	#NULL!	#NULL!	#NULL!	#NULL!	#NULL!	#NULL!	#NULL!	#NULL!	#NULL!	#NULL!	#NULL!	#NULL!	#NULL!	#NULL!	#NULL!	#NULL!	#NULL!	#NULL!	#NULL!	#NULL!	#NULL!	#NULL!	#NULL!	#NULL!	#NULL!	#NULL!	#NULL!	#NULL!	#NULL!	#NULL!	#NULL!	#NULL!	#NULL!	#NULL!	#NULL!	#NULL!	#NULL!
0	#NULL!	#NULL!	#NULL!	#NULL!	#NULL!	#NULL!	#NULL!	#NULL!	#NULL!	#NULL!	#NULL!	#NULL!	#NULL!	#NULL!	#NULL!	#NULL!	#NULL!	#NULL!	#NULL!	#NULL!	#NULL!	#NULL!	#NULL!	#NULL!	#NULL!	#NULL!	#NULL!	#NULL!	#NULL!	#NULL!	#NULL!	#NULL!	#NULL!	#NULL!	#NULL!	#NULL!	#NULL!	#NULL!	#NULL!	#NULL!	#NULL!	#NULL!	#NULL!	#NULL!	#NULL!	#NULL!	#NULL!	#NULL!	#NULL!
0	2	2	2	2	2	2	2	2	4	3	5	5	5	5	5	5	5	4	5	2	4	2	3	2	4	2	4	2	3	4	2	4	4	2	2	4	2	4	4	3	3	3	3	1	5	2	3	2	3
0	2	2	2	1	1	1	4	1	4	4	4	4	4	4	4	4	4	4	4	3	3	4	3	3	4	4	4	3	4	4	4	4	1	3	3	4	1	1	4	4	4	1	4	1	3	1	3	3	4
0	3	2	2	2	3	2	3	2	4	3	5	5	4	4	3	3	3	3	4	2	4	1	4	1	5	2	5	1	5	5	2	5	2	2	1	5	1	2	5	4	2	2	5	1	4	1	5	2	5
0	2	2	2	2	2	2	2	2	2	2	3	4	3	3	3	5	3	5	4	2	3	2	3	1	3	2	4	1	1	3	2	4	3	2	1	4	1	1	5	4	3	5	4	1	4	1	5	1	4
0	2	2	2	2	2	2	4	2	2	2	5	5	5	5	4	5	5	5	5	3	4	2	4	2	4	2	5	1	3	5	2	5	1	2	2	5	1	2	5	4	3	2	5	2	4	2	4	2	4
0	4	2	2	2	4	2	3	2	2	4	4	4	4	3	4	4	4	2	5	2	3	1	4	3	3	3	3	2	4	4	3	4	2	3	3	4	3	3	4	2	3	2	5	2	3	3	3	3	4
0	2	2	2	2	2	1	2	1	2	2	5	5	5	5	4	5	4	5	5	1	4	1	4	1	4	1	4	1	4	4	2	5	1	1	1	4	1	2	5	4	2	2	4	1	5	1	4	2	4
0	2	2	2	1	3	3	2	1	2	2	5	5	5	5	4	5	5	4	4	3	4	2	3	2	3	3	3	1	4	4	2	4	3	2	2	4	2	1	4	2	3	2	4	1	4	1	5	1	4
0	2	1	2	1	4	2	3	1	4	3	5	5	5	5	5	5	4	5	5	2	4	1	5	3	4	2	5	2	4	5	3	5	2	3	3	5	2	2	5	3	3	1	5	1	5	1	4	3	5
0	2	2	2	2	4	4	4	2	4	4	4	4	4	4	3	4	3	2	4	3	4	3	4	3	4	3	4	3	3	4	3	4	3	3	2	4	2	3	4	3	4	3	4	2	4	2	4	3	4
0	2	4	2	2	2	4	2	2	4	3	4	4	4	2	3	4	3	4	3	2	3	3	4	4	3	3	3	4	3	4	4	4	3	2	2	4	2	2	3	2	3	1	4	3	4	2	4	2	5
0	2	1	2	2	2	2	4	2	3	2	4	4	4	4	4	4	4	4	4	1	4	1	4	1	4	3	4	2	3	4	2	4	3	2	2	4	1	3	4	3	3	3	3	3	4	3	4	2	3
0	1	1	1	2	1	1	4	1	2	2	4	4	5	5	4	5	4	2	4	1	4	1	5	1	5	2	5	1	5	5	2	5	2	2	1	2	2	2	5	4	4	2	5	2	5	2	5	2	5
0	3	3	3	3	3	3	3	3	3	3	3	3	3	3	3	3	3	3	3	3	3	1	3	1	3	1	3	3	3	3	2	4	1	3	3	3	1	3	3	3	3	1	3	3	3	3	3	3	3
0	4	4	4	3	2	2	4	1	4	4	1	3	4	3	1	4	3	1	3	2	4	4	3	1	3	3	4	3	3	4	4	4	3	3	3	3	3	1	3	3	3	2	4	1	3	3	3	3	3
0	1	1	2	1	2	1	1	1	2	2	5	4	5	5	4	4	4	3	4	2	4	1	3	2	4	1	4	1	3	4	2	4	2	2	1	4	1	3	5	3	1	1	4	2	3	1	4	1	4
0	2	4	3	4	4	3	3	3	3	4	3	2	2	1	3	3	3	2	5	2	5	2	4	2	3	2	4	3	4	4	3	4	2	2	3	4	2	2	3	2	3	2	4	2	4	2	4	3	4
0	3	2	2	2	3	2	2	1	3	2	5	5	4	5	4	5	5	4	4	2	5	1	4	2	4	1	4	2	4	5	3	5	2	2	4	4	2	4	4	2	3	2	4	2	4	2	4	2	4
0	2	2	2	2	2	2	2	2	2	4	3	4	4	4	3	4	4	3	3	2	3	1	3	2	3	5	3	2	3	3	2	4	3	3	2	4	3	2	4	4	3	4	4	3	3	2	3	2	3
0	2	4	4	2	3	2	3	2	4	4	4	4	4	4	4	4	4	4	4	3	4	3	4	3	3	3	4	2	4	4	3	4	2	2	2	4	2	3	4	4	3	1	4	1	4	1	4	3	4
0	2	2	2	1	1	2	2	2	2	2	5	5	5	5	5	5	4	4	5	2	4	1	4	3	4	2	4	1	3	4	3	5	2	3	2	4	2	3	5	2	3	1	3	1	5	1	3	2	4
0	4	4	4	4	4	3	3	3	4	4	4	3	4	2	3	4	3	2	3	4	3	2	2	4	3	5	2	4	3	4	4	3	1	5	2	4	4	1	3	3	4	1	3	1	3	2	3	3	3
0	#NULL!	#NULL!	#NULL!	#NULL!	#NULL!	#NULL!	#NULL!	#NULL!	#NULL!	#NULL!	#NULL!	#NULL!	#NULL!	#NULL!	#NULL!	#NULL!	#NULL!	#NULL!	#NULL!	#NULL!	#NULL!	#NULL!	#NULL!	#NULL!	#NULL!	#NULL!	#NULL!	#NULL!	#NULL!	#NULL!	#NULL!	#NULL!	#NULL!	#NULL!	#NULL!	#NULL!	#NULL!	#NULL!	#NULL!	#NULL!	#NULL!	#NULL!	#NULL!	#NULL!	#NULL!	#NULL!	#NULL!	#NULL!	#NULL!
0	2	2	2	2	2	2	4	2	4	3	5	5	5	5	5	5	5	5	4	2	4	2	4	3	5	2	4	2	3	5	3	5	2	2	1	4	2	2	4	4	3	2	5	1	5	1	5	2	5
0	#NULL!	#NULL!	#NULL!	#NULL!	#NULL!	#NULL!	#NULL!	#NULL!	#NULL!	#NULL!	#NULL!	#NULL!	#NULL!	#NULL!	#NULL!	#NULL!	#NULL!	#NULL!	#NULL!	#NULL!	#NULL!	#NULL!	#NULL!	#NULL!	#NULL!	#NULL!	#NULL!	#NULL!	#NULL!	#NULL!	#NULL!	#NULL!	#NULL!	#NULL!	#NULL!	#NULL!	#NULL!	#NULL!	#NULL!	#NULL!	#NULL!	#NULL!	#NULL!	#NULL!	#NULL!	#NULL!	#NULL!	#NULL!	#NULL!
0	#NULL!	#NULL!	#NULL!	#NULL!	#NULL!	#NULL!	#NULL!	#NULL!	#NULL!	#NULL!	#NULL!	#NULL!	#NULL!	#NULL!	#NULL!	#NULL!	#NULL!	#NULL!	#NULL!	#NULL!	#NULL!	#NULL!	#NULL!	#NULL!	#NULL!	#NULL!	#NULL!	#NULL!	#NULL!	#NULL!	#NULL!	#NULL!	#NULL!	#NULL!	#NULL!	#NULL!	#NULL!	#NULL!	#NULL!	#NULL!	#NULL!	#NULL!	#NULL!	#NULL!	#NULL!	#NULL!	#NULL!	#NULL!	#NULL!
0	4	4	3	2	2	4	4	2	2	2	4	4	4	4	4	4	4	4	4	3	3	2	3	2	4	3	3	2	3	4	3	4	2	2	2	4	1	2	4	3	2	2	4	2	4	2	4	2	4
0	4	3	4	3	3	1	3	2	4	4	5	4	4	4	4	4	4	4	3	3	4	2	4	3	2	5	4	2	3	5	2	5	3	2	3	4	2	3	4	4	4	4	4	2	4	1	5	4	5
0	2	2	1	2	2	2	2	3	4	4	5	4	5	4	5	5	5	5	4	2	5	3	4	2	5	2	5	1	4	5	2	5	3	2	3	5	2	3	4	4	3	1	5	1	5	1	4	3	5
0	1	1	1	1	1	1	1	1	1	1	5	5	5	5	5	5	5	5	4	2	5	1	5	2	5	2	5	1	2	5	2	4	3	2	2	5	1	3	4	5	2	2	4	1	5	1	5	2	5
0	2	2	2	2	2	2	3	1	3	4	5	5	5	5	5	5	5	5	4	1	4	3	4	1	5	2	4	1	4	5	1	5	3	2	4	5	1	4	4	4	1	3	5	1	4	3	4	1	4
0	2	2	2	1	2	2	2	1	4	4	5	4	5	5	4	4	4	5	3	2	3	3	5	3	4	3	4	2	5	4	2	5	2	3	3	4	2	2	4	3	3	3	5	1	5	2	4	3	4
0	2	2	4	4	4	2	4	2	4	4	4	4	4	4	4	4	4	2	5	3	4	2	5	3	5	3	4	2	4	5	2	4	4	3	3	4	2	3	5	4	1	1	5	1	5	3	3	3	5
0	2	2	2	2	2	3	2	2	3	2	5	4	5	4	4	4	4	4	4	3	3	3	4	3	3	2	4	2	3	4	3	4	2	3	3	4	2	3	4	2	3	1	3	2	4	2	4	2	4
0	4	4	4	3	3	3	3	2	3	4	4	4	3	3	3	3	3	4	3	3	3	3	4	3	3	3	3	2	3	3	3	4	2	3	3	4	3	3	3	2	3	4	3	2	3	2	3	3	3
0	2	2	2	2	2	1	3	1	3	2	5	4	4	4	3	5	4	5	5	2	4	2	4	2	5	2	5	1	5	4	1	5	1	1	1	4	1	1	5	5	1	1	5	1	5	1	5	2	5
0	4	4	4	4	4	3	4	2	4	4	4	4	4	4	3	4	4	4	5	2	5	1	5	2	5	3	4	3	4	5	3	5	3	4	3	5	3	1	4	2	3	3	5	2	4	1	5	3	5
0	4	2	4	3	2	2	4	2	4	4	4	4	4	4	4	4	4	4	4	3	2	2	3	2	3	5	2	2	3	4	4	5	1	2	3	2	1	2	4	3	2	1	2	2	3	1	4	5	4
0	2	1	2	1	1	1	1	1	5	2	5	5	5	5	4	5	5	5	4	2	5	1	5	1	5	3	4	2	5	5	3	5	2	3	3	5	1	2	4	1	3	5	4	2	5	2	5	2	5
0	4	3	4	2	3	4	4	2	4	4	4	4	4	4	3	4	4	4	3	4	3	3	4	3	3	4	3	3	3	2	4	3	3	3	3	5	4	4	3	4	3	4	4	3	3	3	4	3	4
0	4	4	4	4	4	4	4	2	4	4	3	3	4	4	4	3	4	4	3	4	3	3	3	3	3	4	3	3	3	4	3	3	3	3	3	3	4	3	3	3	3	3	3	3	3	3	3	3	3
0	5	2	4	4	5	4	2	5	5	4	4	4	4	2	3	2	2	4	4	2	4	1	3	2	4	3	4	1	5	4	4	5	1	3	1	5	1	3	5	3	4	3	5	1	3	1	4	2	4
0	2	2	2	2	2	4	3	2	4	4	5	5	5	5	5	4	4	5	5	2	3	2	4	2	5	3	3	2	3	4	3	5	3	2	3	4	1	2	4	4	3	1	4	3	5	2	4	3	4
0	3	2	2	3	4	2	4	2	3	4	5	5	5	5	4	5	5	4	5	2	5	1	3	1	5	2	4	1	3	5	2	5	2	1	1	5	2	2	5	5	2	1	3	1	5	1	4	2	4
0	2	2	2	1	1	2	2	1	3	2	5	5	5	5	5	5	5	4	5	1	5	2	5	2	5	2	4	2	4	5	2	5	2	2	2	5	3	2	5	4	4	2	5	2	5	2	5	2	4
0	4	2	2	2	4	2	2	2	2	4	4	4	4	5	4	4	4	2	3	1	4	2	3	2	5	3	4	2	3	5	2	3	3	2	1	4	2	2	4	2	2	1	4	2	5	1	3	3	4
0	#NULL!	#NULL!	#NULL!	#NULL!	#NULL!	#NULL!	#NULL!	#NULL!	#NULL!	#NULL!	#NULL!	#NULL!	#NULL!	#NULL!	#NULL!	#NULL!	#NULL!	#NULL!	#NULL!	#NULL!	#NULL!	#NULL!	#NULL!	#NULL!	#NULL!	#NULL!	#NULL!	#NULL!	#NULL!	#NULL!	#NULL!	#NULL!	#NULL!	#NULL!	#NULL!	#NULL!	#NULL!	#NULL!	#NULL!	#NULL!	#NULL!	#NULL!	#NULL!	#NULL!	#NULL!	#NULL!	#NULL!	#NULL!	#NULL!
0	2	2	2	1	1	1	4	2	4	4	4	4	4	4	4	4	4	5	5	1	5	3	5	2	5	1	5	1	5	5	3	5	3	3	3	5	3	4	5	4	4	3	5	3	5	2	4	4	5
0	#NULL!	#NULL!	#NULL!	#NULL!	#NULL!	#NULL!	#NULL!	#NULL!	#NULL!	#NULL!	#NULL!	#NULL!	#NULL!	#NULL!	#NULL!	#NULL!	#NULL!	#NULL!	#NULL!	#NULL!	#NULL!	#NULL!	#NULL!	#NULL!	#NULL!	#NULL!	#NULL!	#NULL!	#NULL!	#NULL!	#NULL!	#NULL!	#NULL!	#NULL!	#NULL!	#NULL!	#NULL!	#NULL!	#NULL!	#NULL!	#NULL!	#NULL!	#NULL!	#NULL!	#NULL!	#NULL!	#NULL!	#NULL!	#NULL!
0	2	2	2	4	3	3	3	2	4	4	4	4	4	4	4	4	4	4	4	3	4	3	4	3	3	3	4	2	4	4	3	5	2	2	4	5	2	3	4	2	3	2	4	1	4	1	5	3	5
0	#NULL!	#NULL!	#NULL!	#NULL!	#NULL!	#NULL!	#NULL!	#NULL!	#NULL!	#NULL!	#NULL!	#NULL!	#NULL!	#NULL!	#NULL!	#NULL!	#NULL!	#NULL!	#NULL!	#NULL!	#NULL!	#NULL!	#NULL!	#NULL!	#NULL!	#NULL!	#NULL!	#NULL!	#NULL!	#NULL!	#NULL!	#NULL!	#NULL!	#NULL!	#NULL!	#NULL!	#NULL!	#NULL!	#NULL!	#NULL!	#NULL!	#NULL!	#NULL!	#NULL!	#NULL!	#NULL!	#NULL!	#NULL!	#NULL!
0	4	4	2	4	3	4	4	4	4	2	4	4	4	4	3	3	2	2	3	3	4	2	3	3	3	3	3	3	3	3	3	3	2	3	3	4	2	3	3	2	3	2	3	3	3	2	3	2	3
0	2	3	3	1	3	3	4	1	5	1	5	5	5	5	5	5	5	5	4	2	3	1	5	3	5	2	3	1	4	5	4	5	3	4	4	4	2	5	4	3	3	3	5	1	5	1	4	3	5
0	2	4	5	5	3	3	3	3	4	3	3	4	4	4	5	5	5	5	5	1	4	1	5	2	1	1	5	2	5	5	2	5	1	1	1	5	2	3	5	1	3	5	3	3	3	3	3	3	2
0	4	2	2	1	2	4	2	1	4	4	5	5	5	5	4	4	5	5	5	2	4	2	4	2	5	3	4	1	4	5	2	5	2	2	2	5	2	2	5	4	1	4	5	1	5	1	4	1	5
0	4	4	4	3	3	4	4	1	4	4	5	5	5	5	5	5	4	5	4	1	3	2	4	2	4	3	3	2	3	4	2	4	1	2	1	4	1	3	4	3	3	3	3	1	4	1	4	2	4
0	4	2	2	2	2	2	3	1	3	3	4	4	4	4	4	4	4	4	5	3	4	2	4	3	3	2	4	3	4	4	3	4	3	3	3	4	3	4	3	2	3	1	4	2	5	3	3	2	2
0	4	4	4	4	4	4	4	4	3	5	4	4	4	4	3	3	3	4	3	3	3	3	3	2	3	4	3	2	4	3	3	4	3	3	3	4	4	3	3	2	4	4	4	3	5	2	3	3	4
0	#NULL!	#NULL!	#NULL!	#NULL!	#NULL!	#NULL!	#NULL!	#NULL!	#NULL!	#NULL!	#NULL!	#NULL!	#NULL!	#NULL!	#NULL!	#NULL!	#NULL!	#NULL!	#NULL!	#NULL!	#NULL!	#NULL!	#NULL!	#NULL!	#NULL!	#NULL!	#NULL!	#NULL!	#NULL!	#NULL!	#NULL!	#NULL!	#NULL!	#NULL!	#NULL!	#NULL!	#NULL!	#NULL!	#NULL!	#NULL!	#NULL!	#NULL!	#NULL!	#NULL!	#NULL!	#NULL!	#NULL!	#NULL!	#NULL!
0	4	2	4	2	4	2	4	2	2	2	4	4	4	4	4	4	4	4	3	1	3	3	4	1	3	3	4	3	4	3	3	5	2	3	3	3	3	3	3	2	2	3	4	3	4	2	4	3	4
0	4	3	4	2	2	2	3	1	4	4	4	4	4	3	3	4	4	4	3	3	2	2	3	3	2	4	2	4	4	4	2	3	2	4	3	3	3	2	4	2	4	2	4	3	4	2	2	4	4
0	#NULL!	#NULL!	#NULL!	#NULL!	#NULL!	#NULL!	#NULL!	#NULL!	#NULL!	#NULL!	#NULL!	#NULL!	#NULL!	#NULL!	#NULL!	#NULL!	#NULL!	#NULL!	#NULL!	#NULL!	#NULL!	#NULL!	#NULL!	#NULL!	#NULL!	#NULL!	#NULL!	#NULL!	#NULL!	#NULL!	#NULL!	#NULL!	#NULL!	#NULL!	#NULL!	#NULL!	#NULL!	#NULL!	#NULL!	#NULL!	#NULL!	#NULL!	#NULL!	#NULL!	#NULL!	#NULL!	#NULL!	#NULL!	#NULL!
0	4	4	4	4	4	4	4	4	4	4	3	3	3	3	3	3	3	4	#NULL!	#NULL!	#NULL!	#NULL!	#NULL!	#NULL!	#NULL!	#NULL!	#NULL!	#NULL!	#NULL!	#NULL!	#NULL!	#NULL!	#NULL!	#NULL!	#NULL!	#NULL!	#NULL!	#NULL!	#NULL!	#NULL!	#NULL!	#NULL!	#NULL!	#NULL!	#NULL!	#NULL!	#NULL!	#NULL!	#NULL!
0	4	2	4	2	4	4	4	2	2	4	4	4	4	4	4	4	4	4	4	2	4	3	4	1	4	3	4	3	4	4	3	4	2	2	2	4	3	3	4	3	3	2	4	2	4	2	3	3	4
0	1	1	1	1	1	1	2	1	4	2	5	5	5	5	5	5	5	5	4	2	5	1	4	2	5	2	4	2	4	5	2	5	2	2	2	5	1	3	5	4	2	2	4	1	5	2	5	2	4
0	5	2	2	1	2	2	2	2	2	4	4	4	4	4	4	4	4	3	4	2	3	2	4	2	4	2	4	2	3	4	3	5	2	3	3	5	2	3	4	3	3	3	4	2	4	2	4	2	4
0	#NULL!	#NULL!	#NULL!	#NULL!	#NULL!	#NULL!	#NULL!	#NULL!	#NULL!	#NULL!	#NULL!	#NULL!	#NULL!	#NULL!	#NULL!	#NULL!	#NULL!	#NULL!	#NULL!	#NULL!	#NULL!	#NULL!	#NULL!	#NULL!	#NULL!	#NULL!	#NULL!	#NULL!	#NULL!	#NULL!	#NULL!	#NULL!	#NULL!	#NULL!	#NULL!	#NULL!	#NULL!	#NULL!	#NULL!	#NULL!	#NULL!	#NULL!	#NULL!	#NULL!	#NULL!	#NULL!	#NULL!	#NULL!	#NULL!
0	4	3	4	4	4	4	3	3	5	4	4	4	4	4	3	3	3	3	4	2	3	1	4	2	4	3	4	2	4	3	3	5	2	4	3	4	3	2	5	1	3	2	5	2	3	2	3	3	4
0	#NULL!	#NULL!	#NULL!	#NULL!	#NULL!	#NULL!	#NULL!	#NULL!	#NULL!	#NULL!	#NULL!	#NULL!	#NULL!	#NULL!	#NULL!	#NULL!	#NULL!	#NULL!	#NULL!	#NULL!	#NULL!	#NULL!	#NULL!	#NULL!	#NULL!	#NULL!	#NULL!	#NULL!	#NULL!	#NULL!	#NULL!	#NULL!	#NULL!	#NULL!	#NULL!	#NULL!	#NULL!	#NULL!	#NULL!	#NULL!	#NULL!	#NULL!	#NULL!	#NULL!	#NULL!	#NULL!	#NULL!	#NULL!	#NULL!
0	4	2	2	2	2	2	3	2	4	3	5	4	4	5	4	4	4	5	4	1	4	1	5	2	4	2	5	1	5	5	1	3	2	2	3	4	1	3	5	3	3	3	4	1	4	1	5	4	4
0	#NULL!	#NULL!	#NULL!	#NULL!	#NULL!	#NULL!	#NULL!	#NULL!	#NULL!	#NULL!	#NULL!	#NULL!	#NULL!	#NULL!	#NULL!	#NULL!	#NULL!	#NULL!	#NULL!	#NULL!	#NULL!	#NULL!	#NULL!	#NULL!	#NULL!	#NULL!	#NULL!	#NULL!	#NULL!	#NULL!	#NULL!	#NULL!	#NULL!	#NULL!	#NULL!	#NULL!	#NULL!	#NULL!	#NULL!	#NULL!	#NULL!	#NULL!	#NULL!	#NULL!	#NULL!	#NULL!	#NULL!	#NULL!	#NULL!
0	4	2	2	2	3	2	4	1	2	1	5	4	5	4	5	5	5	1	5	2	5	1	4	2	5	2	4	1	3	4	1	4	2	2	2	5	1	3	5	5	2	1	5	1	4	1	5	2	5
0	5	5	5	4	4	4	4	2	4	5	4	4	4	4	4	4	4	4	4	2	4	2	4	1	5	4	5	2	4	4	3	4	4	3	2	4	1	2	4	4	3	3	4	2	3	1	4	3	4
0	2	3	1	3	2	2	2	2	1	2	5	5	5	5	5	5	5	5	4	2	3	2	5	1	4	1	1	1	1	3	1	4	1	2	1	4	1	1	5	5	2	1	4	3	1	2	2	1	4
0	4	5	4	4	4	3	4	2	4	4	4	4	4	4	3	4	3	4	3	2	5	1	5	3	3	5	3	2	3	5	3	5	3	3	2	4	2	5	3	2	3	3	5	2	3	2	5	3	5
0	2	2	2	2	3	2	2	1	4	2	4	4	4	4	4	5	5	4	3	2	3	3	4	2	4	2	4	2	3	4	3	4	3	3	2	3	2	1	4	3	3	1	4	2	4	2	4	3	4
0	3	2	3	1	2	2	3	2	4	3	4	4	5	4	4	4	4	4	3	1	3	1	3	2	3	2	1	1	3	3	3	5	2	2	1	3	2	3	3	1	2	3	4	1	4	1	2	3	3
0	3	1	4	1	1	3	3	1	4	1	5	5	5	5	4	5	5	5	4	3	3	1	4	3	3	3	4	3	3	5	3	5	3	3	2	5	2	1	5	3	4	5	4	2	4	1	3	3	4
0	2	2	2	3	2	2	3	2	5	4	5	5	5	5	5	4	4	4	3	3	3	3	2	3	2	4	2	4	3	3	4	4	4	4	4	2	4	4	2	2	4	4	3	4	5	4	2	4	3
0	#NULL!	#NULL!	#NULL!	#NULL!	#NULL!	#NULL!	#NULL!	#NULL!	#NULL!	#NULL!	#NULL!	#NULL!	#NULL!	#NULL!	#NULL!	#NULL!	#NULL!	#NULL!	#NULL!	#NULL!	#NULL!	#NULL!	#NULL!	#NULL!	#NULL!	#NULL!	#NULL!	#NULL!	#NULL!	#NULL!	#NULL!	#NULL!	#NULL!	#NULL!	#NULL!	#NULL!	#NULL!	#NULL!	#NULL!	#NULL!	#NULL!	#NULL!	#NULL!	#NULL!	#NULL!	#NULL!	#NULL!	#NULL!	#NULL!
0	#NULL!	#NULL!	#NULL!	#NULL!	#NULL!	#NULL!	#NULL!	#NULL!	#NULL!	#NULL!	#NULL!	#NULL!	#NULL!	#NULL!	#NULL!	#NULL!	#NULL!	#NULL!	#NULL!	#NULL!	#NULL!	#NULL!	#NULL!	#NULL!	#NULL!	#NULL!	#NULL!	#NULL!	#NULL!	#NULL!	#NULL!	#NULL!	#NULL!	#NULL!	#NULL!	#NULL!	#NULL!	#NULL!	#NULL!	#NULL!	#NULL!	#NULL!	#NULL!	#NULL!	#NULL!	#NULL!	#NULL!	#NULL!	#NULL!
0	#NULL!	#NULL!	#NULL!	#NULL!	#NULL!	#NULL!	#NULL!	#NULL!	#NULL!	#NULL!	#NULL!	#NULL!	#NULL!	#NULL!	#NULL!	#NULL!	#NULL!	#NULL!	#NULL!	#NULL!	#NULL!	#NULL!	#NULL!	#NULL!	#NULL!	#NULL!	#NULL!	#NULL!	#NULL!	#NULL!	#NULL!	#NULL!	#NULL!	#NULL!	#NULL!	#NULL!	#NULL!	#NULL!	#NULL!	#NULL!	#NULL!	#NULL!	#NULL!	#NULL!	#NULL!	#NULL!	#NULL!	#NULL!	#NULL!
0	4	4	3	3	4	3	4	2	4	4	5	5	4	5	3	4	3	4	4	2	3	2	3	2	3	3	4	2	3	4	2	4	2	2	2	4	2	2	3	2	2	2	5	2	5	1	2	2	4
0	3	2	3	4	4	4	3	2	3	3	4	4	3	4	3	4	3	3	3	1	2	1	3	1	4	5	5	2	4	5	3	5	3	2	2	4	1	2	5	2	2	3	4	1	5	1	4	2	4
0	4	4	4	3	3	3	4	1	4	4	4	4	4	4	4	4	3	4	3	2	3	3	4	3	4	4	3	3	4	4	2	4	2	2	2	3	1	5	3	4	3	3	4	2	4	3	4	3	4
0	4	1	4	1	1	3	4	1	5	3	4	5	5	5	4	5	5	5	4	2	3	1	5	2	5	2	5	1	5	5	4	5	1	4	4	5	3	2	5	5	3	3	5	2	5	1	5	1	5
0	2	2	2	2	2	2	2	1	2	2	4	4	5	4	5	5	4	4	4	2	4	2	3	2	3	3	3	2	3	4	2	3	3	2	3	4	1	3	4	3	3	2	4	3	3	2	3	2	3
0	2	2	2	2	3	2	2	2	2	2	5	4	4	5	4	5	5	4	4	2	4	2	4	1	4	2	4	2	4	4	2	5	1	2	2	4	2	2	4	4	2	2	4	1	4	2	4	2	5
0	4	3	2	3	4	4	4	1	2	4	5	4	5	4	4	3	3	4	4	5	3	3	5	5	4	3	3	3	3	4	4	5	3	4	3	3	3	3	4	4	4	1	5	2	4	3	3	4	5
0	#NULL!	#NULL!	#NULL!	#NULL!	#NULL!	#NULL!	#NULL!	#NULL!	#NULL!	#NULL!	#NULL!	#NULL!	#NULL!	#NULL!	#NULL!	#NULL!	#NULL!	#NULL!	#NULL!	#NULL!	#NULL!	#NULL!	#NULL!	#NULL!	#NULL!	#NULL!	#NULL!	#NULL!	#NULL!	#NULL!	#NULL!	#NULL!	#NULL!	#NULL!	#NULL!	#NULL!	#NULL!	#NULL!	#NULL!	#NULL!	#NULL!	#NULL!	#NULL!	#NULL!	#NULL!	#NULL!	#NULL!	#NULL!	#NULL!
0	#NULL!	#NULL!	#NULL!	#NULL!	#NULL!	#NULL!	#NULL!	#NULL!	#NULL!	#NULL!	#NULL!	#NULL!	#NULL!	#NULL!	#NULL!	#NULL!	#NULL!	#NULL!	#NULL!	#NULL!	#NULL!	#NULL!	#NULL!	#NULL!	#NULL!	#NULL!	#NULL!	#NULL!	#NULL!	#NULL!	#NULL!	#NULL!	#NULL!	#NULL!	#NULL!	#NULL!	#NULL!	#NULL!	#NULL!	#NULL!	#NULL!	#NULL!	#NULL!	#NULL!	#NULL!	#NULL!	#NULL!	#NULL!	#NULL!
0	#NULL!	#NULL!	#NULL!	#NULL!	#NULL!	#NULL!	#NULL!	#NULL!	#NULL!	#NULL!	#NULL!	#NULL!	#NULL!	#NULL!	#NULL!	#NULL!	#NULL!	#NULL!	#NULL!	#NULL!	#NULL!	#NULL!	#NULL!	#NULL!	#NULL!	#NULL!	#NULL!	#NULL!	#NULL!	#NULL!	#NULL!	#NULL!	#NULL!	#NULL!	#NULL!	#NULL!	#NULL!	#NULL!	#NULL!	#NULL!	#NULL!	#NULL!	#NULL!	#NULL!	#NULL!	#NULL!	#NULL!	#NULL!	#NULL!
0	#NULL!	#NULL!	#NULL!	#NULL!	#NULL!	#NULL!	#NULL!	#NULL!	#NULL!	#NULL!	#NULL!	#NULL!	#NULL!	#NULL!	#NULL!	#NULL!	#NULL!	#NULL!	#NULL!	#NULL!	#NULL!	#NULL!	#NULL!	#NULL!	#NULL!	#NULL!	#NULL!	#NULL!	#NULL!	#NULL!	#NULL!	#NULL!	#NULL!	#NULL!	#NULL!	#NULL!	#NULL!	#NULL!	#NULL!	#NULL!	#NULL!	#NULL!	#NULL!	#NULL!	#NULL!	#NULL!	#NULL!	#NULL!	#NULL!
0	4	2	2	2	4	2	4	2	4	4	4	4	4	4	4	4	4	3	5	2	5	3	4	3	4	3	4	2	3	4	3	5	2	2	2	4	3	2	4	4	2	3	4	3	4	3	4	3	4
0	5	5	4	4	4	4	4	2	4	4	4	4	4	4	4	4	4	4	4	4	3	5	4	4	4	3	3	3	4	4	4	4	3	3	3	4	4	4	3	3	4	3	3	2	3	3	4	4	4
0	#NULL!	#NULL!	#NULL!	#NULL!	#NULL!	#NULL!	#NULL!	#NULL!	#NULL!	#NULL!	#NULL!	#NULL!	#NULL!	#NULL!	#NULL!	#NULL!	#NULL!	#NULL!	#NULL!	#NULL!	#NULL!	#NULL!	#NULL!	#NULL!	#NULL!	#NULL!	#NULL!	#NULL!	#NULL!	#NULL!	#NULL!	#NULL!	#NULL!	#NULL!	#NULL!	#NULL!	#NULL!	#NULL!	#NULL!	#NULL!	#NULL!	#NULL!	#NULL!	#NULL!	#NULL!	#NULL!	#NULL!	#NULL!	#NULL!
0	4	2	4	2	4	2	4	2	4	2	4	4	4	4	4	4	4	2	#NULL!	#NULL!	#NULL!	#NULL!	#NULL!	#NULL!	#NULL!	#NULL!	#NULL!	#NULL!	#NULL!	#NULL!	#NULL!	#NULL!	#NULL!	#NULL!	#NULL!	#NULL!	#NULL!	#NULL!	#NULL!	#NULL!	#NULL!	#NULL!	#NULL!	#NULL!	#NULL!	#NULL!	#NULL!	#NULL!	#NULL!
0	#NULL!	#NULL!	#NULL!	#NULL!	#NULL!	#NULL!	#NULL!	#NULL!	#NULL!	#NULL!	#NULL!	#NULL!	#NULL!	#NULL!	#NULL!	#NULL!	#NULL!	#NULL!	#NULL!	#NULL!	#NULL!	#NULL!	#NULL!	#NULL!	#NULL!	#NULL!	#NULL!	#NULL!	#NULL!	#NULL!	#NULL!	#NULL!	#NULL!	#NULL!	#NULL!	#NULL!	#NULL!	#NULL!	#NULL!	#NULL!	#NULL!	#NULL!	#NULL!	#NULL!	#NULL!	#NULL!	#NULL!	#NULL!	#NULL!
0	2	2	2	2	3	1	3	4	4	2	4	5	4	5	3	4	4	4	4	2	4	2	4	1	4	2	4	2	4	4	3	4	1	3	2	4	3	2	4	4	3	3	3	2	5	2	4	3	4
0	2	2	2	3	2	4	4	1	4	4	4	5	4	4	4	4	4	4	3	3	3	3	3	2	3	5	3	2	3	3	4	3	2	5	4	3	3	2	3	3	4	2	3	2	3	2	3	4	4
0	2	2	2	2	2	4	4	2	2	2	5	4	4	5	4	5	4	5	5	3	5	3	5	3	4	4	4	3	4	4	4	4	3	4	3	4	3	2	4	4	4	2	4	2	5	2	4	4	4
0	4	2	2	2	2	3	4	2	3	3	5	5	5	5	4	4	4	3	4	3	3	3	4	3	5	3	5	3	4	4	3	4	3	3	3	4	3	3	3	3	3	3	4	2	4	3	3	3	5
0	2	2	2	2	2	2	2	2	2	2	4	4	4	4	4	4	4	2	5	2	4	3	4	2	4	3	4	2	3	4	3	4	2	2	2	4	2	3	4	3	2	2	4	1	4	1	4	3	4
0	2	2	2	2	2	2	2	2	4	3	4	5	5	5	5	5	5	4	4	2	2	2	2	2	5	2	5	2	3	4	2	5	2	2	2	4	1	3	5	4	3	2	4	2	5	2	4	2	2
0	#NULL!	#NULL!	#NULL!	#NULL!	#NULL!	#NULL!	#NULL!	#NULL!	#NULL!	#NULL!	#NULL!	#NULL!	#NULL!	#NULL!	#NULL!	#NULL!	#NULL!	#NULL!	#NULL!	#NULL!	#NULL!	#NULL!	#NULL!	#NULL!	#NULL!	#NULL!	#NULL!	#NULL!	#NULL!	#NULL!	#NULL!	#NULL!	#NULL!	#NULL!	#NULL!	#NULL!	#NULL!	#NULL!	#NULL!	#NULL!	#NULL!	#NULL!	#NULL!	#NULL!	#NULL!	#NULL!	#NULL!	#NULL!	#NULL!
0	4	4	2	2	2	2	3	1	5	4	4	4	5	5	3	5	4	5	5	2	3	1	4	3	3	5	3	3	4	4	3	3	3	3	3	4	1	2	3	3	4	3	5	3	5	1	5	4	5
0	2	4	3	2	2	2	4	2	4	3	5	5	5	5	4	4	4	4	3	3	3	3	4	3	4	3	3	3	3	4	3	3	3	3	2	4	2	3	4	3	3	3	3	3	4	2	3	2	3
0	4	4	4	5	4	4	2	5	4	4	5	4	4	4	3	2	2	4	3	2	3	3	5	2	3	5	4	3	4	3	3	3	2	3	3	4	2	1	3	4	3	2	5	2	3	1	5	3	5
0	2	4	2	2	4	1	2	1	4	4	4	5	5	5	4	5	4	5	4	2	4	2	3	2	4	3	4	3	4	4	3	5	2	3	2	5	3	2	3	3	3	2	4	2	5	2	3	3	4
0	4	4	4	2	4	2	4	3	2	5	4	4	1	1	4	4	4	5	4	2	3	2	3	2	4	3	4	3	3	4	3	3	3	3	3	4	1	3	4	3	3	3	4	4	5	3	3	3	3
0	3	4	4	3	4	2	4	2	2	4	4	4	4	4	4	4	4	4	3	1	3	3	3	1	4	3	3	1	2	4	3	3	3	2	1	4	2	1	4	3	4	3	3	2	3	2	3	2	3
0	4	4	2	3	4	2	2	2	4	4	5	5	5	5	5	5	5	5	#NULL!	#NULL!	#NULL!	#NULL!	#NULL!	#NULL!	#NULL!	#NULL!	#NULL!	#NULL!	#NULL!	#NULL!	#NULL!	#NULL!	#NULL!	#NULL!	#NULL!	#NULL!	#NULL!	#NULL!	#NULL!	#NULL!	#NULL!	#NULL!	#NULL!	#NULL!	#NULL!	#NULL!	#NULL!	#NULL!	#NULL!
0	#NULL!	#NULL!	#NULL!	#NULL!	#NULL!	#NULL!	#NULL!	#NULL!	#NULL!	#NULL!	#NULL!	#NULL!	#NULL!	#NULL!	#NULL!	#NULL!	#NULL!	#NULL!	#NULL!	#NULL!	#NULL!	#NULL!	#NULL!	#NULL!	#NULL!	#NULL!	#NULL!	#NULL!	#NULL!	#NULL!	#NULL!	#NULL!	#NULL!	#NULL!	#NULL!	#NULL!	#NULL!	#NULL!	#NULL!	#NULL!	#NULL!	#NULL!	#NULL!	#NULL!	#NULL!	#NULL!	#NULL!	#NULL!	#NULL!
0	2	2	2	2	2	2	4	1	1	1	5	5	5	4	4	4	4	2	3	1	3	2	5	2	3	3	4	2	5	4	3	4	2	2	2	5	1	2	4	2	3	2	5	1	4	2	4	3	5
0	#NULL!	#NULL!	#NULL!	#NULL!	#NULL!	#NULL!	#NULL!	#NULL!	#NULL!	#NULL!	#NULL!	#NULL!	#NULL!	#NULL!	#NULL!	#NULL!	#NULL!	#NULL!	#NULL!	#NULL!	#NULL!	#NULL!	#NULL!	#NULL!	#NULL!	#NULL!	#NULL!	#NULL!	#NULL!	#NULL!	#NULL!	#NULL!	#NULL!	#NULL!	#NULL!	#NULL!	#NULL!	#NULL!	#NULL!	#NULL!	#NULL!	#NULL!	#NULL!	#NULL!	#NULL!	#NULL!	#NULL!	#NULL!	#NULL!
0	#NULL!	#NULL!	#NULL!	#NULL!	#NULL!	#NULL!	#NULL!	#NULL!	#NULL!	#NULL!	#NULL!	#NULL!	#NULL!	#NULL!	#NULL!	#NULL!	#NULL!	#NULL!	#NULL!	#NULL!	#NULL!	#NULL!	#NULL!	#NULL!	#NULL!	#NULL!	#NULL!	#NULL!	#NULL!	#NULL!	#NULL!	#NULL!	#NULL!	#NULL!	#NULL!	#NULL!	#NULL!	#NULL!	#NULL!	#NULL!	#NULL!	#NULL!	#NULL!	#NULL!	#NULL!	#NULL!	#NULL!	#NULL!	#NULL!
0	5	4	3	4	5	3	4	3	4	5	4	4	4	4	3	4	4	4	5	2	2	3	4	2	3	3	3	3	4	4	3	3	3	2	3	3	3	3	4	4	3	4	4	3	4	3	5	3	5
0	5	4	5	4	4	4	4	3	4	4	4	4	4	4	4	4	4	4	4	2	3	2	4	2	4	3	4	2	4	4	3	5	2	3	3	3	3	3	4	4	3	2	5	2	4	2	5	3	5
0	2	2	2	2	4	2	2	2	3	2	5	5	5	5	5	5	5	5	4	2	3	1	4	2	4	3	3	1	4	4	3	4	3	3	3	4	4	2	3	3	3	3	4	2	3	2	4	3	4
0	2	2	4	4	4	2	4	2	4	2	4	4	4	4	2	4	4	4	4	2	4	2	4	1	2	4	3	4	2	4	5	2	2	2	1	5	2	2	4	4	2	2	4	2	4	2	4	2	4
0	4	4	4	2	2	2	2	2	4	4	4	4	4	4	4	4	4	4	4	2	3	4	4	3	3	4	3	3	3	4	4	4	3	4	4	4	2	3	4	3	4	4	4	3	4	3	3	4	3
0	1	1	1	1	1	1	1	1	5	1	1	5	5	5	5	5	5	5	4	1	5	2	3	1	5	3	5	2	5	5	2	5	3	1	1	5	1	4	5	5	3	5	5	1	5	1	4	3	5
0	2	2	2	2	2	2	3	2	4	4	4	4	5	5	3	4	4	4	4	2	3	1	4	2	5	2	4	1	3	5	1	4	2	2	1	4	1	2	5	4	2	3	5	2	5	1	4	1	4
0	4	3	3	2	2	2	3	2	4	2	4	4	4	4	4	4	4	4	5	2	5	1	5	2	5	3	5	1	3	5	2	5	2	2	2	5	2	2	4	4	2	1	5	1	4	2	4	2	5
0	4	4	4	2	4	5	5	2	4	4	5	5	4	4	4	4	4	4	3	2	3	2	4	1	5	4	4	3	2	5	3	5	3	3	1	4	3	4	5	3	3	2	4	2	4	2	4	3	4
0	4	4	3	4	4	2	3	3	4	3	3	3	4	4	3	3	3	3	4	3	4	2	4	2	5	3	5	2	4	5	3	5	2	3	3	5	2	3	5	3	2	2	5	2	4	2	5	2	5
0	4	4	4	3	3	3	4	2	4	4	4	4	4	4	3	4	#NULL!	4	4	2	4	2	4	2	3	4	4	2	4	4	3	4	2	3	2	4	2	2	4	2	3	1	4	1	4	1	4	3	4
0	2	2	2	2	3	2	3	2	3	2	4	4	4	4	4	4	4	4	3	1	3	2	4	2	3	3	3	1	3	4	2	4	2	2	1	4	1	1	3	2	2	2	4	1	3	1	3	2	3
0	2	4	2	2	2	1	2	1	5	4	5	5	5	4	4	4	4	5	4	3	4	#NULL!	4	3	4	3	5	2	5	4	3	4	1	2	2	4	3	3	4	2	3	2	4	2	4	1	5	2	5
0	2	4	2	4	2	2	3	2	4	2	5	4	4	2	3	4	3	4	3	3	3	3	3	4	3	3	3	3	3	3	3	4	3	3	3	4	3	3	3	3	3	3	3	3	3	3	3	4	4
0	#NULL!	#NULL!	#NULL!	#NULL!	#NULL!	#NULL!	#NULL!	#NULL!	#NULL!	#NULL!	#NULL!	#NULL!	#NULL!	#NULL!	#NULL!	#NULL!	#NULL!	#NULL!	#NULL!	#NULL!	#NULL!	#NULL!	#NULL!	#NULL!	#NULL!	#NULL!	#NULL!	#NULL!	#NULL!	#NULL!	#NULL!	#NULL!	#NULL!	#NULL!	#NULL!	#NULL!	#NULL!	#NULL!	#NULL!	#NULL!	#NULL!	#NULL!	#NULL!	#NULL!	#NULL!	#NULL!	#NULL!	#NULL!	#NULL!
0	4	2	2	2	4	3	3	3	2	2	5	4	4	4	3	4	3	3	4	1	3	1	3	1	5	3	4	1	4	4	2	5	3	2	2	5	1	2	4	5	1	2	4	1	4	2	3	2	4
0	2	1	2	1	1	1	2	1	2	4	5	5	5	5	5	5	5	5	4	1	5	1	4	1	4	1	5	1	3	5	2	5	2	1	1	5	1	5	5	4	1	2	4	1	5	1	4	1	4
0	2	2	2	2	2	2	4	2	2	4	4	5	5	5	5	5	5	5	4	2	4	1	4	1	5	3	5	2	4	5	3	5	1	3	3	5	2	4	5	1	2	4	5	2	5	2	5	2	4
0	4	4	4	4	4	4	4	4	4	4	4	3	3	3	3	3	3	4	4	3	4	2	4	2	4	5	4	3	3	5	2	4	2	2	1	4	2	3	5	4	2	2	4	2	1	2	4	2	4
0	#NULL!	#NULL!	#NULL!	#NULL!	#NULL!	#NULL!	#NULL!	#NULL!	#NULL!	#NULL!	#NULL!	#NULL!	#NULL!	#NULL!	#NULL!	#NULL!	#NULL!	#NULL!	#NULL!	#NULL!	#NULL!	#NULL!	#NULL!	#NULL!	#NULL!	#NULL!	#NULL!	#NULL!	#NULL!	#NULL!	#NULL!	#NULL!	#NULL!	#NULL!	#NULL!	#NULL!	#NULL!	#NULL!	#NULL!	#NULL!	#NULL!	#NULL!	#NULL!	#NULL!	#NULL!	#NULL!	#NULL!	#NULL!	#NULL!
0	#NULL!	#NULL!	#NULL!	#NULL!	#NULL!	#NULL!	#NULL!	#NULL!	#NULL!	#NULL!	#NULL!	#NULL!	#NULL!	#NULL!	#NULL!	#NULL!	#NULL!	#NULL!	#NULL!	#NULL!	#NULL!	#NULL!	#NULL!	#NULL!	#NULL!	#NULL!	#NULL!	#NULL!	#NULL!	#NULL!	#NULL!	#NULL!	#NULL!	#NULL!	#NULL!	#NULL!	#NULL!	#NULL!	#NULL!	#NULL!	#NULL!	#NULL!	#NULL!	#NULL!	#NULL!	#NULL!	#NULL!	#NULL!	#NULL!
0	4	4	4	4	4	2	4	4	2	5	2	5	4	4	2	2	1	2	4	2	3	2	5	1	2	3	3	2	4	4	4	3	3	3	4	5	2	3	3	2	3	1	5	2	4	2	4	4	4
0	1	1	1	1	1	2	2	1	2	4	5	5	5	5	4	5	5	5	#NULL!	#NULL!	#NULL!	#NULL!	#NULL!	#NULL!	#NULL!	#NULL!	#NULL!	#NULL!	#NULL!	#NULL!	#NULL!	#NULL!	#NULL!	#NULL!	#NULL!	#NULL!	#NULL!	#NULL!	#NULL!	#NULL!	#NULL!	#NULL!	#NULL!	#NULL!	#NULL!	#NULL!	#NULL!	#NULL!	#NULL!
0	2	1	2	1	1	1	4	1	4	1	5	5	5	5	5	5	5	5	#NULL!	#NULL!	#NULL!	#NULL!	#NULL!	#NULL!	#NULL!	#NULL!	#NULL!	#NULL!	#NULL!	#NULL!	#NULL!	#NULL!	#NULL!	#NULL!	#NULL!	#NULL!	#NULL!	#NULL!	#NULL!	#NULL!	#NULL!	#NULL!	#NULL!	#NULL!	#NULL!	#NULL!	#NULL!	#NULL!	#NULL!
0	2	2	2	2	2	4	4	1	4	3	5	5	5	5	5	5	5	5	5	2	5	2	4	2	5	3	4	2	4	4	2	5	2	2	2	4	2	3	4	3	4	4	4	2	5	2	4	2	5
0	#NULL!	#NULL!	#NULL!	#NULL!	#NULL!	#NULL!	#NULL!	#NULL!	#NULL!	#NULL!	#NULL!	#NULL!	#NULL!	#NULL!	#NULL!	#NULL!	#NULL!	#NULL!	#NULL!	#NULL!	#NULL!	#NULL!	#NULL!	#NULL!	#NULL!	#NULL!	#NULL!	#NULL!	#NULL!	#NULL!	#NULL!	#NULL!	#NULL!	#NULL!	#NULL!	#NULL!	#NULL!	#NULL!	#NULL!	#NULL!	#NULL!	#NULL!	#NULL!	#NULL!	#NULL!	#NULL!	#NULL!	#NULL!	#NULL!
0	4	1	1	1	1	1	2	1	4	4	5	5	5	5	5	5	5	4	5	2	5	2	5	2	5	2	5	2	5	5	2	5	2	2	2	5	2	2	5	3	3	3	5	2	5	2	5	3	5
0	4	4	3	3	3	2	3	2	4	4	5	4	4	4	3	4	4	4	4	1	3	2	4	1	4	3	4	2	3	4	2	4	3	2	2	4	1	3	4	2	3	3	4	2	4	2	3	3	3
0	2	4	4	4	2	4	4	3	4	4	4	4	4	4	3	3	3	3	3	3	5	1	5	3	5	4	3	1	4	5	2	5	2	1	3	5	1	3	5	2	3	1	4	1	3	1	4	3	4
0	2	2	2	3	2	2	2	4	4	2	4	4	4	5	2	3	2	2	3	3	4	1	5	3	5	3	5	1	1	5	4	5	3	4	3	5	4	3	5	5	4	4	3	2	5	1	4	4	5
0	5	5	5	5	5	5	5	1	5	4	5	5	5	5	5	5	5	5	5	2	2	1	4	1	5	5	2	1	3	4	5	4	2	4	3	5	2	1	3	3	4	3	2	2	5	2	2	5	5
0	2	4	2	2	2	2	4	2	4	4	5	5	5	4	3	4	4	5	3	2	3	2	3	2	3	4	3	3	2	4	3	5	3	3	2	4	3	4	3	3	4	4	4	3	4	2	3	3	4
0	2	2	2	1	1	1	3	1	3	2	5	5	5	5	4	5	5	3	3	3	3	3	4	2	4	3	4	2	2	3	3	5	3	3	2	5	1	3	4	3	2	3	4	1	5	1	3	1	4
0	1	1	1	1	1	1	1	1	1	1	5	5	5	5	5	5	5	5	5	1	5	4	5	1	5	1	5	1	5	5	2	5	1	2	1	5	2	1	5	3	2	1	5	1	5	1	5	2	5
0	2	2	2	2	2	2	3	2	4	3	4	4	4	4	4	4	4	4	3	3	3	2	4	2	5	3	4	2	4	5	3	4	3	2	2	4	2	3	5	3	2	2	5	2	3	2	4	2	5
0	5	4	4	4	4	3	3	2	4	3	4	3	4	4	3	4	3	4	5	2	3	2	5	1	3	5	4	1	3	5	3	5	3	3	2	5	2	3	4	5	3	3	5	1	5	1	5	3	5
0	2	3	4	3	2	4	3	2	4	4	5	4	5	5	4	4	4	4	4	3	3	3	5	3	4	3	4	3	4	4	3	4	2	2	3	3	3	3	4	3	3	3	4	3	5	3	3	3	5
0	2	2	2	2	3	2	4	2	2	3	4	4	4	4	3	5	4	3	3	3	2	3	3	3	3	3	3	3	2	3	3	4	3	3	2	4	2	3	3	2	2	2	3	3	4	2	3	3	3
0	4	1	3	2	2	2	2	1	4	2	5	5	5	4	4	5	4	5	3	3	3	4	5	2	3	3	3	2	3	5	3	5	2	3	3	5	3	1	4	2	3	3	3	1	4	1	5	3	5
0	3	3	3	3	3	3	3	3	3	3	5	5	5	5	5	5	5	4	4	2	3	1	3	2	3	2	3	1	3	4	2	4	1	1	1	4	3	3	4	3	1	3	4	1	4	3	2	1	3
0	4	3	3	4	4	2	3	2	4	4	4	4	4	4	3	5	5	5	5	2	3	3	3	2	3	3	3	1	3	5	2	5	3	2	1	4	1	3	4	2	2	3	3	1	4	1	4	2	4
0	2	2	2	2	2	1	2	1	4	2	5	5	5	5	5	5	5	5	4	1	4	2	4	1	5	3	4	2	4	4	3	5	1	2	2	4	1	2	4	4	2	4	5	2	4	1	4	3	4
0	4	4	4	2	2	2	4	2	4	2	4	4	4	4	4	4	4	2	3	3	3	3	3	3	3	4	3	3	3	3	4	4	2	3	3	4	3	3	3	2	4	3	4	2	4	3	4	4	4
0	#NULL!	#NULL!	#NULL!	#NULL!	#NULL!	#NULL!	#NULL!	#NULL!	#NULL!	#NULL!	#NULL!	#NULL!	#NULL!	#NULL!	#NULL!	#NULL!	#NULL!	#NULL!	#NULL!	#NULL!	#NULL!	#NULL!	#NULL!	#NULL!	#NULL!	#NULL!	#NULL!	#NULL!	#NULL!	#NULL!	#NULL!	#NULL!	#NULL!	#NULL!	#NULL!	#NULL!	#NULL!	#NULL!	#NULL!	#NULL!	#NULL!	#NULL!	#NULL!	#NULL!	#NULL!	#NULL!	#NULL!	#NULL!	#NULL!
0	#NULL!	#NULL!	#NULL!	#NULL!	#NULL!	#NULL!	#NULL!	#NULL!	#NULL!	#NULL!	#NULL!	#NULL!	#NULL!	#NULL!	#NULL!	#NULL!	#NULL!	#NULL!	#NULL!	#NULL!	#NULL!	#NULL!	#NULL!	#NULL!	#NULL!	#NULL!	#NULL!	#NULL!	#NULL!	#NULL!	#NULL!	#NULL!	#NULL!	#NULL!	#NULL!	#NULL!	#NULL!	#NULL!	#NULL!	#NULL!	#NULL!	#NULL!	#NULL!	#NULL!	#NULL!	#NULL!	#NULL!	#NULL!	#NULL!
0	1	2	2	2	2	1	2	1	3	2	4	4	3	4	4	4	4	5	4	1	3	2	3	2	4	3	4	2	2	4	3	4	2	3	2	3	2	3	4	2	2	1	3	1	4	1	3	2	2
0	3	2	2	3	3	3	3	1	3	3	5	5	5	4	5	5	4	4	5	2	4	3	4	3	5	3	4	2	4	5	3	5	2	3	3	4	2	1	4	1	3	2	4	2	5	2	5	2	5
0	3	3	2	2	3	2	3	2	4	3	4	4	4	4	4	4	4	4	4	3	4	3	4	2	4	3	4	3	3	4	2	4	2	2	2	4	1	3	4	4	3	3	4	2	4	2	4	2	4
0	4	2	2	1	2	1	3	2	4	4	5	5	5	5	4	4	4	5	4	2	4	1	4	1	4	3	4	1	4	4	3	4	2	2	2	5	1	1	4	4	3	3	4	2	4	2	3	2	4
0	#NULL!	#NULL!	#NULL!	#NULL!	#NULL!	#NULL!	#NULL!	#NULL!	#NULL!	#NULL!	#NULL!	#NULL!	#NULL!	#NULL!	#NULL!	#NULL!	#NULL!	#NULL!	#NULL!	#NULL!	#NULL!	#NULL!	#NULL!	#NULL!	#NULL!	#NULL!	#NULL!	#NULL!	#NULL!	#NULL!	#NULL!	#NULL!	#NULL!	#NULL!	#NULL!	#NULL!	#NULL!	#NULL!	#NULL!	#NULL!	#NULL!	#NULL!	#NULL!	#NULL!	#NULL!	#NULL!	#NULL!	#NULL!	#NULL!
0	4	4	1	4	2	4	4	4	4	5	4	2	4	4	3	3	3	4	4	3	4	1	4	3	4	5	4	1	4	5	3	5	4	3	1	4	1	4	5	4	3	4	4	2	4	2	5	2	5
0	4	4	5	4	5	5	5	2	5	5	4	4	4	4	3	4	1	3	3	3	3	3	2	4	2	5	2	3	2	2	5	3	4	5	3	2	3	3	3	1	4	2	2	4	2	2	1	4	1
0	4	3	4	4	4	4	3	1	4	1	5	5	5	5	5	5	4	5	4	3	4	2	4	2	4	3	4	2	3	4	2	4	2	2	2	4	1	2	4	3	3	2	4	1	3	1	3	2	4
0	4	3	4	4	4	3	4	3	4	3	4	4	4	4	4	4	3	4	4	2	4	2	4	1	4	4	4	1	4	4	3	4	2	2	3	4	2	4	4	4	4	2	4	1	4	1	4	2	4
0	2	4	2	4	3	4	2	2	2	3	4	4	3	4	3	4	4	4	5	3	3	2	5	1	5	5	5	1	4	4	3	5	1	2	2	4	2	2	4	4	3	2	5	2	3	2	4	3	5
0	4	2	2	2	2	2	3	2	3	3	4	4	4	4	4	4	4	3	3	2	3	2	4	2	2	3	4	1	1	4	4	4	2	3	1	4	1	1	4	3	3	2	4	1	5	2	4	2	4
0	#NULL!	#NULL!	#NULL!	#NULL!	#NULL!	#NULL!	#NULL!	#NULL!	#NULL!	#NULL!	#NULL!	#NULL!	#NULL!	#NULL!	#NULL!	#NULL!	#NULL!	#NULL!	#NULL!	#NULL!	#NULL!	#NULL!	#NULL!	#NULL!	#NULL!	#NULL!	#NULL!	#NULL!	#NULL!	#NULL!	#NULL!	#NULL!	#NULL!	#NULL!	#NULL!	#NULL!	#NULL!	#NULL!	#NULL!	#NULL!	#NULL!	#NULL!	#NULL!	#NULL!	#NULL!	#NULL!	#NULL!	#NULL!	#NULL!
0	#NULL!	#NULL!	#NULL!	#NULL!	#NULL!	#NULL!	#NULL!	#NULL!	#NULL!	#NULL!	#NULL!	#NULL!	#NULL!	#NULL!	#NULL!	#NULL!	#NULL!	#NULL!	#NULL!	#NULL!	#NULL!	#NULL!	#NULL!	#NULL!	#NULL!	#NULL!	#NULL!	#NULL!	#NULL!	#NULL!	#NULL!	#NULL!	#NULL!	#NULL!	#NULL!	#NULL!	#NULL!	#NULL!	#NULL!	#NULL!	#NULL!	#NULL!	#NULL!	#NULL!	#NULL!	#NULL!	#NULL!	#NULL!	#NULL!
0	2	2	2	2	2	2	4	2	4	4	4	5	5	5	5	5	4	4	4	2	3	1	3	2	4	3	4	2	3	5	3	4	3	2	2	3	2	4	4	3	3	3	3	2	5	2	3	3	3
0	2	1	2	1	2	1	2	1	4	4	4	4	5	4	4	5	4	4	4	3	4	2	4	2	4	1	5	1	5	5	3	4	1	3	2	5	3	2	5	4	3	2	5	1	5	2	5	3	5
0	2	4	3	4	4	4	4	4	4	4	4	4	4	4	2	4	4	4	4	2	3	4	5	2	3	5	4	2	4	4	3	5	2	3	2	4	3	2	5	2	5	2	5	2	4	1	5	5	4
0	2	4	2	2	2	2	3	1	4	5	5	4	4	3	4	4	4	4	3	2	4	1	4	1	4	2	4	1	3	4	2	5	2	2	2	4	2	2	4	2	2	1	3	2	3	1	3	2	3
0	3	1	4	1	1	1	2	1	4	2	4	4	4	5	4	5	4	5	#NULL!	#NULL!	#NULL!	#NULL!	#NULL!	#NULL!	#NULL!	#NULL!	#NULL!	#NULL!	#NULL!	#NULL!	#NULL!	#NULL!	#NULL!	#NULL!	#NULL!	#NULL!	#NULL!	#NULL!	#NULL!	#NULL!	#NULL!	#NULL!	#NULL!	#NULL!	#NULL!	#NULL!	#NULL!	#NULL!	#NULL!
0	4	3	3	2	4	5	3	2	4	4	4	5	5	5	4	5	4	4	#NULL!	#NULL!	#NULL!	#NULL!	#NULL!	#NULL!	#NULL!	#NULL!	#NULL!	#NULL!	#NULL!	#NULL!	#NULL!	#NULL!	#NULL!	#NULL!	#NULL!	#NULL!	#NULL!	#NULL!	#NULL!	#NULL!	#NULL!	#NULL!	#NULL!	#NULL!	#NULL!	#NULL!	#NULL!	#NULL!	#NULL!
0	4	3	3	3	4	3	2	4	3	3	5	4	5	4	3	4	4	4	4	2	5	3	2	2	5	3	2	1	5	5	3	4	1	3	2	5	3	2	5	1	3	1	4	2	5	1	2	2	2
0	3	1	2	2	3	1	2	1	4	4	5	5	4	5	5	4	4	3	#NULL!	#NULL!	#NULL!	#NULL!	#NULL!	#NULL!	#NULL!	#NULL!	#NULL!	#NULL!	#NULL!	#NULL!	#NULL!	#NULL!	#NULL!	#NULL!	#NULL!	#NULL!	#NULL!	#NULL!	#NULL!	#NULL!	#NULL!	#NULL!	#NULL!	#NULL!	#NULL!	#NULL!	#NULL!	#NULL!	#NULL!
0	2	2	2	2	4	3	2	1	4	3	4	4	4	4	4	5	4	4	#NULL!	#NULL!	#NULL!	#NULL!	#NULL!	#NULL!	#NULL!	#NULL!	#NULL!	#NULL!	#NULL!	#NULL!	#NULL!	#NULL!	#NULL!	#NULL!	#NULL!	#NULL!	#NULL!	#NULL!	#NULL!	#NULL!	#NULL!	#NULL!	#NULL!	#NULL!	#NULL!	#NULL!	#NULL!	#NULL!	#NULL!
0	4	4	2	4	4	4	4	2	4	4	4	4	4	4	4	4	4	4	4	3	2	4	4	2	4	4	4	4	4	5	4	5	1	3	4	4	3	3	4	2	4	3	2	3	4	2	2	4	2
0	4	4	2	4	4	4	4	2	4	4	4	4	4	4	4	4	4	4	4	3	2	4	4	2	4	4	4	4	4	5	4	5	1	3	4	4	3	3	4	2	4	3	2	3	4	2	2	4	2
0	#NULL!	#NULL!	#NULL!	#NULL!	#NULL!	#NULL!	#NULL!	#NULL!	#NULL!	#NULL!	#NULL!	#NULL!	#NULL!	#NULL!	#NULL!	#NULL!	#NULL!	#NULL!	#NULL!	#NULL!	#NULL!	#NULL!	#NULL!	#NULL!	#NULL!	#NULL!	#NULL!	#NULL!	#NULL!	#NULL!	#NULL!	#NULL!	#NULL!	#NULL!	#NULL!	#NULL!	#NULL!	#NULL!	#NULL!	#NULL!	#NULL!	#NULL!	#NULL!	#NULL!	#NULL!	#NULL!	#NULL!	#NULL!	#NULL!
0	4	2	5	1	4	1	1	1	4	1	5	5	5	5	5	5	5	5	5	3	5	1	5	4	5	5	5	4	4	5	5	5	3	5	4	5	1	4	5	1	5	3	1	5	5	3	1	5	1
0	2	2	2	2	2	2	2	1	3	2	2	2	2	2	2	2	2	1	3	1	3	2	3	1	3	3	3	1	4	4	3	4	3	2	3	4	1	3	3	2	2	3	3	2	3	2	3	2	3
0	3	3	3	3	4	2	3	4	4	3	5	5	5	5	5	5	5	4	5	2	4	2	3	2	4	3	4	2	5	4	3	5	2	3	2	4	3	1	4	4	3	2	4	2	5	2	4	2	4
0	4	3	5	4	4	4	3	2	5	4	4	5	5	5	4	4	4	5	5	1	4	3	5	1	5	3	4	1	4	5	3	4	3	2	1	4	3	3	4	3	3	3	5	2	5	2	5	3	5
0	2	2	2	2	3	2	2	1	3	2	4	4	5	4	3	4	4	3	3	2	4	2	4	2	3	2	3	2	4	4	2	4	2	2	2	3	2	3	4	3	3	3	4	2	4	2	3	2	4
0	2	2	2	2	2	2	2	2	2	3	4	4	4	4	3	4	4	4	3	1	3	2	4	2	4	3	4	2	4	4	#NULL!	2	3	2	4	#NULL!	2	3	4	3	3	3	4	2	4	2	4	3	4
0	2	2	2	2	3	2	3	1	4	3	4	4	4	4	4	4	4	4	3	3	3	3	3	3	3	4	3	3	3	4	4	4	3	3	3	4	4	3	4	2	4	3	4	2	4	3	4	4	4
0	2	2	2	2	3	2	3	1	4	3	4	4	4	4	4	4	4	4	3	3	3	3	3	3	3	4	3	3	3	4	4	4	3	3	3	4	4	3	4	2	4	3	4	2	4	3	4	4	4
0	3	2	4	2	4	3	2	1	4	4	4	4	4	4	4	4	4	4	4	2	4	3	4	1	4	2	4	3	4	4	3	4	3	3	2	4	3	3	4	4	3	2	4	3	4	2	4	2	4
0	4	4	4	4	4	4	4	4	4	4	4	4	4	4	4	4	4	4	3	2	4	4	4	2	4	4	4	3	4	4	4	4	2	3	2	3	2	2	4	4	4	3	4	2	4	2	4	4	4
0	4	3	4	3	3	4	3	2	4	4	5	5	5	5	5	4	4	3	4	2	4	2	2	2	4	3	4	2	3	4	3	4	2	2	3	4	2	1	4	4	2	2	4	2	2	1	4	1	4
0	4	2	5	1	4	1	1	1	4	1	5	5	5	5	5	5	5	5	5	3	5	1	5	4	5	5	5	4	4	5	5	5	3	5	4	5	1	4	5	1	5	3	1	5	5	3	1	5	1
0	4	2	2	1	2	2	2	3	4	4	5	5	4	5	4	4	4	5	3	1	3	2	5	2	4	3	3	1	5	5	3	5	2	3	2	5	2	2	4	4	2	4	5	1	5	1	5	2	5
0	4	2	2	1	2	2	2	3	4	4	5	5	4	5	4	4	4	5	3	1	3	2	5	2	4	3	3	1	5	5	3	5	2	3	2	5	2	2	4	4	2	4	5	1	5	1	5	2	5
0	4	3	3	3	3	3	4	3	4	4	4	4	4	4	4	4	4	4	4	3	4	2	4	2	4	3	4	2	3	5	2	5	2	2	2	4	2	2	4	4	3	2	4	2	4	2	4	2	4
0	4	3	3	3	3	3	4	3	4	4	4	4	4	4	4	4	4	4	4	3	4	2	4	2	4	3	4	2	3	5	2	5	2	2	2	4	2	2	4	4	3	2	4	2	4	2	4	2	4
0	#NULL!	#NULL!	#NULL!	#NULL!	#NULL!	#NULL!	#NULL!	#NULL!	#NULL!	#NULL!	#NULL!	#NULL!	#NULL!	#NULL!	#NULL!	#NULL!	#NULL!	#NULL!	#NULL!	#NULL!	#NULL!	#NULL!	#NULL!	#NULL!	#NULL!	#NULL!	#NULL!	#NULL!	#NULL!	#NULL!	#NULL!	#NULL!	#NULL!	#NULL!	#NULL!	#NULL!	#NULL!	#NULL!	#NULL!	#NULL!	#NULL!	#NULL!	#NULL!	#NULL!	#NULL!	#NULL!	#NULL!	#NULL!	#NULL!
0	2	2	2	2	2	2	3	1	3	2	5	4	4	4	3	4	4	4	4	1	3	3	4	3	3	3	3	2	3	4	3	4	1	2	1	4	3	1	4	4	3	1	4	1	4	1	4	3	4
0	2	2	3	2	4	1	3	1	4	4	4	4	4	3	4	5	4	5	4	2	3	2	4	2	4	3	4	2	4	3	4	3	2	3	2	3	2	2	3	1	2	2	4	2	3	2	4	2	4
0	2	5	2	5	4	5	4	1	5	5	5	4	5	4	2	5	4	5	3	2	3	2	4	3	1	3	3	3	4	4	3	5	3	3	4	4	2	2	3	1	4	2	4	2	3	3	4	4	4
0	4	4	4	4	4	4	4	4	4	4	3	3	3	3	2	3	3	4	3	4	2	4	2	4	2	4	2	4	2	3	4	2	2	4	4	3	4	4	2	2	4	2	2	4	3	4	3	4	2
0	#NULL!	#NULL!	#NULL!	#NULL!	#NULL!	#NULL!	#NULL!	#NULL!	#NULL!	#NULL!	#NULL!	#NULL!	#NULL!	#NULL!	#NULL!	#NULL!	#NULL!	#NULL!	#NULL!	#NULL!	#NULL!	#NULL!	#NULL!	#NULL!	#NULL!	#NULL!	#NULL!	#NULL!	#NULL!	#NULL!	#NULL!	#NULL!	#NULL!	#NULL!	#NULL!	#NULL!	#NULL!	#NULL!	#NULL!	#NULL!	#NULL!	#NULL!	#NULL!	#NULL!	#NULL!	#NULL!	#NULL!	#NULL!	#NULL!
0	3	2	2	2	2	2	3	3	4	4	5	4	4	4	4	4	4	4	4	2	4	1	4	1	4	3	4	2	4	4	3	4	2	2	2	4	2	2	3	3	2	3	4	2	4	2	4	2	5
0	#NULL!	#NULL!	#NULL!	#NULL!	#NULL!	#NULL!	#NULL!	#NULL!	#NULL!	#NULL!	#NULL!	#NULL!	#NULL!	#NULL!	#NULL!	#NULL!	#NULL!	#NULL!	#NULL!	#NULL!	#NULL!	#NULL!	#NULL!	#NULL!	#NULL!	#NULL!	#NULL!	#NULL!	#NULL!	#NULL!	#NULL!	#NULL!	#NULL!	#NULL!	#NULL!	#NULL!	#NULL!	#NULL!	#NULL!	#NULL!	#NULL!	#NULL!	#NULL!	#NULL!	#NULL!	#NULL!	#NULL!	#NULL!	#NULL!
0	2	2	2	2	2	2	2	1	2	2	4	4	4	4	4	4	4	2	4	2	4	2	4	1	4	1	4	2	4	4	3	4	2	2	2	4	2	2	4	4	2	1	4	2	4	2	4	2	4
0	4	2	2	2	2	2	4	2	4	5	4	5	4	4	4	4	4	4	4	1	3	2	2	1	4	2	5	1	4	5	2	5	2	2	3	4	1	1	4	1	1	4	5	1	4	1	4	1	5
0	#NULL!	#NULL!	#NULL!	#NULL!	#NULL!	#NULL!	#NULL!	#NULL!	#NULL!	#NULL!	#NULL!	#NULL!	#NULL!	#NULL!	#NULL!	#NULL!	#NULL!	#NULL!	#NULL!	#NULL!	#NULL!	#NULL!	#NULL!	#NULL!	#NULL!	#NULL!	#NULL!	#NULL!	#NULL!	#NULL!	#NULL!	#NULL!	#NULL!	#NULL!	#NULL!	#NULL!	#NULL!	#NULL!	#NULL!	#NULL!	#NULL!	#NULL!	#NULL!	#NULL!	#NULL!	#NULL!	#NULL!	#NULL!	#NULL!
0	2	3	2	2	2	2	4	1	4	2	5	5	5	4	4	5	4	4	3	2	3	3	3	3	4	3	4	3	3	4	3	5	3	3	3	4	2	4	4	3	2	4	4	3	5	3	4	3	5
0	4	3	4	2	3	2	2	2	4	4	4	5	5	5	5	5	5	5	3	1	3	2	5	1	5	2	4	2	4	5	3	5	3	2	3	5	2	3	5	5	3	3	5	3	5	2	5	2	5
0	4	3	3	3	2	2	4	1	3	3	4	4	4	3	3	5	3	4	4	4	4	3	5	3	4	4	5	3	3	4	4	4	2	4	3	4	2	2	4	4	4	3	4	2	4	2	4	4	4
0	4	3	4	4	4	3	3	2	4	3	4	5	4	5	3	4	3	4	4	1	4	2	3	2	3	3	3	2	4	4	3	3	2	2	3	4	1	2	3	3	3	2	3	1	4	1	3	3	3
0	2	2	2	2	2	2	2	2	2	2	4	4	4	5	4	5	5	3	4	1	4	2	4	1	5	2	4	1	5	5	1	4	1	2	1	4	1	1	5	4	1	1	4	1	5	1	4	2	5
0	#NULL!	#NULL!	#NULL!	#NULL!	#NULL!	#NULL!	#NULL!	#NULL!	#NULL!	#NULL!	#NULL!	#NULL!	#NULL!	#NULL!	#NULL!	#NULL!	#NULL!	#NULL!	#NULL!	#NULL!	#NULL!	#NULL!	#NULL!	#NULL!	#NULL!	#NULL!	#NULL!	#NULL!	#NULL!	#NULL!	#NULL!	#NULL!	#NULL!	#NULL!	#NULL!	#NULL!	#NULL!	#NULL!	#NULL!	#NULL!	#NULL!	#NULL!	#NULL!	#NULL!	#NULL!	#NULL!	#NULL!	#NULL!	#NULL!
0	3	4	3	3	3	3	4	2	4	4	5	4	4	5	4	5	5	4	3	1	3	1	3	1	2	3	3	2	3	3	3	3	3	3	2	4	1	2	3	2	3	3	4	2	4	1	4	3	4
0	3	3	4	3	4	4	4	2	4	4	4	4	4	4	4	4	3	4	4	3	3	3	3	3	3	3	3	3	3	3	3	4	2	3	3	4	3	2	3	3	4	3	3	3	3	2	3	3	4
0	2	3	2	4	2	4	3	1	4	3	5	5	5	5	4	5	4	4	5	2	5	1	4	1	4	3	4	2	4	5	3	5	3	2	4	4	1	4	4	2	3	4	5	1	5	2	3	3	4
0	2	2	2	2	2	2	2	2	2	2	2	2	2	2	2	2	2	2	#NULL!	#NULL!	#NULL!	#NULL!	#NULL!	#NULL!	#NULL!	#NULL!	#NULL!	#NULL!	#NULL!	#NULL!	#NULL!	#NULL!	#NULL!	#NULL!	#NULL!	#NULL!	#NULL!	#NULL!	#NULL!	#NULL!	#NULL!	#NULL!	#NULL!	#NULL!	#NULL!	#NULL!	#NULL!	#NULL!	#NULL!
0	#NULL!	#NULL!	#NULL!	#NULL!	#NULL!	#NULL!	#NULL!	#NULL!	#NULL!	#NULL!	#NULL!	#NULL!	#NULL!	#NULL!	#NULL!	#NULL!	#NULL!	#NULL!	#NULL!	#NULL!	#NULL!	#NULL!	#NULL!	#NULL!	#NULL!	#NULL!	#NULL!	#NULL!	#NULL!	#NULL!	#NULL!	#NULL!	#NULL!	#NULL!	#NULL!	#NULL!	#NULL!	#NULL!	#NULL!	#NULL!	#NULL!	#NULL!	#NULL!	#NULL!	#NULL!	#NULL!	#NULL!	#NULL!	#NULL!
0	#NULL!	#NULL!	#NULL!	#NULL!	#NULL!	#NULL!	#NULL!	#NULL!	#NULL!	#NULL!	#NULL!	#NULL!	#NULL!	#NULL!	#NULL!	#NULL!	#NULL!	#NULL!	#NULL!	#NULL!	#NULL!	#NULL!	#NULL!	#NULL!	#NULL!	#NULL!	#NULL!	#NULL!	#NULL!	#NULL!	#NULL!	#NULL!	#NULL!	#NULL!	#NULL!	#NULL!	#NULL!	#NULL!	#NULL!	#NULL!	#NULL!	#NULL!	#NULL!	#NULL!	#NULL!	#NULL!	#NULL!	#NULL!	#NULL!
0	#NULL!	#NULL!	#NULL!	#NULL!	#NULL!	#NULL!	#NULL!	#NULL!	#NULL!	#NULL!	#NULL!	#NULL!	#NULL!	#NULL!	#NULL!	#NULL!	#NULL!	#NULL!	#NULL!	#NULL!	#NULL!	#NULL!	#NULL!	#NULL!	#NULL!	#NULL!	#NULL!	#NULL!	#NULL!	#NULL!	#NULL!	#NULL!	#NULL!	#NULL!	#NULL!	#NULL!	#NULL!	#NULL!	#NULL!	#NULL!	#NULL!	#NULL!	#NULL!	#NULL!	#NULL!	#NULL!	#NULL!	#NULL!	#NULL!
0	2	2	2	2	2	2	2	2	4	3	4	4	4	3	3	4	4	3	3	2	3	2	3	1	3	3	3	2	3	3	4	3	3	4	2	3	1	3	3	3	3	3	3	2	3	2	3	3	3
0	3	2	2	2	2	2	4	2	2	4	4	4	4	4	4	4	4	4	4	3	5	1	5	1	5	2	5	3	4	5	2	4	2	2	2	4	1	3	4	3	3	2	4	2	5	1	4	2	4
0	#NULL!	#NULL!	#NULL!	#NULL!	#NULL!	#NULL!	#NULL!	#NULL!	#NULL!	#NULL!	#NULL!	#NULL!	#NULL!	#NULL!	#NULL!	#NULL!	#NULL!	#NULL!	#NULL!	#NULL!	#NULL!	#NULL!	#NULL!	#NULL!	#NULL!	#NULL!	#NULL!	#NULL!	#NULL!	#NULL!	#NULL!	#NULL!	#NULL!	#NULL!	#NULL!	#NULL!	#NULL!	#NULL!	#NULL!	#NULL!	#NULL!	#NULL!	#NULL!	#NULL!	#NULL!	#NULL!	#NULL!	#NULL!	#NULL!
0	4	2	2	1	1	1	2	2	4	3	4	5	5	5	5	5	4	5	5	2	4	2	4	2	5	2	4	3	3	4	3	5	3	3	3	5	2	2	4	3	3	2	4	3	4	2	3	2	4
0	2	2	2	2	2	2	2	2	2	2	4	4	4	4	4	4	4	4	4	2	4	2	4	1	5	3	4	3	3	4	3	5	2	2	2	5	3	2	4	2	3	3	4	2	5	2	4	2	4
0	4	4	4	3	3	4	4	3	4	4	4	4	4	4	3	4	4	4	3	3	3	4	4	3	4	5	3	3	2	3	4	4	4	4	4	3	4	3	3	2	3	2	4	3	4	4	4	4	4
0	2	1	2	1	2	2	4	1	2	3	5	5	5	5	5	5	5	5	5	2	4	2	3	2	5	3	4	1	3	5	3	5	2	3	2	4	1	3	4	3	3	2	5	1	4	1	2	3	5
0	4	2	2	2	2	2	1	1	3	3	5	5	5	4	3	4	4	5	5	2	4	3	4	1	4	2	5	3	4	4	2	5	2	2	2	4	2	2	4	4	4	2	5	1	4	2	5	3	5
0	4	2	3	4	2	2	4	1	4	4	4	5	5	5	4	5	4	5	4	2	4	1	4	2	4	3	4	2	4	4	2	4	1	2	2	4	2	2	3	3	4	2	#NULL!	2	4	1	4	2	4
0	4	3	2	3	3	3	4	2	3	2	4	4	4	4	4	4	4	5	4	3	4	2	4	2	4	3	4	3	4	4	2	5	2	2	2	4	1	2	4	4	3	2	5	3	4	3	4	2	5
0	4	4	4	4	3	3	3	2	4	4	5	5	5	5	5	5	5	4	3	2	3	3	4	1	4	3	3	3	3	4	3	4	3	3	3	4	3	3	4	3	3	3	3	3	5	3	4	3	4
0	4	3	3	3	3	2	2	1	5	3	4	5	5	4	4	4	4	3	3	3	4	3	4	2	5	3	5	2	3	5	2	5	3	2	2	5	1	2	5	5	2	2	5	1	4	2	4	3	5
0	4	4	4	4	4	4	4	3	4	4	4	4	4	4	2	4	4	4	#NULL!	#NULL!	#NULL!	#NULL!	#NULL!	#NULL!	#NULL!	#NULL!	#NULL!	#NULL!	#NULL!	#NULL!	#NULL!	#NULL!	#NULL!	#NULL!	#NULL!	#NULL!	#NULL!	#NULL!	#NULL!	#NULL!	#NULL!	#NULL!	#NULL!	#NULL!	#NULL!	#NULL!	#NULL!	#NULL!	#NULL!
0	2	2	2	1	2	2	2	1	2	3	5	5	5	5	4	5	5	5	5	1	5	1	5	2	5	2	5	2	5	5	1	4	1	1	3	5	1	2	5	4	2	4	5	1	5	3	3	3	5
0	5	3	4	2	4	2	4	1	4	3	5	5	5	5	5	5	5	5	4	2	4	2	3	1	5	2	4	2	3	5	3	5	3	2	2	5	1	2	5	5	2	3	4	1	5	1	4	2	4
0	4	2	3	2	4	2	3	1	4	4	4	4	4	4	4	4	4	2	5	3	4	1	4	3	3	3	4	3	4	4	4	4	2	3	3	4	2	3	4	3	3	2	4	2	4	2	4	3	4
0	4	2	2	2	2	2	4	1	4	4	5	5	5	5	4	5	5	5	4	2	4	2	3	2	4	3	3	2	3	5	3	4	3	3	2	4	3	3	4	2	3	3	4	2	5	2	3	3	3
0	#NULL!	#NULL!	#NULL!	#NULL!	#NULL!	#NULL!	#NULL!	#NULL!	#NULL!	#NULL!	#NULL!	#NULL!	#NULL!	#NULL!	#NULL!	#NULL!	#NULL!	#NULL!	#NULL!	#NULL!	#NULL!	#NULL!	#NULL!	#NULL!	#NULL!	#NULL!	#NULL!	#NULL!	#NULL!	#NULL!	#NULL!	#NULL!	#NULL!	#NULL!	#NULL!	#NULL!	#NULL!	#NULL!	#NULL!	#NULL!	#NULL!	#NULL!	#NULL!	#NULL!	#NULL!	#NULL!	#NULL!	#NULL!	#NULL!
0	5	2	4	2	3	2	4	1	4	4	5	4	4	4	3	5	4	4	4	1	4	3	4	1	5	3	3	1	4	5	3	5	3	3	3	5	1	4	5	3	2	3	5	2	5	1	4	3	5
0	4	4	4	2	4	2	3	2	4	5	5	5	5	5	4	5	4	4	3	2	4	3	4	3	4	2	4	2	5	4	3	3	2	3	3	4	3	3	4	4	3	3	4	2	3	2	4	4	4
0	2	1	2	2	2	1	2	1	3	2	4	5	4	4	3	4	4	3	4	1	5	1	5	1	5	3	4	1	4	5	1	5	2	2	1	5	1	2	4	4	2	3	5	1	5	1	4	1	5
0	2	2	2	2	2	2	2	2	2	2	4	4	4	4	4	4	4	4	4	1	3	3	4	1	4	3	4	3	3	4	3	4	3	3	3	4	2	3	4	2	3	3	3	2	4	2	3	3	3
0	2	2	2	2	2	2	2	1	2	2	5	5	5	5	4	5	5	5	5	1	5	1	4	1	5	2	5	1	5	5	2	5	2	2	3	5	1	4	5	2	3	3	5	1	5	2	4	2	5
0	#NULL!	#NULL!	#NULL!	#NULL!	#NULL!	#NULL!	#NULL!	#NULL!	#NULL!	#NULL!	#NULL!	#NULL!	#NULL!	#NULL!	#NULL!	#NULL!	#NULL!	#NULL!	#NULL!	#NULL!	#NULL!	#NULL!	#NULL!	#NULL!	#NULL!	#NULL!	#NULL!	#NULL!	#NULL!	#NULL!	#NULL!	#NULL!	#NULL!	#NULL!	#NULL!	#NULL!	#NULL!	#NULL!	#NULL!	#NULL!	#NULL!	#NULL!	#NULL!	#NULL!	#NULL!	#NULL!	#NULL!	#NULL!	#NULL!
0	3	2	3	2	2	2	2	4	4	4	4	4	4	4	3	3	3	4	4	2	4	2	2	2	4	3	4	2	4	4	3	5	3	2	2	4	3	3	4	3	2	3	4	2	4	2	3	2	3
0	4	2	4	2	2	2	4	2	3	2	5	4	4	4	4	4	4	4	4	3	4	3	5	1	3	3	4	3	4	5	3	4	2	3	2	5	2	2	4	3	2	3	4	2	4	2	4	2	5
0	3	4	4	4	4	4	2	4	3	3	4	4	4	4	2	3	2	4	4	1	3	2	3	3	4	3	4	2	3	4	3	4	2	3	2	4	3	2	4	3	2	1	4	3	3	2	3	3	4
0	3	4	3	4	3	4	3	2	4	4	5	5	4	5	4	4	3	4	3	1	4	2	4	1	3	3	3	2	4	3	3	3	2	3	2	4	1	1	4	1	3	3	4	1	4	1	4	2	4
0	4	4	4	4	5	2	4	3	4	4	4	4	4	4	3	4	4	4	5	1	4	3	4	1	4	3	5	1	4	4	3	5	2	2	2	4	3	2	4	3	4	3	4	2	3	2	4	4	4
0	4	4	4	4	5	4	5	2	4	5	4	3	4	3	4	4	3	5	2	3	3	2	3	3	1	3	3	3	3	3	3	3	2	3	2	4	3	3	2	1	3	1	3	3	1	1	1	4	3
0	5	5	5	4	4	4	5	4	5	4	3	4	4	4	2	2	2	2	4	2	4	1	4	2	5	4	4	1	4	5	2	4	2	2	2	5	2	3	5	4	3	2	5	1	5	1	4	2	4
0	2	2	2	2	2	2	2	2	2	2	4	4	4	5	4	4	4	4	4	2	4	2	4	2	4	3	3	2	4	3	3	4	3	2	2	4	2	3	4	2	2	2	3	2	4	2	4	2	4
0	#NULL!	#NULL!	#NULL!	#NULL!	#NULL!	#NULL!	#NULL!	#NULL!	#NULL!	#NULL!	#NULL!	#NULL!	#NULL!	#NULL!	#NULL!	#NULL!	#NULL!	#NULL!	#NULL!	#NULL!	#NULL!	#NULL!	#NULL!	#NULL!	#NULL!	#NULL!	#NULL!	#NULL!	#NULL!	#NULL!	#NULL!	#NULL!	#NULL!	#NULL!	#NULL!	#NULL!	#NULL!	#NULL!	#NULL!	#NULL!	#NULL!	#NULL!	#NULL!	#NULL!	#NULL!	#NULL!	#NULL!	#NULL!	#NULL!
0	#NULL!	#NULL!	#NULL!	#NULL!	#NULL!	#NULL!	#NULL!	#NULL!	#NULL!	#NULL!	#NULL!	#NULL!	#NULL!	#NULL!	#NULL!	#NULL!	#NULL!	#NULL!	#NULL!	#NULL!	#NULL!	#NULL!	#NULL!	#NULL!	#NULL!	#NULL!	#NULL!	#NULL!	#NULL!	#NULL!	#NULL!	#NULL!	#NULL!	#NULL!	#NULL!	#NULL!	#NULL!	#NULL!	#NULL!	#NULL!	#NULL!	#NULL!	#NULL!	#NULL!	#NULL!	#NULL!	#NULL!	#NULL!	#NULL!
0	#NULL!	#NULL!	#NULL!	#NULL!	#NULL!	#NULL!	#NULL!	#NULL!	#NULL!	#NULL!	#NULL!	#NULL!	#NULL!	#NULL!	#NULL!	#NULL!	#NULL!	#NULL!	#NULL!	#NULL!	#NULL!	#NULL!	#NULL!	#NULL!	#NULL!	#NULL!	#NULL!	#NULL!	#NULL!	#NULL!	#NULL!	#NULL!	#NULL!	#NULL!	#NULL!	#NULL!	#NULL!	#NULL!	#NULL!	#NULL!	#NULL!	#NULL!	#NULL!	#NULL!	#NULL!	#NULL!	#NULL!	#NULL!	#NULL!
0	4	2	4	3	2	2	2	1	3	2	5	4	4	4	4	5	5	5	4	1	3	3	4	1	4	3	4	1	5	3	3	4	2	3	2	5	1	1	4	4	2	1	4	1	5	1	3	4	4
0	#NULL!	#NULL!	#NULL!	#NULL!	#NULL!	#NULL!	#NULL!	#NULL!	#NULL!	#NULL!	#NULL!	#NULL!	#NULL!	#NULL!	#NULL!	#NULL!	#NULL!	#NULL!	#NULL!	#NULL!	#NULL!	#NULL!	#NULL!	#NULL!	#NULL!	#NULL!	#NULL!	#NULL!	#NULL!	#NULL!	#NULL!	#NULL!	#NULL!	#NULL!	#NULL!	#NULL!	#NULL!	#NULL!	#NULL!	#NULL!	#NULL!	#NULL!	#NULL!	#NULL!	#NULL!	#NULL!	#NULL!	#NULL!	#NULL!
0	4	2	4	2	2	3	4	1	5	5	3	5	5	4	5	5	5	5	3	2	3	2	5	2	5	5	3	2	4	5	3	5	2	3	3	5	5	4	3	5	3	4	5	2	2	1	2	4	5
0	1	1	2	1	2	1	2	1	4	2	5	5	5	5	5	5	5	4	4	1	4	1	4	1	4	3	3	3	3	4	3	4	3	3	2	4	1	2	4	2	3	3	3	2	4	2	3	3	2
0	4	4	4	4	5	3	2	4	5	2	4	4	4	5	3	4	3	5	4	2	2	1	4	3	4	5	2	3	5	5	3	4	2	3	1	5	4	1	2	2	3	1	4	2	4	1	2	4	3
0	#NULL!	#NULL!	#NULL!	#NULL!	#NULL!	#NULL!	#NULL!	#NULL!	#NULL!	#NULL!	#NULL!	#NULL!	#NULL!	#NULL!	#NULL!	#NULL!	#NULL!	#NULL!	#NULL!	#NULL!	#NULL!	#NULL!	#NULL!	#NULL!	#NULL!	#NULL!	#NULL!	#NULL!	#NULL!	#NULL!	#NULL!	#NULL!	#NULL!	#NULL!	#NULL!	#NULL!	#NULL!	#NULL!	#NULL!	#NULL!	#NULL!	#NULL!	#NULL!	#NULL!	#NULL!	#NULL!	#NULL!	#NULL!	#NULL!
0	4	3	4	3	4	2	4	1	4	2	5	5	4	5	4	5	5	5	#NULL!	#NULL!	#NULL!	#NULL!	#NULL!	#NULL!	#NULL!	#NULL!	#NULL!	#NULL!	#NULL!	#NULL!	#NULL!	#NULL!	#NULL!	#NULL!	#NULL!	#NULL!	#NULL!	#NULL!	#NULL!	#NULL!	#NULL!	#NULL!	#NULL!	#NULL!	#NULL!	#NULL!	#NULL!	#NULL!	#NULL!
0	2	4	4	5	4	4	4	4	2	4	5	4	4	4	5	5	5	5	4	3	5	4	4	2	5	3	4	2	4	5	3	4	1	3	2	4	4	2	4	2	3	1	5	2	5	1	5	3	5
0	4	4	4	4	4	2	4	4	4	4	4	4	4	4	4	4	4	4	4	2	4	2	4	1	4	3	4	1	4	4	2	4	1	2	2	4	2	2	4	4	3	2	4	2	4	2	4	2	4
0	2	1	2	1	1	1	2	1	4	1	5	5	5	5	5	5	5	5	5	1	5	1	5	1	5	2	4	1	5	5	2	5	1	1	2	5	1	2	5	5	2	2	5	1	5	1	5	1	5
0	4	4	2	3	2	2	4	3	4	3	5	4	4	3	3	4	3	5	5	2	4	1	4	1	4	3	5	2	5	5	3	5	1	3	1	4	2	1	4	4	2	1	5	2	4	1	4	2	4
0	4	3	4	3	4	4	4	2	4	3	3	4	4	4	3	3	4	4	4	2	4	2	3	1	3	2	3	2	4	4	3	3	2	2	2	4	2	2	3	2	3	3	4	2	3	2	4	2	3
0	5	5	5	5	5	5	4	3	5	4	5	1	5	3	3	4	4	5	5	1	5	1	3	1	3	5	3	1	4	5	3	5	2	3	1	5	2	4	3	3	3	1	3	1	5	2	5	2	4
0	3	3	2	2	2	2	2	3	4	2	5	4	4	4	3	4	4	4	3	1	3	3	3	1	4	3	3	3	5	4	3	4	2	3	3	4	3	2	4	4	3	2	3	2	4	2	4	4	5
0	2	2	2	2	4	2	2	1	4	4	5	5	5	4	4	5	5	5	4	2	4	3	4	2	4	2	4	1	4	4	2	5	2	2	3	4	2	3	4	2	3	2	4	2	4	2	3	2	4
0	2	1	1	1	1	1	2	1	2	2	5	5	5	5	4	5	5	5	5	2	5	2	5	2	5	2	5	1	5	5	2	5	2	2	2	5	1	3	5	3	2	3	5	1	5	1	5	2	5
0	2	2	3	4	2	2	2	1	2	4	5	5	4	4	4	4	4	4	3	2	2	1	3	1	3	2	5	2	4	5	3	3	3	3	2	4	2	4	4	3	3	2	4	1	5	1	4	3	5
0	2	2	4	2	4	2	2	2	4	3	5	5	4	4	4	4	4	4	4	3	3	3	4	3	4	3	3	2	4	4	3	3	3	3	3	4	3	3	4	2	3	3	4	3	4	3	4	3	4
0	5	2	4	2	1	4	3	2	5	4	5	5	5	4	4	5	4	4	3	2	3	3	4	1	4	5	4	4	4	4	4	5	3	3	3	4	2	2	4	3	4	3	3	3	4	4	3	4	4
0	2	4	2	5	4	4	4	1	5	5	4	5	5	4	4	4	4	4	4	1	4	2	5	1	5	3	4	2	5	4	3	4	1	3	2	4	4	1	4	3	4	3	5	3	4	1	4	3	5
0	#NULL!	#NULL!	#NULL!	#NULL!	#NULL!	#NULL!	#NULL!	#NULL!	#NULL!	#NULL!	#NULL!	#NULL!	#NULL!	#NULL!	#NULL!	#NULL!	#NULL!	#NULL!	#NULL!	#NULL!	#NULL!	#NULL!	#NULL!	#NULL!	#NULL!	#NULL!	#NULL!	#NULL!	#NULL!	#NULL!	#NULL!	#NULL!	#NULL!	#NULL!	#NULL!	#NULL!	#NULL!	#NULL!	#NULL!	#NULL!	#NULL!	#NULL!	#NULL!	#NULL!	#NULL!	#NULL!	#NULL!	#NULL!	#NULL!
0	4	2	2	2	2	2	2	2	4	2	4	4	4	4	4	4	4	4	4	2	4	1	5	1	5	2	5	2	5	5	2	5	2	2	1	4	2	1	5	4	2	2	5	1	5	2	4	2	5
0	4	4	4	2	4	2	4	1	4	2	5	5	5	5	4	5	5	5	4	2	4	3	4	2	5	3	3	2	5	5	3	5	3	2	3	4	3	3	4	2	4	3	4	2	5	2	3	3	4
0	4	4	4	4	2	2	3	2	4	4	4	5	4	4	2	5	3	4	3	1	4	3	4	1	3	3	3	2	4	3	3	5	2	5	3	4	2	2	4	3	2	1	4	2	4	3	3	3	4
0	4	4	4	4	4	2	4	1	4	4	5	5	5	5	4	5	5	5	#NULL!	#NULL!	#NULL!	#NULL!	#NULL!	#NULL!	#NULL!	#NULL!	#NULL!	#NULL!	#NULL!	#NULL!	#NULL!	#NULL!	#NULL!	#NULL!	#NULL!	#NULL!	#NULL!	#NULL!	#NULL!	#NULL!	#NULL!	#NULL!	#NULL!	#NULL!	#NULL!	#NULL!	#NULL!	#NULL!	#NULL!
0	2	2	2	3	3	4	2	2	4	2	4	4	4	4	4	4	3	4	4	3	4	2	3	2	4	3	4	3	4	3	3	4	2	3	3	4	2	1	4	2	3	2	4	2	4	3	3	3	4
0	2	3	2	2	2	2	2	2	4	4	5	5	5	5	5	5	5	5	4	2	4	3	4	1	4	2	2	2	4	4	2	4	2	2	2	4	2	2	4	4	3	2	4	2	4	2	4	2	4
0	4	2	2	2	2	2	4	2	4	4	4	5	4	5	4	4	4	4	4	2	4	2	4	1	4	3	4	2	3	5	2	4	3	3	3	4	2	3	4	3	3	1	5	2	5	2	5	2	5
0	#NULL!	#NULL!	#NULL!	#NULL!	#NULL!	#NULL!	#NULL!	#NULL!	#NULL!	#NULL!	#NULL!	#NULL!	#NULL!	#NULL!	#NULL!	#NULL!	#NULL!	#NULL!	#NULL!	#NULL!	#NULL!	#NULL!	#NULL!	#NULL!	#NULL!	#NULL!	#NULL!	#NULL!	#NULL!	#NULL!	#NULL!	#NULL!	#NULL!	#NULL!	#NULL!	#NULL!	#NULL!	#NULL!	#NULL!	#NULL!	#NULL!	#NULL!	#NULL!	#NULL!	#NULL!	#NULL!	#NULL!	#NULL!	#NULL!
0	2	3	4	2	4	1	2	2	4	4	5	5	5	5	4	5	5	5	4	1	5	2	5	1	4	2	3	1	5	4	2	5	1	2	3	5	3	3	4	4	4	3	5	2	5	2	5	3	5
0	4	2	3	2	4	1	2	1	2	2	5	5	5	5	4	5	5	5	4	1	4	2	4	1	4	2	4	1	4	4	2	5	2	1	2	5	1	2	5	5	3	1	5	1	5	1	4	3	5
0	2	3	3	2	4	2	2	2	4	3	4	5	4	5	4	4	4	4	4	2	4	2	4	1	5	3	4	2	3	5	2	5	3	3	1	4	1	3	4	4	3	3	4	2	5	2	4	3	4
0	4	2	2	2	4	2	2	4	4	4	5	4	4	4	4	4	4	5	4	2	4	2	4	1	5	3	4	2	5	4	3	5	2	2	2	5	2	3	5	5	3	3	5	1	5	1	5	3	5
0	2	2	2	1	2	2	2	1	4	4	5	4	5	4	3	5	4	5	4	1	4	2	5	1	5	3	4	2	5	5	3	5	1	3	2	5	1	2	5	2	3	2	4	2	3	3	3	3	4
0	#NULL!	#NULL!	#NULL!	#NULL!	#NULL!	#NULL!	#NULL!	#NULL!	#NULL!	#NULL!	#NULL!	#NULL!	#NULL!	#NULL!	#NULL!	#NULL!	#NULL!	#NULL!	#NULL!	#NULL!	#NULL!	#NULL!	#NULL!	#NULL!	#NULL!	#NULL!	#NULL!	#NULL!	#NULL!	#NULL!	#NULL!	#NULL!	#NULL!	#NULL!	#NULL!	#NULL!	#NULL!	#NULL!	#NULL!	#NULL!	#NULL!	#NULL!	#NULL!	#NULL!	#NULL!	#NULL!	#NULL!	#NULL!	#NULL!
0	#NULL!	#NULL!	#NULL!	#NULL!	#NULL!	#NULL!	#NULL!	#NULL!	#NULL!	#NULL!	#NULL!	#NULL!	#NULL!	#NULL!	#NULL!	#NULL!	#NULL!	#NULL!	#NULL!	#NULL!	#NULL!	#NULL!	#NULL!	#NULL!	#NULL!	#NULL!	#NULL!	#NULL!	#NULL!	#NULL!	#NULL!	#NULL!	#NULL!	#NULL!	#NULL!	#NULL!	#NULL!	#NULL!	#NULL!	#NULL!	#NULL!	#NULL!	#NULL!	#NULL!	#NULL!	#NULL!	#NULL!	#NULL!	#NULL!
0	2	2	2	4	4	2	4	1	4	4	4	4	4	4	4	5	4	5	4	2	4	2	5	2	4	2	4	2	5	4	3	4	2	2	2	5	3	2	3	3	4	3	5	2	3	2	4	3	5
0	#NULL!	#NULL!	#NULL!	#NULL!	#NULL!	#NULL!	#NULL!	#NULL!	#NULL!	#NULL!	#NULL!	#NULL!	#NULL!	#NULL!	#NULL!	#NULL!	#NULL!	#NULL!	#NULL!	#NULL!	#NULL!	#NULL!	#NULL!	#NULL!	#NULL!	#NULL!	#NULL!	#NULL!	#NULL!	#NULL!	#NULL!	#NULL!	#NULL!	#NULL!	#NULL!	#NULL!	#NULL!	#NULL!	#NULL!	#NULL!	#NULL!	#NULL!	#NULL!	#NULL!	#NULL!	#NULL!	#NULL!	#NULL!	#NULL!
0	5	4	4	4	4	2	4	1	4	4	5	5	5	5	4	5	5	5	4	1	4	2	4	1	4	3	5	2	3	4	4	5	3	4	4	4	2	4	5	3	3	4	4	2	5	2	3	3	4
0	1	1	1	1	1	1	1	1	4	1	5	5	5	5	5	5	5	5	4	2	5	1	4	1	5	1	5	1	5	5	1	5	1	2	5	4	1	3	5	4	1	3	5	1	5	1	5	2	5
0	4	4	4	4	3	2	4	4	5	4	5	5	5	5	4	4	4	5	5	3	4	2	4	3	4	5	4	4	3	4	4	4	4	4	4	4	3	3	4	3	4	4	3	4	4	4	3	4	4
0	2	2	2	2	3	2	2	2	4	4	4	4	4	4	4	4	4	4	3	2	4	1	4	1	4	3	3	2	4	4	3	4	2	2	3	4	2	1	3	3	3	3	4	2	3	2	3	3	4
0	2	2	2	2	4	2	2	1	4	2	5	4	5	5	4	5	5	5	4	1	3	2	4	1	4	2	4	3	4	4	3	4	2	2	3	4	2	3	4	3	2	3	3	2	4	2	3	2	4
0	#NULL!	#NULL!	#NULL!	#NULL!	#NULL!	#NULL!	#NULL!	#NULL!	#NULL!	#NULL!	#NULL!	#NULL!	#NULL!	#NULL!	#NULL!	#NULL!	#NULL!	#NULL!	#NULL!	#NULL!	#NULL!	#NULL!	#NULL!	#NULL!	#NULL!	#NULL!	#NULL!	#NULL!	#NULL!	#NULL!	#NULL!	#NULL!	#NULL!	#NULL!	#NULL!	#NULL!	#NULL!	#NULL!	#NULL!	#NULL!	#NULL!	#NULL!	#NULL!	#NULL!	#NULL!	#NULL!	#NULL!	#NULL!	#NULL!
0	#NULL!	#NULL!	#NULL!	#NULL!	#NULL!	#NULL!	#NULL!	#NULL!	#NULL!	#NULL!	#NULL!	#NULL!	#NULL!	#NULL!	#NULL!	#NULL!	#NULL!	#NULL!	#NULL!	#NULL!	#NULL!	#NULL!	#NULL!	#NULL!	#NULL!	#NULL!	#NULL!	#NULL!	#NULL!	#NULL!	#NULL!	#NULL!	#NULL!	#NULL!	#NULL!	#NULL!	#NULL!	#NULL!	#NULL!	#NULL!	#NULL!	#NULL!	#NULL!	#NULL!	#NULL!	#NULL!	#NULL!	#NULL!	#NULL!
0	#NULL!	#NULL!	#NULL!	#NULL!	#NULL!	#NULL!	#NULL!	#NULL!	#NULL!	#NULL!	#NULL!	#NULL!	#NULL!	#NULL!	#NULL!	#NULL!	#NULL!	#NULL!	#NULL!	#NULL!	#NULL!	#NULL!	#NULL!	#NULL!	#NULL!	#NULL!	#NULL!	#NULL!	#NULL!	#NULL!	#NULL!	#NULL!	#NULL!	#NULL!	#NULL!	#NULL!	#NULL!	#NULL!	#NULL!	#NULL!	#NULL!	#NULL!	#NULL!	#NULL!	#NULL!	#NULL!	#NULL!	#NULL!	#NULL!
0	#NULL!	#NULL!	#NULL!	#NULL!	#NULL!	#NULL!	#NULL!	#NULL!	#NULL!	#NULL!	#NULL!	#NULL!	#NULL!	#NULL!	#NULL!	#NULL!	#NULL!	#NULL!	#NULL!	#NULL!	#NULL!	#NULL!	#NULL!	#NULL!	#NULL!	#NULL!	#NULL!	#NULL!	#NULL!	#NULL!	#NULL!	#NULL!	#NULL!	#NULL!	#NULL!	#NULL!	#NULL!	#NULL!	#NULL!	#NULL!	#NULL!	#NULL!	#NULL!	#NULL!	#NULL!	#NULL!	#NULL!	#NULL!	#NULL!
0	2	2	2	4	4	4	2	2	2	4	4	4	4	4	3	4	4	4	4	2	4	4	3	1	4	3	2	3	2	4	2	4	2	2	4	4	2	4	3	3	3	4	3	3	4	3	3	3	4
0	2	2	2	1	2	2	4	1	4	2	5	5	5	5	5	5	5	5	4	2	3	2	4	3	4	2	3	2	4	4	3	4	2	2	2	3	2	2	4	3	2	3	3	2	5	2	3	2	4
0	4	4	4	4	2	3	4	1	4	4	5	5	5	5	5	5	5	5	3	3	3	2	4	3	5	3	5	3	5	5	3	5	3	3	5	5	3	3	5	2	3	3	5	3	5	3	3	4	5
0	4	4	4	4	4	3	3	1	4	4	5	5	5	5	3	5	4	4	4	2	4	1	4	2	4	4	4	2	4	5	3	4	2	3	2	5	2	1	5	4	3	3	5	2	5	2	4	3	4
0	4	2	2	2	4	2	2	1	4	2	4	5	5	5	5	5	5	5	4	2	3	3	4	3	4	3	4	1	4	5	4	5	3	3	2	5	3	4	4	3	4	3	4	1	4	1	4	4	5
0	#NULL!	#NULL!	#NULL!	#NULL!	#NULL!	#NULL!	#NULL!	#NULL!	#NULL!	#NULL!	#NULL!	#NULL!	#NULL!	#NULL!	#NULL!	#NULL!	#NULL!	#NULL!	#NULL!	#NULL!	#NULL!	#NULL!	#NULL!	#NULL!	#NULL!	#NULL!	#NULL!	#NULL!	#NULL!	#NULL!	#NULL!	#NULL!	#NULL!	#NULL!	#NULL!	#NULL!	#NULL!	#NULL!	#NULL!	#NULL!	#NULL!	#NULL!	#NULL!	#NULL!	#NULL!	#NULL!	#NULL!	#NULL!	#NULL!
0	#NULL!	#NULL!	#NULL!	#NULL!	#NULL!	#NULL!	#NULL!	#NULL!	#NULL!	#NULL!	#NULL!	#NULL!	#NULL!	#NULL!	#NULL!	#NULL!	#NULL!	#NULL!	#NULL!	#NULL!	#NULL!	#NULL!	#NULL!	#NULL!	#NULL!	#NULL!	#NULL!	#NULL!	#NULL!	#NULL!	#NULL!	#NULL!	#NULL!	#NULL!	#NULL!	#NULL!	#NULL!	#NULL!	#NULL!	#NULL!	#NULL!	#NULL!	#NULL!	#NULL!	#NULL!	#NULL!	#NULL!	#NULL!	#NULL!
0	#NULL!	#NULL!	#NULL!	#NULL!	#NULL!	#NULL!	#NULL!	#NULL!	#NULL!	#NULL!	#NULL!	#NULL!	#NULL!	#NULL!	#NULL!	#NULL!	#NULL!	#NULL!	#NULL!	#NULL!	#NULL!	#NULL!	#NULL!	#NULL!	#NULL!	#NULL!	#NULL!	#NULL!	#NULL!	#NULL!	#NULL!	#NULL!	#NULL!	#NULL!	#NULL!	#NULL!	#NULL!	#NULL!	#NULL!	#NULL!	#NULL!	#NULL!	#NULL!	#NULL!	#NULL!	#NULL!	#NULL!	#NULL!	#NULL!
0	4	3	4	3	4	1	1	1	1	1	5	5	5	5	5	4	4	5	4	3	4	3	5	1	3	1	3	1	5	5	3	4	1	3	3	5	2	2	3	3	4	1	4	1	5	1	3	3	4
0	2	2	2	2	2	2	2	1	4	4	4	5	4	5	2	4	4	5	4	1	4	3	4	1	4	3	4	3	4	5	3	4	2	3	2	5	2	2	3	2	4	5	4	1	5	1	5	3	5
0	4	2	3	4	4	3	3	2	4	4	4	4	4	4	4	5	4	4	4	2	3	3	3	2	4	3	3	2	3	4	4	4	2	3	4	4	2	3	3	3	3	3	4	3	5	3	4	3	4
0	4	4	4	4	4	4	3	2	4	4	4	4	4	4	3	4	3	4	3	1	4	1	3	1	3	3	3	2	4	4	2	4	3	2	2	4	1	2	4	3	2	3	4	2	3	2	3	2	3
0	2	3	2	2	2	2	3	3	4	4	4	5	4	3	3	4	4	4	3	1	3	1	4	1	4	3	4	2	4	3	3	5	2	3	2	4	2	3	4	3	3	2	4	2	4	2	3	3	4
0	2	1	2	2	3	2	2	1	4	5	5	5	5	5	4	5	5	5	4	1	3	2	4	1	4	2	4	2	4	5	3	5	2	3	3	4	3	2	4	4	2	3	5	2	4	2	4	2	4
0	#NULL!	#NULL!	#NULL!	#NULL!	#NULL!	#NULL!	#NULL!	#NULL!	#NULL!	#NULL!	#NULL!	#NULL!	#NULL!	#NULL!	#NULL!	#NULL!	#NULL!	#NULL!	#NULL!	#NULL!	#NULL!	#NULL!	#NULL!	#NULL!	#NULL!	#NULL!	#NULL!	#NULL!	#NULL!	#NULL!	#NULL!	#NULL!	#NULL!	#NULL!	#NULL!	#NULL!	#NULL!	#NULL!	#NULL!	#NULL!	#NULL!	#NULL!	#NULL!	#NULL!	#NULL!	#NULL!	#NULL!	#NULL!	#NULL!
0	4	4	2	2	4	4	4	1	4	4	5	5	5	5	5	5	5	5	5	1	4	3	5	2	5	3	5	1	5	5	3	5	3	2	1	5	1	3	5	5	3	3	5	2	5	1	5	3	5
0	2	4	4	4	4	2	2	2	4	4	5	5	5	4	3	5	3	4	4	2	4	2	2	1	4	3	4	3	4	4	2	5	1	2	2	5	2	2	4	2	2	3	3	2	4	1	2	3	4
0	4	4	2	4	4	1	4	1	5	4	5	5	4	5	4	5	4	2	5	2	4	3	5	2	5	3	5	2	4	5	3	5	2	3	2	5	2	2	4	3	4	3	4	1	5	1	4	3	5
0	#NULL!	#NULL!	#NULL!	#NULL!	#NULL!	#NULL!	#NULL!	#NULL!	#NULL!	#NULL!	#NULL!	#NULL!	#NULL!	#NULL!	#NULL!	#NULL!	#NULL!	#NULL!	#NULL!	#NULL!	#NULL!	#NULL!	#NULL!	#NULL!	#NULL!	#NULL!	#NULL!	#NULL!	#NULL!	#NULL!	#NULL!	#NULL!	#NULL!	#NULL!	#NULL!	#NULL!	#NULL!	#NULL!	#NULL!	#NULL!	#NULL!	#NULL!	#NULL!	#NULL!	#NULL!	#NULL!	#NULL!	#NULL!	#NULL!
0	3	2	2	2	4	2	4	1	2	4	5	4	4	4	4	4	4	4	4	1	4	2	2	1	5	2	4	1	4	4	2	5	2	2	1	4	1	1	5	2	2	2	5	1	4	2	4	2	4
0	2	2	2	1	1	2	2	1	2	1	5	4	5	5	5	5	5	5	4	3	4	3	4	2	4	2	4	2	4	4	2	4	2	2	2	4	2	2	4	3	2	1	4	2	5	2	4	2	4
0	4	1	1	4	1	3	2	1	2	5	4	4	5	5	4	4	4	2	3	2	3	4	3	1	3	2	4	2	3	3	3	3	1	2	3	4	3	3	2	2	3	3	3	3	3	1	4	2	3
0	4	4	4	3	4	2	4	3	3	3	4	3	4	4	4	3	3	4	4	3	4	3	3	4	4	3	4	2	4	4	3	4	4	3	4	4	3	3	3	4	3	2	4	2	3	4	3	4	4
0	2	3	2	2	3	4	2	1	4	1	5	5	5	5	5	5	5	5	#NULL!	#NULL!	#NULL!	#NULL!	#NULL!	#NULL!	#NULL!	#NULL!	#NULL!	#NULL!	#NULL!	#NULL!	#NULL!	#NULL!	#NULL!	#NULL!	#NULL!	#NULL!	#NULL!	#NULL!	#NULL!	#NULL!	#NULL!	#NULL!	#NULL!	#NULL!	#NULL!	#NULL!	#NULL!	#NULL!	#NULL!
0	1	1	1	1	1	1	1	1	4	1	5	5	5	5	5	5	5	5	#NULL!	#NULL!	#NULL!	#NULL!	#NULL!	#NULL!	#NULL!	#NULL!	#NULL!	#NULL!	#NULL!	#NULL!	#NULL!	#NULL!	#NULL!	#NULL!	#NULL!	#NULL!	#NULL!	#NULL!	#NULL!	#NULL!	#NULL!	#NULL!	#NULL!	#NULL!	#NULL!	#NULL!	#NULL!	#NULL!	#NULL!
0	2	2	2	2	2	1	1	1	2	4	5	5	5	5	5	5	5	5	#NULL!	#NULL!	#NULL!	#NULL!	#NULL!	#NULL!	#NULL!	#NULL!	#NULL!	#NULL!	#NULL!	#NULL!	#NULL!	#NULL!	#NULL!	#NULL!	#NULL!	#NULL!	#NULL!	#NULL!	#NULL!	#NULL!	#NULL!	#NULL!	#NULL!	#NULL!	#NULL!	#NULL!	#NULL!	#NULL!	#NULL!
0	2	2	2	1	2	1	2	1	4	4	5	5	5	5	4	5	5	3	4	2	3	2	4	2	3	2	4	3	3	4	3	5	2	2	2	5	1	3	5	2	3	2	3	3	3	2	3	4	3
0	#NULL!	#NULL!	#NULL!	#NULL!	#NULL!	#NULL!	#NULL!	#NULL!	#NULL!	#NULL!	#NULL!	#NULL!	#NULL!	#NULL!	#NULL!	#NULL!	#NULL!	#NULL!	#NULL!	#NULL!	#NULL!	#NULL!	#NULL!	#NULL!	#NULL!	#NULL!	#NULL!	#NULL!	#NULL!	#NULL!	#NULL!	#NULL!	#NULL!	#NULL!	#NULL!	#NULL!	#NULL!	#NULL!	#NULL!	#NULL!	#NULL!	#NULL!	#NULL!	#NULL!	#NULL!	#NULL!	#NULL!	#NULL!	#NULL!
0	#NULL!	#NULL!	#NULL!	#NULL!	#NULL!	#NULL!	#NULL!	#NULL!	#NULL!	#NULL!	#NULL!	#NULL!	#NULL!	#NULL!	#NULL!	#NULL!	#NULL!	#NULL!	#NULL!	#NULL!	#NULL!	#NULL!	#NULL!	#NULL!	#NULL!	#NULL!	#NULL!	#NULL!	#NULL!	#NULL!	#NULL!	#NULL!	#NULL!	#NULL!	#NULL!	#NULL!	#NULL!	#NULL!	#NULL!	#NULL!	#NULL!	#NULL!	#NULL!	#NULL!	#NULL!	#NULL!	#NULL!	#NULL!	#NULL!
0	#NULL!	#NULL!	#NULL!	#NULL!	#NULL!	#NULL!	#NULL!	#NULL!	#NULL!	#NULL!	#NULL!	#NULL!	#NULL!	#NULL!	#NULL!	#NULL!	#NULL!	#NULL!	#NULL!	#NULL!	#NULL!	#NULL!	#NULL!	#NULL!	#NULL!	#NULL!	#NULL!	#NULL!	#NULL!	#NULL!	#NULL!	#NULL!	#NULL!	#NULL!	#NULL!	#NULL!	#NULL!	#NULL!	#NULL!	#NULL!	#NULL!	#NULL!	#NULL!	#NULL!	#NULL!	#NULL!	#NULL!	#NULL!	#NULL!
0	#NULL!	#NULL!	#NULL!	#NULL!	#NULL!	#NULL!	#NULL!	#NULL!	#NULL!	#NULL!	#NULL!	#NULL!	#NULL!	#NULL!	#NULL!	#NULL!	#NULL!	#NULL!	#NULL!	#NULL!	#NULL!	#NULL!	#NULL!	#NULL!	#NULL!	#NULL!	#NULL!	#NULL!	#NULL!	#NULL!	#NULL!	#NULL!	#NULL!	#NULL!	#NULL!	#NULL!	#NULL!	#NULL!	#NULL!	#NULL!	#NULL!	#NULL!	#NULL!	#NULL!	#NULL!	#NULL!	#NULL!	#NULL!	#NULL!
0	4	4	4	4	4	3	4	3	4	3	4	4	4	4	3	4	3	4	4	2	4	3	4	1	3	4	3	3	3	4	3	4	3	3	1	4	2	3	3	2	3	3	4	1	3	2	4	3	4
0	2	3	2	4	2	3	4	3	4	3	4	4	4	5	4	3	3	4	5	3	4	2	4	1	5	3	4	3	4	5	3	5	1	2	3	5	2	2	5	2	3	2	5	2	5	2	4	2	5
0	5	4	4	4	4	5	4	2	4	3	4	4	4	4	3	4	4	4	3	2	3	2	3	2	3	5	3	3	3	4	3	3	2	3	2	3	2	3	3	3	3	2	3	2	3	2	3	3	3
0	4	2	2	2	2	4	4	2	4	4	4	4	4	4	4	4	4	5	4	2	3	1	4	2	3	3	3	2	4	4	3	4	3	3	3	4	2	3	3	2	2	2	4	2	4	2	3	3	4
0	2	3	4	4	4	4	2	1	5	5	4	4	4	4	3	4	4	4	5	3	4	2	5	2	5	4	5	3	3	5	3	5	3	3	2	5	3	3	5	2	2	3	5	2	5	1	5	3	5
0	4	4	2	4	4	4	4	2	4	2	4	4	4	4	2	4	4	4	4	2	4	4	4	2	4	3	4	3	3	4	3	4	2	3	2	4	2	3	4	3	3	3	4	3	4	3	3	2	4
0	2	2	2	2	2	2	2	2	2	2	5	4	5	5	4	5	4	2	4	2	4	2	4	2	4	3	4	1	3	4	2	4	1	1	1	4	1	2	5	4	2	1	2	1	4	1	3	1	4
0	2	2	2	2	3	2	2	4	4	4	4	4	4	4	3	3	3	4	4	3	4	2	4	3	4	3	4	2	4	5	3	4	3	3	2	4	2	3	3	3	2	3	4	2	4	3	4	2	4
0	4	2	2	1	4	4	4	1	5	5	5	5	5	5	5	5	5	5	4	2	4	4	4	3	5	4	4	2	3	5	3	5	3	3	3	5	2	3	4	2	3	4	4	1	5	1	3	3	4
0	4	4	2	2	2	4	4	3	4	4	4	4	4	4	4	4	4	4	4	2	4	3	4	1	3	3	4	2	4	4	3	5	3	3	2	4	2	2	4	4	2	2	4	2	4	2	4	2	4
0	4	4	2	2	2	4	4	3	4	4	4	4	4	4	4	4	4	4	4	2	4	3	4	1	3	3	4	2	4	4	3	5	3	3	2	4	2	2	4	4	2	2	4	2	4	2	4	2	4
0	4	4	2	4	4	4	4	2	4	2	5	5	5	5	4	5	5	5	5	2	4	4	5	1	5	3	5	2	5	5	2	5	2	2	1	5	1	2	5	5	2	2	5	1	5	1	5	2	5
0	4	2	2	4	2	2	2	2	4	5	4	5	5	5	2	5	4	5	4	2	4	1	3	2	4	4	3	1	4	4	3	4	2	2	2	4	1	3	4	2	2	1	4	1	4	1	3	1	4
0	2	3	3	4	4	4	3	2	4	4	4	4	4	5	4	4	4	5	4	3	4	3	3	3	2	4	3	3	4	5	3	4	3	3	3	5	3	3	3	3	4	4	3	3	5	3	3	4	3
0	4	2	2	1	2	1	2	1	2	2	5	5	5	5	5	5	5	5	4	1	5	1	2	1	5	1	5	3	4	5	3	5	2	2	2	4	1	2	4	3	2	2	3	2	5	2	5	2	5
0	4	2	3	2	3	2	3	2	4	3	5	5	4	4	4	4	4	4	4	3	4	3	4	3	3	3	3	2	4	4	3	4	2	2	3	4	3	3	4	3	3	2	4	2	4	3	4	3	4
0	5	3	4	4	5	3	4	1	5	5	5	4	5	5	5	5	5	5	4	2	5	1	4	2	3	2	5	1	4	5	3	4	3	2	1	5	2	2	5	3	2	3	5	2	5	1	5	2	5
0	2	3	2	4	2	4	3	4	3	4	4	3	4	4	2	2	3	4	4	2	4	2	4	2	3	4	4	1	3	4	3	4	3	2	1	3	2	2	4	3	2	1	4	2	4	2	4	2	4
0	5	4	4	4	4	2	4	1	4	4	3	4	4	5	4	4	4	5	3	2	3	1	4	2	2	2	3	1	1	4	3	3	3	2	3	4	2	4	4	1	3	1	2	2	2	2	3	3	4
0	2	2	2	2	2	2	2	1	3	3	5	5	5	5	5	5	5	5	4	2	4	2	5	2	2	2	4	2	4	5	2	5	2	2	4	4	3	4	4	4	3	4	4	2	4	2	3	3	5
0	1	2	2	2	2	4	2	1	4	1	5	4	5	4	4	4	4	1	4	2	4	5	4	2	3	2	5	4	4	3	4	3	2	4	4	4	2	3	4	4	4	1	4	2	4	3	4	2	4
0	2	2	2	2	3	4	4	1	4	4	4	4	4	4	#NULL!	4	4	2	5	2	4	2	#NULL!	2	5	3	5	1	4	#NULL!	2	5	2	2	#NULL!	5	1	1	5	#NULL!	2	2	5	2	4	2	5	2	5
0	2	2	2	2	2	4	4	1	4	2	5	5	5	5	5	5	5	5	3	3	4	3	5	3	4	4	5	2	3	4	3	4	3	3	2	4	3	3	4	4	3	3	4	3	5	3	4	3	4
0	1	1	2	1	1	2	1	1	4	1	5	5	5	4	5	5	4	5	3	3	4	2	4	3	3	3	3	2	4	4	4	4	3	3	3	3	2	3	4	4	4	3	4	3	2	1	4	3	3
0	4	2	2	2	4	2	2	1	4	4	5	5	5	5	4	5	5	5	4	2	4	1	5	2	5	3	5	3	5	4	3	5	2	2	2	5	2	4	5	5	2	4	5	1	5	1	5	2	5
0	2	2	2	2	2	2	2	2	2	2	5	5	5	5	5	5	5	5	5	2	5	1	4	1	5	2	5	1	3	5	1	5	1	1	1	5	1	1	5	5	2	1	5	1	5	1	5	2	5
0	4	4	4	3	1	2	4	3	4	4	4	4	4	4	4	4	5	5	5	3	4	3	3	2	2	2	3	1	1	5	2	4	3	2	1	5	2	2	5	2	2	5	5	1	4	1	5	2	5
0	4	3	5	5	4	4	3	4	3	4	4	3	3	4	3	3	3	3	4	1	3	1	2	1	3	3	3	2	4	4	3	4	2	3	2	3	2	2	3	3	4	3	4	2	5	3	3	4	4
0	3	3	3	2	3	3	3	3	4	3	4	4	4	4	4	4	4	3	4	1	4	1	4	1	4	3	4	1	4	4	1	5	1	1	1	4	1	1	4	4	1	4	4	1	4	1	4	1	4
0	4	3	3	1	2	1	3	2	4	5	5	5	4	5	4	5	5	5	4	3	5	1	4	1	4	3	3	1	4	5	3	3	3	3	2	5	2	3	4	3	4	1	5	1	5	1	4	3	5
0	3	2	2	1	2	1	1	1	2	2	5	5	5	5	5	5	5	5	5	1	5	2	4	1	5	2	5	2	4	5	2	5	2	2	2	5	1	2	4	3	2	2	4	2	4	1	4	2	4
0	4	4	4	2	4	2	4	1	4	2	5	4	5	5	5	5	4	5	3	3	3	2	4	3	5	2	4	2	3	4	3	5	3	3	2	4	1	3	5	1	1	3	1	1	3	4	4	1	2
0	2	4	2	4	4	4	3	2	4	4	4	4	4	4	4	4	3	3	4	2	3	2	4	3	4	4	3	2	3	3	3	3	3	3	3	4	2	3	3	3	3	2	3	3	4	2	3	4	3
0	3	4	2	3	2	2	2	2	2	4	3	2	2	3	3	4	2	2	3	3	3	4	3	3	3	3	2	4	3	3	2	3	3	4	3	4	3	5	5	4	4	3	3	3	3	4	4	2	3
0	3	2	3	3	1	3	5	4	4	2	1	4	4	4	2	4	4	4	4	1	4	2	3	1	4	2	4	1	4	4	2	5	1	1	1	5	2	2	5	5	2	1	5	1	5	5	4	1	4
0	#NULL!	#NULL!	#NULL!	#NULL!	#NULL!	#NULL!	#NULL!	#NULL!	#NULL!	#NULL!	#NULL!	#NULL!	#NULL!	#NULL!	#NULL!	#NULL!	#NULL!	#NULL!	#NULL!	#NULL!	#NULL!	#NULL!	#NULL!	#NULL!	#NULL!	#NULL!	#NULL!	#NULL!	#NULL!	#NULL!	#NULL!	#NULL!	#NULL!	#NULL!	#NULL!	#NULL!	#NULL!	#NULL!	#NULL!	#NULL!	#NULL!	#NULL!	#NULL!	#NULL!	#NULL!	#NULL!	#NULL!	#NULL!	#NULL!
0	#NULL!	#NULL!	#NULL!	#NULL!	#NULL!	#NULL!	#NULL!	#NULL!	#NULL!	#NULL!	#NULL!	#NULL!	#NULL!	#NULL!	#NULL!	#NULL!	#NULL!	#NULL!	#NULL!	#NULL!	#NULL!	#NULL!	#NULL!	#NULL!	#NULL!	#NULL!	#NULL!	#NULL!	#NULL!	#NULL!	#NULL!	#NULL!	#NULL!	#NULL!	#NULL!	#NULL!	#NULL!	#NULL!	#NULL!	#NULL!	#NULL!	#NULL!	#NULL!	#NULL!	#NULL!	#NULL!	#NULL!	#NULL!	#NULL!
0	4	3	4	2	2	2	2	1	4	2	5	5	5	5	4	4	5	5	5	1	4	1	4	1	5	3	4	2	4	5	2	5	2	2	1	5	1	2	4	4	3	3	5	1	5	2	5	2	5
0	#NULL!	#NULL!	#NULL!	#NULL!	#NULL!	#NULL!	#NULL!	#NULL!	#NULL!	#NULL!	#NULL!	#NULL!	#NULL!	#NULL!	#NULL!	#NULL!	#NULL!	#NULL!	#NULL!	#NULL!	#NULL!	#NULL!	#NULL!	#NULL!	#NULL!	#NULL!	#NULL!	#NULL!	#NULL!	#NULL!	#NULL!	#NULL!	#NULL!	#NULL!	#NULL!	#NULL!	#NULL!	#NULL!	#NULL!	#NULL!	#NULL!	#NULL!	#NULL!	#NULL!	#NULL!	#NULL!	#NULL!	#NULL!	#NULL!
0	#NULL!	#NULL!	#NULL!	#NULL!	#NULL!	#NULL!	#NULL!	#NULL!	#NULL!	#NULL!	#NULL!	#NULL!	#NULL!	#NULL!	#NULL!	#NULL!	#NULL!	#NULL!	#NULL!	#NULL!	#NULL!	#NULL!	#NULL!	#NULL!	#NULL!	#NULL!	#NULL!	#NULL!	#NULL!	#NULL!	#NULL!	#NULL!	#NULL!	#NULL!	#NULL!	#NULL!	#NULL!	#NULL!	#NULL!	#NULL!	#NULL!	#NULL!	#NULL!	#NULL!	#NULL!	#NULL!	#NULL!	#NULL!	#NULL!
0	#NULL!	#NULL!	#NULL!	#NULL!	#NULL!	#NULL!	#NULL!	#NULL!	#NULL!	#NULL!	#NULL!	#NULL!	#NULL!	#NULL!	#NULL!	#NULL!	#NULL!	#NULL!	#NULL!	#NULL!	#NULL!	#NULL!	#NULL!	#NULL!	#NULL!	#NULL!	#NULL!	#NULL!	#NULL!	#NULL!	#NULL!	#NULL!	#NULL!	#NULL!	#NULL!	#NULL!	#NULL!	#NULL!	#NULL!	#NULL!	#NULL!	#NULL!	#NULL!	#NULL!	#NULL!	#NULL!	#NULL!	#NULL!	#NULL!
0	#NULL!	#NULL!	#NULL!	#NULL!	#NULL!	#NULL!	#NULL!	#NULL!	#NULL!	#NULL!	#NULL!	#NULL!	#NULL!	#NULL!	#NULL!	#NULL!	#NULL!	#NULL!	#NULL!	#NULL!	#NULL!	#NULL!	#NULL!	#NULL!	#NULL!	#NULL!	#NULL!	#NULL!	#NULL!	#NULL!	#NULL!	#NULL!	#NULL!	#NULL!	#NULL!	#NULL!	#NULL!	#NULL!	#NULL!	#NULL!	#NULL!	#NULL!	#NULL!	#NULL!	#NULL!	#NULL!	#NULL!	#NULL!	#NULL!
0	4	2	2	2	2	2	2	1	4	4	5	5	5	5	5	5	5	5	4	2	4	1	5	1	5	3	5	1	5	5	1	5	2	1	1	5	1	1	5	5	3	1	5	1	5	1	5	2	5
0	2	2	2	4	2	3	2	2	4	4	4	4	4	4	3	4	4	4	3	2	4	3	3	2	3	3	4	2	4	4	3	4	2	3	3	4	2	2	4	2	3	2	4	2	3	2	4	3	4
0	#NULL!	#NULL!	#NULL!	#NULL!	#NULL!	#NULL!	#NULL!	#NULL!	#NULL!	#NULL!	#NULL!	#NULL!	#NULL!	#NULL!	#NULL!	#NULL!	#NULL!	#NULL!	#NULL!	#NULL!	#NULL!	#NULL!	#NULL!	#NULL!	#NULL!	#NULL!	#NULL!	#NULL!	#NULL!	#NULL!	#NULL!	#NULL!	#NULL!	#NULL!	#NULL!	#NULL!	#NULL!	#NULL!	#NULL!	#NULL!	#NULL!	#NULL!	#NULL!	#NULL!	#NULL!	#NULL!	#NULL!	#NULL!	#NULL!
0	2	2	2	1	2	2	4	1	4	4	5	5	5	5	5	5	5	4	4	2	4	2	4	1	5	4	4	2	4	5	3	5	2	3	2	4	2	2	4	3	3	3	5	2	5	2	4	4	4
0	2	2	2	2	1	1	2	1	2	3	4	5	4	5	4	5	5	4	4	2	4	1	4	1	5	3	4	2	4	4	3	5	2	3	3	4	3	2	4	3	3	2	4	1	5	1	4	3	4
0	4	2	4	2	4	4	2	2	4	4	4	4	4	4	4	4	4	4	4	1	3	4	4	1	3	3	2	4	4	4	4	4	2	4	4	4	2	3	3	2	4	2	4	4	4	3	4	4	4
0	4	4	4	2	2	2	2	2	4	4	5	4	5	5	4	5	4	4	4	2	4	1	3	2	4	2	3	1	5	4	3	5	2	3	2	4	2	1	5	3	3	2	5	1	4	2	1	5	5
0	4	4	3	4	4	3	4	3	4	3	3	3	3	2	3	4	2	4	3	2	3	3	4	1	3	4	4	3	5	3	2	3	3	3	3	3	2	3	3	2	2	3	5	3	2	3	3	3	5
0	2	2	2	4	4	3	2	2	4	4	4	5	4	4	4	4	4	4	4	2	4	3	4	2	4	3	4	2	4	4	3	4	2	3	3	4	2	3	4	3	2	2	4	2	4	3	3	3	4
0	2	2	3	2	3	2	2	2	4	4	4	4	4	4	4	4	4	4	4	2	4	2	4	2	3	2	4	2	4	5	2	5	2	2	3	4	2	2	4	3	2	1	4	2	4	2	4	2	4
0	2	1	2	2	4	2	3	2	2	5	5	5	5	5	3	4	3	4	4	1	4	2	3	1	4	3	5	2	5	4	2	4	2	2	1	5	2	2	4	1	2	2	4	1	5	2	2	2	5
0	4	2	4	4	2	3	2	1	3	4	5	3	4	4	2	4	4	5	4	2	3	2	4	2	5	2	5	2	4	5	3	5	2	2	2	5	2	3	4	5	2	3	4	2	4	1	4	2	4
0	#NULL!	#NULL!	#NULL!	#NULL!	#NULL!	#NULL!	#NULL!	#NULL!	#NULL!	#NULL!	#NULL!	#NULL!	#NULL!	#NULL!	#NULL!	#NULL!	#NULL!	#NULL!	#NULL!	#NULL!	#NULL!	#NULL!	#NULL!	#NULL!	#NULL!	#NULL!	#NULL!	#NULL!	#NULL!	#NULL!	#NULL!	#NULL!	#NULL!	#NULL!	#NULL!	#NULL!	#NULL!	#NULL!	#NULL!	#NULL!	#NULL!	#NULL!	#NULL!	#NULL!	#NULL!	#NULL!	#NULL!	#NULL!	#NULL!
0	2	2	2	2	2	2	3	2	4	4	4	5	4	4	3	4	4	4	4	1	4	2	4	1	4	3	4	2	4	4	3	4	2	3	2	4	2	2	4	3	3	2	4	2	4	2	4	3	4
0	4	2	4	2	2	2	3	1	4	2	5	5	5	5	5	5	5	5	4	1	4	2	5	1	5	2	5	3	5	5	3	5	3	2	1	4	1	1	5	4	4	1	5	1	4	1	5	3	5
0	#NULL!	#NULL!	#NULL!	#NULL!	#NULL!	#NULL!	#NULL!	#NULL!	#NULL!	#NULL!	#NULL!	#NULL!	#NULL!	#NULL!	#NULL!	#NULL!	#NULL!	#NULL!	#NULL!	#NULL!	#NULL!	#NULL!	#NULL!	#NULL!	#NULL!	#NULL!	#NULL!	#NULL!	#NULL!	#NULL!	#NULL!	#NULL!	#NULL!	#NULL!	#NULL!	#NULL!	#NULL!	#NULL!	#NULL!	#NULL!	#NULL!	#NULL!	#NULL!	#NULL!	#NULL!	#NULL!	#NULL!	#NULL!	#NULL!
0	5	2	2	2	4	2	3	2	2	5	5	5	5	5	5	5	5	5	5	1	5	1	5	1	5	2	4	1	4	5	1	4	1	2	4	5	1	4	4	2	2	1	5	1	5	2	5	2	5
0	4	2	4	4	4	3	2	2	4	4	4	4	4	4	4	4	4	4	#NULL!	#NULL!	#NULL!	#NULL!	#NULL!	#NULL!	#NULL!	#NULL!	#NULL!	#NULL!	#NULL!	#NULL!	#NULL!	#NULL!	#NULL!	#NULL!	#NULL!	#NULL!	#NULL!	#NULL!	#NULL!	#NULL!	#NULL!	#NULL!	#NULL!	#NULL!	#NULL!	#NULL!	#NULL!	#NULL!	#NULL!
0	#NULL!	#NULL!	#NULL!	#NULL!	#NULL!	#NULL!	#NULL!	#NULL!	#NULL!	#NULL!	#NULL!	#NULL!	#NULL!	#NULL!	#NULL!	#NULL!	#NULL!	#NULL!	#NULL!	#NULL!	#NULL!	#NULL!	#NULL!	#NULL!	#NULL!	#NULL!	#NULL!	#NULL!	#NULL!	#NULL!	#NULL!	#NULL!	#NULL!	#NULL!	#NULL!	#NULL!	#NULL!	#NULL!	#NULL!	#NULL!	#NULL!	#NULL!	#NULL!	#NULL!	#NULL!	#NULL!	#NULL!	#NULL!	#NULL!
0	5	5	5	5	4	5	5	5	5	5	5	5	5	5	5	5	5	5	5	5	4	2	5	5	5	5	5	4	5	4	5	4	5	5	5	5	5	5	5	5	5	5	5	4	5	4	5	5	5
0	#NULL!	#NULL!	#NULL!	#NULL!	#NULL!	#NULL!	#NULL!	#NULL!	#NULL!	#NULL!	#NULL!	#NULL!	#NULL!	#NULL!	#NULL!	#NULL!	#NULL!	#NULL!	#NULL!	#NULL!	#NULL!	#NULL!	#NULL!	#NULL!	#NULL!	#NULL!	#NULL!	#NULL!	#NULL!	#NULL!	#NULL!	#NULL!	#NULL!	#NULL!	#NULL!	#NULL!	#NULL!	#NULL!	#NULL!	#NULL!	#NULL!	#NULL!	#NULL!	#NULL!	#NULL!	#NULL!	#NULL!	#NULL!	#NULL!
0	3	4	2	4	5	3	2	5	2	4	5	5	2	2	3	3	2	4	4	2	5	5	5	5	4	2	1	2	3	3	3	3	3	2	3	4	2	3	3	5	4	5	3	4	3	1	5	4	3
0	3	4	2	4	5	3	2	5	2	4	5	5	2	2	3	3	2	4	4	2	5	5	5	5	4	2	1	2	3	3	3	3	3	2	3	4	2	3	3	5	4	5	3	4	3	1	5	4	3
0	4	4	4	3	4	3	3	2	3	4	4	4	4	4	4	4	4	3	3	3	3	3	3	2	4	4	4	3	4	4	4	4	2	3	2	4	2	2	4	4	4	2	4	2	4	3	4	4	4
0	3	2	4	1	1	4	4	1	5	1	5	5	5	5	5	5	4	5	5	2	4	3	3	1	5	3	4	1	5	4	3	5	3	3	3	4	2	1	4	2	3	3	4	1	5	2	4	3	4
0	4	2	2	2	2	2	3	2	4	2	4	4	4	4	3	3	4	4	3	1	2	3	5	3	4	3	3	2	2	4	4	4	3	2	3	4	3	2	4	3	3	3	4	4	4	2	4	3	4
0	2	2	2	2	2	2	4	2	4	2	4	4	4	4	4	4	4	4	3	3	3	3	5	3	3	3	5	3	4	5	3	5	3	3	3	5	2	2	5	5	3	3	5	3	5	3	5	3	5
0	2	1	2	1	4	1	2	1	4	2	5	5	5	5	5	5	5	5	5	1	4	1	3	2	3	3	3	1	3	5	2	5	3	3	1	5	1	3	4	3	2	3	4	1	5	1	3	2	4
0	2	2	2	2	4	2	2	1	4	4	4	4	4	4	3	4	4	4	4	1	3	3	4	2	3	4	4	2	4	4	4	4	3	3	3	4	2	2	4	4	4	3	4	2	4	1	3	4	4
0	2	2	2	2	2	2	2	1	1	2	5	4	4	5	4	5	5	5	3	2	3	2	3	2	3	3	3	3	3	4	3	4	3	3	2	4	2	3	3	2	3	3	4	2	4	2	2	3	3
0	2	2	2	2	2	3	2	2	3	2	4	4	4	3	4	4	3	3	4	2	4	1	4	1	4	3	4	1	4	4	2	4	2	2	1	4	1	2	4	4	2	2	4	1	3	1	4	1	5
0	4	4	4	4	4	3	4	5	4	4	3	3	3	4	3	3	3	3	4	2	3	1	4	1	3	5	4	2	4	3	3	3	3	3	3	5	2	3	4	3	4	2	4	2	2	2	3	3	4
0	4	4	4	2	4	4	3	2	4	4	4	4	4	4	4	4	4	4	3	3	3	3	3	2	3	3	3	3	3	3	3	3	3	3	3	3	2	3	3	3	3	3	3	3	3	2	3	3	3
0	2	3	4	4	2	3	2	1	4	4	4	4	4	4	4	5	4	3	3	1	3	3	4	1	5	3	4	4	3	4	4	4	2	3	2	4	2	2	3	4	4	2	4	3	4	2	3	4	3
0	4	2	2	2	2	1	4	2	4	4	4	4	4	4	4	4	4	4	#NULL!	#NULL!	#NULL!	#NULL!	#NULL!	#NULL!	#NULL!	#NULL!	#NULL!	#NULL!	#NULL!	#NULL!	#NULL!	#NULL!	#NULL!	#NULL!	#NULL!	#NULL!	#NULL!	#NULL!	#NULL!	#NULL!	#NULL!	#NULL!	#NULL!	#NULL!	#NULL!	#NULL!	#NULL!	#NULL!	#NULL!
0	3	4	3	2	4	2	4	2	4	5	5	4	5	5	5	5	4	4	3	1	3	3	3	2	3	3	2	1	4	4	4	4	1	3	1	5	2	5	4	4	3	2	5	2	5	1	3	2	4
0	1	1	1	1	1	1	1	1	1	1	5	5	5	5	5	5	5	5	5	3	5	2	5	2	4	2	3	2	4	5	3	5	2	3	2	5	2	3	4	3	3	3	4	2	4	2	4	2	4
0	2	2	3	3	4	3	2	2	4	3	4	4	4	4	4	4	4	4	#NULL!	#NULL!	#NULL!	#NULL!	#NULL!	#NULL!	#NULL!	#NULL!	#NULL!	#NULL!	#NULL!	#NULL!	#NULL!	#NULL!	#NULL!	#NULL!	#NULL!	#NULL!	#NULL!	#NULL!	#NULL!	#NULL!	#NULL!	#NULL!	#NULL!	#NULL!	#NULL!	#NULL!	#NULL!	#NULL!	#NULL!
0	2	2	2	2	2	2	2	1	3	4	5	5	4	5	5	4	5	5	4	1	3	1	3	1	4	2	3	1	5	5	2	5	3	2	2	4	1	1	5	5	2	3	3	1	5	2	5	2	5
0	4	4	3	4	4	4	3	2	4	4	4	3	4	4	3	4	3	4	3	2	3	2	3	3	4	5	4	3	3	4	4	3	1	5	3	4	3	3	4	2	3	3	4	3	2	2	2	3	4
0	4	4	3	4	4	2	3	1	5	4	4	4	4	4	3	4	4	5	3	1	3	3	4	1	4	3	3	3	4	4	3	4	2	3	3	3	1	3	4	3	3	3	4	2	4	2	2	3	3
0	2	3	3	1	2	1	2	1	5	4	5	5	5	5	5	5	5	5	4	2	4	2	4	1	2	3	5	2	5	5	3	5	1	3	2	5	1	2	5	4	3	2	5	2	5	1	3	2	5
0	2	2	2	2	4	2	3	2	4	3	5	4	4	4	4	4	4	4	4	1	3	2	4	1	2	1	2	2	4	4	2	4	3	2	4	4	2	4	4	3	3	4	3	1	4	1	4	2	4
0	2	2	2	2	2	2	2	2	3	4	5	3	4	4	4	4	4	4	4	3	4	4	4	2	4	2	4	2	4	4	3	4	1	3	3	4	2	3	4	4	3	2	4	2	4	2	4	3	3
0	4	2	2	2	4	3	4	2	3	4	5	5	5	5	5	4	4	4	5	3	5	2	5	2	5	3	3	2	4	5	3	5	2	2	2	5	1	2	5	4	2	2	5	1	5	1	5	2	5
0	2	2	2	5	4	4	5	3	2	4	4	3	4	4	2	4	3	4	3	2	3	2	4	2	3	3	2	2	4	3	3	4	3	2	3	5	3	3	3	4	3	2	5	2	3	2	4	3	4
0	2	3	4	2	4	4	3	2	4	4	4	4	4	4	3	4	4	5	4	2	3	4	4	2	4	4	4	4	4	4	5	5	2	5	2	4	3	3	4	4	4	3	3	4	4	3	4	4	4
0	4	3	2	4	4	1	2	4	2	3	5	4	5	5	3	3	3	3	4	1	4	3	4	1	4	5	4	2	4	5	4	4	3	5	4	4	1	3	4	3	4	2	5	2	5	1	3	4	4
0	2	2	2	2	2	2	2	2	4	4	5	5	5	5	5	5	5	5	3	2	3	2	3	2	4	3	3	3	3	4	3	4	2	3	3	3	2	3	4	2	3	3	3	2	4	2	2	3	3
0	4	4	4	1	4	1	2	1	2	2	5	5	5	5	4	4	5	4	4	1	4	2	5	1	5	2	5	1	4	5	3	5	2	2	1	5	1	3	5	2	2	4	5	1	5	1	5	2	5
0	4	2	2	2	4	2	3	4	4	2	4	3	3	3	2	3	3	4	3	2	3	2	3	2	3	3	3	2	4	3	3	2	3	2	3	3	2	4	3	3	3	2	4	3	3	3	3	4	4
0	2	2	2	2	2	2	2	1	3	2	5	5	4	5	5	5	4	3	4	2	4	1	4	2	4	2	4	1	3	5	2	5	2	2	1	5	2	2	5	5	3	1	5	1	5	1	5	2	5
0	2	2	2	2	2	2	3	2	2	3	4	4	4	4	4	5	5	3	4	3	3	1	4	3	4	2	4	2	2	4	2	4	2	2	3	4	1	2	4	4	3	2	5	1	4	1	3	2	4
0	2	2	2	2	2	2	2	1	2	2	5	4	5	5	5	5	5	5	3	2	3	3	3	2	3	4	3	3	4	4	3	4	2	3	2	4	2	3	4	3	3	3	4	3	3	3	3	3	3
0	2	2	2	2	2	1	1	1	1	1	5	5	5	5	5	5	5	4	5	1	4	1	5	1	4	2	4	1	5	5	1	4	1	1	1	4	1	1	4	2	1	1	5	1	5	1	4	1	5
0	3	3	2	3	3	2	3	2	4	4	4	4	4	4	3	3	3	4	4	3	2	3	3	3	3	3	3	3	4	4	3	4	2	3	3	3	3	2	3	3	3	1	2	2	3	3	3	3	3
0	2	2	2	2	4	3	4	2	2	4	3	4	4	5	3	3	3	4	2	4	3	2	3	3	2	3	2	1	4	2	5	4	1	4	4	3	1	2	2	1	4	1	4	2	3	1	2	4	4
0	4	4	2	2	4	2	4	4	4	4	3	3	4	3	2	2	2	4	3	2	3	1	4	1	2	5	2	1	4	3	4	4	2	5	3	4	2	2	3	3	2	2	4	1	2	2	3	4	4
0	4	4	2	2	4	3	4	2	4	3	4	4	4	4	2	2	3	4	3	2	4	2	4	2	3	3	3	2	3	5	3	4	3	3	2	3	2	2	4	4	2	3	4	2	5	2	4	1	4
0	4	2	4	2	4	2	3	2	4	5	4	4	4	4	3	4	4	4	3	1	2	2	3	1	3	4	3	3	4	4	3	3	3	3	3	4	2	3	3	2	2	3	3	2	4	2	3	3	3
0	2	3	2	4	4	3	2	3	2	4	4	4	4	4	4	4	4	5	4	2	4	2	4	2	3	4	3	2	4	4	3	4	3	3	4	5	3	3	4	4	4	3	4	3	4	2	3	3	4
0	3	2	2	2	2	1	4	1	4	4	4	5	4	4	4	5	5	4	3	2	4	3	4	2	3	3	3	2	4	3	3	3	3	3	3	4	3	3	4	3	3	3	4	2	4	2	3	3	4
0	#NULL!	#NULL!	#NULL!	#NULL!	#NULL!	#NULL!	#NULL!	#NULL!	#NULL!	#NULL!	#NULL!	#NULL!	#NULL!	#NULL!	#NULL!	#NULL!	#NULL!	#NULL!	#NULL!	#NULL!	#NULL!	#NULL!	#NULL!	#NULL!	#NULL!	#NULL!	#NULL!	#NULL!	#NULL!	#NULL!	#NULL!	#NULL!	#NULL!	#NULL!	#NULL!	#NULL!	#NULL!	#NULL!	#NULL!	#NULL!	#NULL!	#NULL!	#NULL!	#NULL!	#NULL!	#NULL!	#NULL!	#NULL!	#NULL!
0	2	5	1	1	1	1	1	5	2	5	5	5	5	5	5	5	5	5	#NULL!	#NULL!	#NULL!	#NULL!	#NULL!	#NULL!	#NULL!	#NULL!	#NULL!	#NULL!	#NULL!	#NULL!	#NULL!	#NULL!	#NULL!	#NULL!	#NULL!	#NULL!	#NULL!	#NULL!	#NULL!	#NULL!	#NULL!	#NULL!	#NULL!	#NULL!	#NULL!	#NULL!	#NULL!	#NULL!	#NULL!
0	2	2	1	1	1	1	2	1	2	1	5	5	5	5	5	5	5	4	5	1	5	1	5	1	4	2	4	2	5	5	2	5	2	1	2	5	2	2	5	4	2	2	4	2	5	1	5	2	5
0	2	2	2	2	2	2	4	2	3	2	5	4	5	4	4	4	4	4	#NULL!	#NULL!	#NULL!	#NULL!	#NULL!	#NULL!	#NULL!	#NULL!	#NULL!	#NULL!	#NULL!	#NULL!	#NULL!	#NULL!	#NULL!	#NULL!	#NULL!	#NULL!	#NULL!	#NULL!	#NULL!	#NULL!	#NULL!	#NULL!	#NULL!	#NULL!	#NULL!	#NULL!	#NULL!	#NULL!	#NULL!
0	#NULL!	#NULL!	#NULL!	#NULL!	#NULL!	#NULL!	#NULL!	#NULL!	#NULL!	#NULL!	#NULL!	#NULL!	#NULL!	#NULL!	#NULL!	#NULL!	#NULL!	#NULL!	#NULL!	#NULL!	#NULL!	#NULL!	#NULL!	#NULL!	#NULL!	#NULL!	#NULL!	#NULL!	#NULL!	#NULL!	#NULL!	#NULL!	#NULL!	#NULL!	#NULL!	#NULL!	#NULL!	#NULL!	#NULL!	#NULL!	#NULL!	#NULL!	#NULL!	#NULL!	#NULL!	#NULL!	#NULL!	#NULL!	#NULL!
0	2	2	2	1	2	1	2	1	4	4	5	5	5	5	4	4	4	5	4	2	3	3	5	3	3	3	4	2	3	5	2	5	3	2	1	4	1	4	4	2	1	4	4	2	5	1	4	2	4
0	4	4	4	4	4	4	4	2	4	4	4	4	4	4	4	4	4	4	4	1	4	2	5	1	3	4	4	2	4	5	3	5	3	3	3	4	2	3	4	3	3	5	4	3	4	3	4	3	4
0	4	4	4	4	4	4	4	2	4	4	5	5	5	5	4	5	5	4	4	3	4	4	5	3	5	2	5	2	4	5	3	5	2	3	2	4	2	4	5	5	3	1	4	1	5	1	4	3	5
0	3	2	2	2	2	2	2	2	3	2	5	4	5	4	3	4	4	4	4	1	5	1	5	1	5	1	5	1	5	5	2	4	1	2	1	4	1	2	5	3	1	1	5	1	3	1	4	2	4
0	4	3	4	4	4	4	4	3	3	5	4	3	3	4	3	3	3	4	3	4	3	3	4	3	3	4	3	2	3	4	3	3	3	4	3	4	3	3	2	2	3	2	4	2	3	2	3	3	4
0	4	1	2	1	1	1	1	1	4	1	5	5	5	5	5	5	4	5	5	3	3	3	3	3	3	2	3	1	3	4	2	4	1	2	2	4	2	2	4	2	3	4	4	1	4	1	3	2	4
0	2	2	1	2	2	1	1	1	2	1	5	5	5	5	4	5	5	5	5	1	4	1	4	1	4	1	4	1	5	5	3	4	2	2	4	5	1	4	4	3	3	2	4	1	5	1	3	3	4
0	2	2	2	2	2	2	3	2	3	2	4	4	4	4	4	4	4	4	4	3	3	2	3	4	3	2	3	2	2	4	3	4	2	3	3	3	1	3	3	2	4	3	4	2	2	1	3	4	4
0	2	1	2	2	2	2	2	2	3	3	4	4	4	5	4	5	4	5	5	2	4	3	5	1	5	3	5	2	4	5	2	5	2	2	2	4	2	2	5	4	2	4	5	1	5	1	5	2	5
0	2	3	2	3	3	3	3	3	3	3	4	3	4	4	3	3	3	4	3	3	3	3	3	3	3	4	3	3	3	3	3	4	3	3	3	3	2	2	3	2	3	3	3	2	3	3	3	3	4
0	4	3	4	4	3	5	4	2	2	3	4	4	4	3	4	4	4	4	3	2	3	2	4	2	4	5	3	2	3	4	3	5	3	4	4	4	2	4	3	2	4	2	2	3	3	2	2	4	4
0	3	4	4	4	2	4	4	3	4	4	4	4	4	4	3	4	4	4	#NULL!	#NULL!	#NULL!	#NULL!	#NULL!	#NULL!	#NULL!	#NULL!	#NULL!	#NULL!	#NULL!	#NULL!	#NULL!	#NULL!	#NULL!	#NULL!	#NULL!	#NULL!	#NULL!	#NULL!	#NULL!	#NULL!	#NULL!	#NULL!	#NULL!	#NULL!	#NULL!	#NULL!	#NULL!	#NULL!	#NULL!
0	3	4	4	4	3	3	3	3	4	4	4	4	4	4	4	4	3	3	3	3	4	3	3	3	3	2	3	3	4	4	3	4	2	3	3	4	2	2	4	3	2	3	4	2	4	3	3	3	3
0	2	2	2	2	2	3	2	1	4	3	5	5	5	5	5	4	4	5	4	2	3	2	4	2	4	2	4	2	4	5	3	4	2	3	3	4	3	2	4	3	3	2	4	2	5	2	4	3	4
0	#NULL!	#NULL!	#NULL!	#NULL!	#NULL!	#NULL!	#NULL!	#NULL!	#NULL!	#NULL!	#NULL!	#NULL!	#NULL!	#NULL!	#NULL!	#NULL!	#NULL!	#NULL!	#NULL!	#NULL!	#NULL!	#NULL!	#NULL!	#NULL!	#NULL!	#NULL!	#NULL!	#NULL!	#NULL!	#NULL!	#NULL!	#NULL!	#NULL!	#NULL!	#NULL!	#NULL!	#NULL!	#NULL!	#NULL!	#NULL!	#NULL!	#NULL!	#NULL!	#NULL!	#NULL!	#NULL!	#NULL!	#NULL!	#NULL!
0	3	4	3	4	2	4	4	3	4	4	3	4	4	4	4	4	4	4	3	1	4	3	4	2	3	3	3	4	3	4	3	4	3	3	3	4	3	3	4	3	3	3	4	3	5	3	3	3	3
0	4	4	2	2	4	2	4	2	4	4	4	3	4	4	2	2	3	4	4	2	4	3	4	2	3	4	3	2	3	5	3	5	3	3	3	4	1	4	3	1	4	4	4	3	3	1	1	3	2
0	4	2	2	2	2	2	2	1	4	2	5	4	4	5	3	4	4	4	4	1	4	1	1	1	4	2	5	1	3	4	3	3	1	2	2	4	1	2	4	2	2	1	4	1	5	1	3	3	4
0	#NULL!	#NULL!	#NULL!	#NULL!	#NULL!	#NULL!	#NULL!	#NULL!	#NULL!	#NULL!	#NULL!	#NULL!	#NULL!	#NULL!	#NULL!	#NULL!	#NULL!	#NULL!	#NULL!	#NULL!	#NULL!	#NULL!	#NULL!	#NULL!	#NULL!	#NULL!	#NULL!	#NULL!	#NULL!	#NULL!	#NULL!	#NULL!	#NULL!	#NULL!	#NULL!	#NULL!	#NULL!	#NULL!	#NULL!	#NULL!	#NULL!	#NULL!	#NULL!	#NULL!	#NULL!	#NULL!	#NULL!	#NULL!	#NULL!
0	2	3	3	2	4	2	4	2	5	4	5	5	5	5	5	5	4	5	4	3	4	1	2	1	5	3	4	4	5	5	3	5	1	2	3	5	1	2	5	3	1	2	5	2	5	2	3	2	5
0	2	4	3	3	3	4	3	2	4	3	4	4	4	4	4	4	4	4	3	2	3	3	4	1	2	3	3	4	4	3	3	2	2	3	4	4	2	3	2	3	4	2	4	4	3	2	4	3	4
0	2	1	2	2	3	2	2	1	3	5	5	4	5	4	5	5	4	5	3	1	3	2	3	2	3	3	2	2	3	4	3	4	3	3	3	3	3	3	3	3	3	3	3	3	3	3	3	3	3
0	#NULL!	#NULL!	#NULL!	#NULL!	#NULL!	#NULL!	#NULL!	#NULL!	#NULL!	#NULL!	#NULL!	#NULL!	#NULL!	#NULL!	#NULL!	#NULL!	#NULL!	#NULL!	#NULL!	#NULL!	#NULL!	#NULL!	#NULL!	#NULL!	#NULL!	#NULL!	#NULL!	#NULL!	#NULL!	#NULL!	#NULL!	#NULL!	#NULL!	#NULL!	#NULL!	#NULL!	#NULL!	#NULL!	#NULL!	#NULL!	#NULL!	#NULL!	#NULL!	#NULL!	#NULL!	#NULL!	#NULL!	#NULL!	#NULL!
0	5	4	2	4	2	3	4	2	4	4	4	4	4	5	4	4	4	4	#NULL!	#NULL!	#NULL!	#NULL!	#NULL!	#NULL!	#NULL!	#NULL!	#NULL!	#NULL!	#NULL!	#NULL!	#NULL!	#NULL!	#NULL!	#NULL!	#NULL!	#NULL!	#NULL!	#NULL!	#NULL!	#NULL!	#NULL!	#NULL!	#NULL!	#NULL!	#NULL!	#NULL!	#NULL!	#NULL!	#NULL!
0	3	4	4	2	2	4	3	1	4	3	4	3	4	3	3	4	3	4	4	1	3	1	3	2	5	3	4	2	3	5	3	5	3	2	1	4	2	5	5	5	2	4	3	1	4	2	4	2	4
0	2	2	3	2	2	2	2	2	4	4	5	5	5	5	4	4	4	4	4	3	5	2	4	2	5	2	4	1	4	5	2	5	3	2	1	4	2	3	4	5	2	2	5	2	5	2	5	2	5
0	3	4	2	2	2	4	4	2	4	4	4	4	4	4	4	4	4	4	#NULL!	#NULL!	#NULL!	#NULL!	#NULL!	#NULL!	#NULL!	#NULL!	#NULL!	#NULL!	#NULL!	#NULL!	#NULL!	#NULL!	#NULL!	#NULL!	#NULL!	#NULL!	#NULL!	#NULL!	#NULL!	#NULL!	#NULL!	#NULL!	#NULL!	#NULL!	#NULL!	#NULL!	#NULL!	#NULL!	#NULL!
0	3	2	4	2	4	2	2	2	3	3	4	4	5	4	4	4	4	5	5	1	5	1	5	2	5	2	5	1	5	5	2	4	1	2	1	5	1	1	5	5	1	1	5	1	5	1	5	1	5
0	4	2	3	3	2	1	2	1	4	2	4	4	3	4	4	5	4	5	4	1	4	4	4	1	4	2	3	1	5	5	3	5	2	2	3	4	3	3	4	2	1	3	4	2	4	2	4	3	4
0	1	1	1	1	1	2	1	1	2	1	5	5	5	5	5	5	5	4	4	1	3	1	5	1	5	1	4	2	5	5	3	2	2	3	2	4	1	5	5	4	3	1	5	2	5	1	5	3	5
0	3	2	2	2	2	2	3	2	2	3	4	4	4	5	4	4	4	4	4	2	4	2	4	2	4	3	4	2	4	4	2	4	2	2	2	4	2	2	4	2	2	2	4	2	4	2	4	3	4
0	4	3	3	2	3	4	3	1	4	2	4	4	3	4	4	5	4	4	3	2	3	1	4	2	3	3	3	2	3	4	3	4	2	3	2	3	2	3	2	2	4	2	3	2	2	2	2	3	4
0	4	2	2	2	4	2	2	2	4	4	4	5	5	5	4	4	4	4	4	2	4	1	4	2	4	2	4	1	4	5	2	4	2	3	1	5	2	2	4	4	1	1	4	2	5	1	4	1	4
0	2	2	3	2	3	2	3	2	4	5	5	4	4	4	2	4	3	4	3	2	4	2	4	2	4	3	4	2	4	3	3	4	2	2	2	4	1	4	4	2	2	4	2	3	4	1	3	2	3
0	2	2	3	3	2	1	2	1	2	1	4	5	5	5	4	4	4	3	4	2	4	1	4	3	4	2	5	2	4	5	3	5	2	2	2	4	1	3	5	2	2	2	5	2	5	1	3	2	4
0	4	2	3	2	4	2	2	2	4	4	4	4	4	4	4	4	4	4	4	2	4	3	4	2	4	4	4	3	4	4	4	4	4	3	4	4	3	4	4	4	4	4	4	2	4	2	4	4	4
0	5	4	2	3	3	4	4	3	4	5	4	4	4	5	4	4	4	4	3	2	3	2	3	2	2	4	1	2	5	3	5	5	3	5	2	5	3	3	4	1	5	3	4	3	5	1	4	5	5
0	4	2	4	4	4	2	2	2	4	4	4	4	4	4	4	4	4	4	4	2	4	4	4	2	4	4	4	3	4	4	4	4	4	4	4	4	3	4	4	4	4	4	4	2	4	2	4	4	4
0	2	2	2	2	2	2	2	1	3	3	4	4	4	4	3	4	4	4	4	2	4	3	4	2	5	2	4	2	4	3	2	5	2	2	2	5	2	4	4	4	2	3	5	2	5	2	5	2	5
0	2	2	2	2	2	2	4	2	2	3	5	5	5	4	4	5	4	5	#NULL!	#NULL!	#NULL!	#NULL!	#NULL!	#NULL!	#NULL!	#NULL!	#NULL!	#NULL!	#NULL!	#NULL!	#NULL!	#NULL!	#NULL!	#NULL!	#NULL!	#NULL!	#NULL!	#NULL!	#NULL!	#NULL!	#NULL!	#NULL!	#NULL!	#NULL!	#NULL!	#NULL!	#NULL!	#NULL!	#NULL!
0	4	4	4	4	4	4	4	5	4	5	4	4	4	4	4	3	4	4	#NULL!	#NULL!	#NULL!	#NULL!	#NULL!	#NULL!	#NULL!	#NULL!	#NULL!	#NULL!	#NULL!	#NULL!	#NULL!	#NULL!	#NULL!	#NULL!	#NULL!	#NULL!	#NULL!	#NULL!	#NULL!	#NULL!	#NULL!	#NULL!	#NULL!	#NULL!	#NULL!	#NULL!	#NULL!	#NULL!	#NULL!
0	3	3	2	2	4	2	3	1	2	5	5	5	4	5	4	5	5	2	3	2	4	1	4	1	3	2	4	2	4	4	4	3	2	4	3	4	3	3	4	2	3	1	4	1	4	3	3	2	4
0	1	2	4	2	3	2	4	1	2	4	5	5	5	5	4	5	4	5	4	1	4	3	4	1	4	3	4	2	3	4	3	5	3	3	4	4	1	3	4	4	2	3	4	2	5	2	4	2	3
0	4	2	2	3	4	4	4	1	4	5	4	4	4	4	3	5	4	3	4	3	4	3	4	3	4	4	3	3	4	4	3	5	3	3	3	3	2	3	4	2	4	4	4	2	3	2	3	3	4
0	5	3	4	4	4	4	3	2	4	5	4	5	4	4	4	4	4	4	3	2	3	2	3	1	3	3	3	3	4	4	3	4	3	3	2	4	2	2	3	3	2	4	3	2	3	2	4	3	4
0	4	2	4	3	4	2	4	2	3	1	4	4	4	4	4	4	4	3	3	2	3	3	3	2	3	4	3	3	4	3	4	4	2	3	2	4	2	2	4	2	4	3	3	2	3	2	3	3	4
0	4	2	2	2	2	2	5	2	3	3	5	5	5	5	4	5	5	5	4	2	4	2	4	2	4	2	4	2	4	5	2	5	2	2	1	5	1	2	5	4	2	3	4	1	4	1	4	2	5
0	2	2	2	2	4	4	2	2	4	4	4	4	4	4	4	4	4	3	3	1	3	3	4	1	3	3	3	3	5	4	3	4	2	3	3	4	2	2	4	2	3	3	4	2	4	2	3	4	4
0	4	4	4	3	4	2	5	1	3	5	5	5	5	4	4	5	5	5	3	3	4	2	4	3	4	3	4	2	5	5	2	2	2	3	2	5	1	2	5	3	2	2	3	1	3	1	3	3	5
0	5	4	4	2	4	3	3	2	5	4	4	4	4	4	4	4	4	2	3	3	3	1	4	2	3	3	3	2	4	3	3	3	2	2	2	4	2	3	3	3	4	2	4	2	4	2	3	2	3
0	2	2	2	2	1	2	2	1	1	3	5	5	5	5	5	5	5	5	4	1	5	1	5	1	5	1	5	1	5	5	2	5	2	2	2	5	1	1	5	5	1	2	5	1	5	1	5	1	5
0	2	1	2	1	1	2	2	2	4	2	5	5	5	5	5	5	5	5	4	1	5	1	5	1	5	1	5	2	5	5	1	3	2	1	1	5	1	3	5	2	1	1	5	1	5	1	4	2	5
0	#NULL!	#NULL!	#NULL!	#NULL!	#NULL!	#NULL!	#NULL!	#NULL!	#NULL!	#NULL!	#NULL!	#NULL!	#NULL!	#NULL!	#NULL!	#NULL!	#NULL!	#NULL!	#NULL!	#NULL!	#NULL!	#NULL!	#NULL!	#NULL!	#NULL!	#NULL!	#NULL!	#NULL!	#NULL!	#NULL!	#NULL!	#NULL!	#NULL!	#NULL!	#NULL!	#NULL!	#NULL!	#NULL!	#NULL!	#NULL!	#NULL!	#NULL!	#NULL!	#NULL!	#NULL!	#NULL!	#NULL!	#NULL!	#NULL!
0	2	2	2	2	2	2	2	1	4	2	4	4	4	5	4	5	4	5	4	2	4	2	5	2	4	2	5	2	3	4	2	5	2	2	4	5	1	4	4	4	5	4	4	3	5	3	4	2	4
0	#NULL!	#NULL!	#NULL!	#NULL!	#NULL!	#NULL!	#NULL!	#NULL!	#NULL!	#NULL!	#NULL!	#NULL!	#NULL!	#NULL!	#NULL!	#NULL!	#NULL!	#NULL!	#NULL!	#NULL!	#NULL!	#NULL!	#NULL!	#NULL!	#NULL!	#NULL!	#NULL!	#NULL!	#NULL!	#NULL!	#NULL!	#NULL!	#NULL!	#NULL!	#NULL!	#NULL!	#NULL!	#NULL!	#NULL!	#NULL!	#NULL!	#NULL!	#NULL!	#NULL!	#NULL!	#NULL!	#NULL!	#NULL!	#NULL!
0	#NULL!	#NULL!	#NULL!	#NULL!	#NULL!	#NULL!	#NULL!	#NULL!	#NULL!	#NULL!	#NULL!	#NULL!	#NULL!	#NULL!	#NULL!	#NULL!	#NULL!	#NULL!	#NULL!	#NULL!	#NULL!	#NULL!	#NULL!	#NULL!	#NULL!	#NULL!	#NULL!	#NULL!	#NULL!	#NULL!	#NULL!	#NULL!	#NULL!	#NULL!	#NULL!	#NULL!	#NULL!	#NULL!	#NULL!	#NULL!	#NULL!	#NULL!	#NULL!	#NULL!	#NULL!	#NULL!	#NULL!	#NULL!	#NULL!
0	2	2	2	2	2	2	2	2	3	4	4	4	4	4	4	4	4	4	4	2	3	2	3	3	3	2	4	2	4	4	3	4	2	2	2	4	2	3	4	3	3	2	4	2	5	2	3	4	4
0	#NULL!	#NULL!	#NULL!	#NULL!	#NULL!	#NULL!	#NULL!	#NULL!	#NULL!	#NULL!	#NULL!	#NULL!	#NULL!	#NULL!	#NULL!	#NULL!	#NULL!	#NULL!	#NULL!	#NULL!	#NULL!	#NULL!	#NULL!	#NULL!	#NULL!	#NULL!	#NULL!	#NULL!	#NULL!	#NULL!	#NULL!	#NULL!	#NULL!	#NULL!	#NULL!	#NULL!	#NULL!	#NULL!	#NULL!	#NULL!	#NULL!	#NULL!	#NULL!	#NULL!	#NULL!	#NULL!	#NULL!	#NULL!	#NULL!
0	2	2	2	2	2	2	2	1	2	2	5	5	5	5	4	5	5	5	4	3	3	1	4	3	5	2	3	2	4	5	3	5	2	3	2	5	1	2	5	2	3	2	5	1	5	1	3	2	5
0	2	2	2	2	2	2	2	1	2	2	5	5	5	5	5	5	5	5	5	1	5	1	4	2	5	1	5	2	4	5	2	5	2	2	4	5	2	4	5	5	2	2	5	1	5	1	5	1	4
0	4	4	4	4	5	2	4	2	4	5	4	3	4	4	4	4	4	5	5	2	4	2	3	1	5	3	4	1	4	4	2	3	3	3	1	4	1	2	5	5	1	3	4	2	5	1	5	3	5
0	5	4	4	3	4	4	4	4	4	4	4	2	4	4	4	4	4	4	4	3	3	3	3	3	4	4	4	3	4	4	5	4	3	5	5	4	4	4	4	4	4	4	4	4	4	4	3	4	4
0	2	4	2	4	4	2	4	4	4	4	4	4	4	4	4	4	4	2	3	2	3	2	2	2	4	3	3	3	4	3	3	4	2	2	2	3	2	2	3	3	4	3	4	2	4	2	2	3	4
0	2	1	1	1	1	1	2	1	4	3	5	5	5	5	4	5	5	4	#NULL!	#NULL!	#NULL!	#NULL!	#NULL!	#NULL!	#NULL!	#NULL!	#NULL!	#NULL!	#NULL!	#NULL!	#NULL!	#NULL!	#NULL!	#NULL!	#NULL!	#NULL!	#NULL!	#NULL!	#NULL!	#NULL!	#NULL!	#NULL!	#NULL!	#NULL!	#NULL!	#NULL!	#NULL!	#NULL!	#NULL!
0	4	2	2	2	2	2	3	3	3	5	5	5	4	5	4	4	4	5	4	2	4	2	4	2	4	3	4	1	5	4	3	5	3	3	3	4	2	3	4	2	2	3	4	1	4	1	4	3	5
0	4	2	2	2	2	2	2	2	4	4	4	4	4	4	3	4	4	4	3	2	3	2	2	2	2	3	3	3	2	3	2	3	2	2	2	3	1	3	3	3	2	2	3	2	3	2	3	2	3
0	4	2	2	2	4	1	2	1	4	4	1	1	1	1	1	1	1	3	5	1	3	2	4	1	5	2	5	2	4	5	3	4	3	3	2	5	1	3	5	3	3	2	5	2	5	1	3	2	4
0	4	4	4	2	2	2	4	4	4	4	4	4	4	5	4	4	4	5	4	2	4	4	4	2	4	3	3	3	4	4	3	4	3	3	4	5	3	3	4	3	2	3	5	2	5	3	4	2	5
0	4	2	4	2	2	2	3	2	4	2	4	4	4	4	4	4	4	4	4	2	4	2	4	1	4	3	4	2	5	5	3	5	2	2	2	5	2	3	4	4	2	3	4	2	5	2	4	3	5
0	2	2	2	2	2	1	2	1	4	1	5	5	5	5	4	5	5	5	3	2	4	2	4	2	5	2	5	2	4	5	2	5	3	2	2	5	1	2	4	3	1	4	4	2	5	1	4	1	4
0	5	5	5	5	4	5	4	1	4	5	5	5	5	4	4	5	4	4	3	3	3	3	4	3	4	5	3	3	4	3	4	4	2	4	4	4	4	2	3	4	3	2	4	2	4	2	3	3	4
0	2	2	2	2	2	2	2	2	2	2	4	4	4	4	4	4	4	2	3	2	3	3	4	2	4	3	3	2	3	4	3	4	3	3	1	3	1	3	4	3	3	3	3	3	4	2	3	3	3
0	2	2	4	2	4	3	4	2	4	5	4	4	4	4	3	4	4	5	3	2	3	4	4	2	3	3	3	3	4	4	3	4	1	3	3	4	3	2	3	2	3	1	3	1	3	1	3	3	4
0	2	2	2	2	2	2	3	2	3	3	4	4	4	4	3	3	3	3	3	2	3	3	3	2	4	3	3	3	4	4	3	4	3	3	4	4	3	4	4	3	3	3	3	3	4	2	3	3	5
0	5	4	4	4	5	2	4	5	4	4	5	5	5	5	5	4	4	5	4	3	4	1	5	2	5	2	5	3	4	5	3	5	2	2	2	5	2	3	5	3	3	4	5	3	5	2	4	3	4
0	2	2	2	2	2	2	3	2	4	3	3	4	4	4	5	4	5	3	5	2	4	3	4	2	4	3	4	1	4	4	3	4	2	2	1	4	3	3	4	3	2	3	4	1	4	1	3	2	4
0	4	3	3	3	2	3	4	2	4	4	4	4	4	4	4	4	4	4	#NULL!	#NULL!	#NULL!	#NULL!	#NULL!	#NULL!	#NULL!	#NULL!	#NULL!	#NULL!	#NULL!	#NULL!	#NULL!	#NULL!	#NULL!	#NULL!	#NULL!	#NULL!	#NULL!	#NULL!	#NULL!	#NULL!	#NULL!	#NULL!	#NULL!	#NULL!	#NULL!	#NULL!	#NULL!	#NULL!	#NULL!
0	#NULL!	#NULL!	#NULL!	#NULL!	#NULL!	#NULL!	#NULL!	#NULL!	#NULL!	#NULL!	#NULL!	#NULL!	#NULL!	#NULL!	#NULL!	#NULL!	#NULL!	#NULL!	#NULL!	#NULL!	#NULL!	#NULL!	#NULL!	#NULL!	#NULL!	#NULL!	#NULL!	#NULL!	#NULL!	#NULL!	#NULL!	#NULL!	#NULL!	#NULL!	#NULL!	#NULL!	#NULL!	#NULL!	#NULL!	#NULL!	#NULL!	#NULL!	#NULL!	#NULL!	#NULL!	#NULL!	#NULL!	#NULL!	#NULL!
0	#NULL!	#NULL!	#NULL!	#NULL!	#NULL!	#NULL!	#NULL!	#NULL!	#NULL!	#NULL!	#NULL!	#NULL!	#NULL!	#NULL!	#NULL!	#NULL!	#NULL!	#NULL!	#NULL!	#NULL!	#NULL!	#NULL!	#NULL!	#NULL!	#NULL!	#NULL!	#NULL!	#NULL!	#NULL!	#NULL!	#NULL!	#NULL!	#NULL!	#NULL!	#NULL!	#NULL!	#NULL!	#NULL!	#NULL!	#NULL!	#NULL!	#NULL!	#NULL!	#NULL!	#NULL!	#NULL!	#NULL!	#NULL!	#NULL!
0	4	1	3	2	3	2	2	1	2	4	5	4	4	5	4	4	4	4	#NULL!	#NULL!	#NULL!	#NULL!	#NULL!	#NULL!	#NULL!	#NULL!	#NULL!	#NULL!	#NULL!	#NULL!	#NULL!	#NULL!	#NULL!	#NULL!	#NULL!	#NULL!	#NULL!	#NULL!	#NULL!	#NULL!	#NULL!	#NULL!	#NULL!	#NULL!	#NULL!	#NULL!	#NULL!	#NULL!	#NULL!
0	3	2	2	2	2	2	2	1	2	3	5	4	4	4	4	5	5	5	4	2	4	1	4	1	4	3	4	2	4	3	3	4	3	3	4	5	3	3	4	4	3	3	4	1	5	4	4	3	4
0	3	3	3	3	3	3	3	3	3	3	3	3	3	3	3	3	3	3	3	3	3	3	3	3	3	3	3	3	3	3	3	3	3	3	3	3	3	3	3	3	3	3	3	3	3	3	3	3	3
0	2	2	2	2	2	2	3	2	4	1	4	4	4	4	4	4	4	4	4	1	4	2	3	1	4	2	4	1	2	4	1	3	2	2	2	4	2	2	4	2	3	2	3	2	4	2	3	3	5
0	1	3	2	2	1	2	3	1	5	4	5	5	5	5	4	4	4	5	4	1	4	2	5	2	5	3	4	2	3	5	3	5	3	3	2	4	3	4	5	3	3	4	4	3	5	3	4	3	4
0	#NULL!	#NULL!	#NULL!	#NULL!	#NULL!	#NULL!	#NULL!	#NULL!	#NULL!	#NULL!	#NULL!	#NULL!	#NULL!	#NULL!	#NULL!	#NULL!	#NULL!	#NULL!	#NULL!	#NULL!	#NULL!	#NULL!	#NULL!	#NULL!	#NULL!	#NULL!	#NULL!	#NULL!	#NULL!	#NULL!	#NULL!	#NULL!	#NULL!	#NULL!	#NULL!	#NULL!	#NULL!	#NULL!	#NULL!	#NULL!	#NULL!	#NULL!	#NULL!	#NULL!	#NULL!	#NULL!	#NULL!	#NULL!	#NULL!
0	4	3	2	2	4	3	4	3	3	4	4	4	4	4	3	4	4	4	4	3	4	4	4	3	5	3	4	2	3	4	4	4	3	3	3	5	3	4	5	4	4	3	4	2	4	2	3	4	4
0	2	2	2	2	2	2	2	2	2	2	5	5	5	5	4	5	5	5	5	3	5	2	4	3	5	2	5	2	2	4	2	5	2	2	1	5	2	2	5	4	1	2	4	2	4	1	2	#NULL!	#NULL!
0	#NULL!	#NULL!	#NULL!	#NULL!	#NULL!	#NULL!	#NULL!	#NULL!	#NULL!	#NULL!	#NULL!	#NULL!	#NULL!	#NULL!	#NULL!	#NULL!	#NULL!	#NULL!	#NULL!	#NULL!	#NULL!	#NULL!	#NULL!	#NULL!	#NULL!	#NULL!	#NULL!	#NULL!	#NULL!	#NULL!	#NULL!	#NULL!	#NULL!	#NULL!	#NULL!	#NULL!	#NULL!	#NULL!	#NULL!	#NULL!	#NULL!	#NULL!	#NULL!	#NULL!	#NULL!	#NULL!	#NULL!	#NULL!	#NULL!
0	4	4	3	3	2	3	4	2	2	3	4	5	4	3	4	4	4	3	4	2	4	4	4	2	4	4	3	3	3	4	3	4	3	3	3	4	2	3	3	3	3	3	4	1	4	1	3	2	3
0	4	4	2	2	3	1	2	2	2	4	5	5	5	5	5	4	4	5	5	2	5	1	5	2	5	1	5	1	5	5	2	5	1	2	1	5	1	4	5	3	3	1	5	1	5	1	5	2	5
0	2	2	2	2	2	2	2	4	4	4	4	4	4	4	4	4	4	4	4	2	3	2	4	1	4	1	4	1	4	3	1	4	3	2	2	4	2	3	4	3	2	1	4	2	4	2	4	3	3
0	2	2	2	2	2	2	2	2	4	2	4	4	4	4	4	4	4	4	4	2	4	2	4	2	3	3	4	3	4	4	3	4	3	3	3	4	2	4	3	3	3	3	4	2	4	1	4	2	4
0	2	1	4	1	1	1	1	1	4	1	4	4	5	5	5	5	4	5	5	1	5	1	5	2	4	1	5	1	1	5	2	5	1	1	1	5	2	4	4	2	3	2	4	2	5	2	4	3	4
0	4	2	2	4	4	2	2	4	4	4	4	4	4	4	4	4	3	4	4	2	4	3	4	2	4	3	4	2	4	4	3	4	2	2	3	4	2	2	4	4	4	2	4	2	4	2	4	3	4
0	2	2	2	2	3	2	2	2	4	4	4	4	4	4	4	4	4	4	3	1	3	2	2	2	3	3	3	2	3	4	2	4	2	2	3	3	2	2	3	3	3	2	3	2	3	2	3	2	3
0	3	3	3	3	3	3	3	3	3	3	4	4	4	4	4	4	4	4	4	3	3	4	4	3	3	3	3	2	3	4	3	4	3	2	3	4	1	4	4	3	3	4	5	3	4	3	4	4	3
0	2	2	4	2	2	2	2	1	4	3	5	5	5	5	4	5	4	3	3	2	4	1	4	2	5	3	5	1	4	4	2	4	3	2	2	4	2	2	5	3	2	2	4	1	5	1	4	2	5
0	4	2	2	2	2	4	4	1	4	3	5	5	5	4	4	5	4	4	#NULL!	#NULL!	#NULL!	#NULL!	#NULL!	#NULL!	#NULL!	#NULL!	#NULL!	#NULL!	#NULL!	#NULL!	#NULL!	#NULL!	#NULL!	#NULL!	#NULL!	#NULL!	#NULL!	#NULL!	#NULL!	#NULL!	#NULL!	#NULL!	#NULL!	#NULL!	#NULL!	#NULL!	#NULL!	#NULL!	#NULL!
0	#NULL!	#NULL!	#NULL!	#NULL!	#NULL!	#NULL!	#NULL!	#NULL!	#NULL!	#NULL!	#NULL!	#NULL!	#NULL!	#NULL!	#NULL!	#NULL!	#NULL!	#NULL!	#NULL!	#NULL!	#NULL!	#NULL!	#NULL!	#NULL!	#NULL!	#NULL!	#NULL!	#NULL!	#NULL!	#NULL!	#NULL!	#NULL!	#NULL!	#NULL!	#NULL!	#NULL!	#NULL!	#NULL!	#NULL!	#NULL!	#NULL!	#NULL!	#NULL!	#NULL!	#NULL!	#NULL!	#NULL!	#NULL!	#NULL!
0	2	2	2	4	3	4	3	1	4	4	5	4	4	4	4	4	4	3	3	2	4	2	4	1	4	3	4	2	4	4	3	4	3	3	2	4	3	2	4	3	3	2	4	2	4	3	3	2	4
0	4	4	4	4	4	4	4	2	4	4	4	4	4	4	4	4	4	4	4	3	3	3	3	2	5	3	4	2	4	4	3	4	4	3	2	4	2	4	4	4	3	2	3	2	4	2	3	2	3
0	4	2	3	1	2	2	2	1	2	2	5	4	5	5	4	5	5	4	4	1	5	1	4	2	5	3	5	1	4	5	1	5	1	1	2	5	1	2	5	5	2	4	4	1	5	1	5	2	5
0	2	4	4	4	4	2	2	2	4	2	5	4	4	4	4	4	4	4	4	3	4	3	5	3	4	4	4	3	4	4	4	4	3	3	3	4	4	3	4	4	3	2	4	3	4	3	4	3	4
0	3	3	3	2	3	3	3	2	3	3	3	3	3	3	3	4	3	3	4	3	3	3	4	2	3	3	4	3	3	4	3	4	3	3	2	4	2	3	4	2	4	2	4	1	2	1	3	4	4
0	2	2	2	4	2	2	4	2	3	4	4	4	5	4	4	5	5	5	3	2	4	3	4	1	4	3	4	2	3	4	3	4	2	3	3	4	2	3	4	4	4	4	4	2	4	2	4	3	4
0	1	1	1	1	1	1	1	1	2	2	5	5	5	5	5	5	5	2	5	2	5	2	5	1	5	1	5	1	5	5	3	3	1	2	2	5	1	1	5	4	2	3	5	1	5	1	5	2	5
0	3	4	2	2	3	2	4	2	2	4	4	4	4	4	4	4	5	5	3	1	4	3	3	1	4	3	3	2	2	4	3	3	3	3	2	4	1	3	4	3	2	4	4	1	3	2	4	2	4
0	4	4	4	4	4	4	4	5	2	2	3	4	4	4	4	3	3	4	#NULL!	#NULL!	#NULL!	#NULL!	#NULL!	#NULL!	#NULL!	#NULL!	#NULL!	#NULL!	#NULL!	#NULL!	#NULL!	#NULL!	#NULL!	#NULL!	#NULL!	#NULL!	#NULL!	#NULL!	#NULL!	#NULL!	#NULL!	#NULL!	#NULL!	#NULL!	#NULL!	#NULL!	#NULL!	#NULL!	#NULL!
0	3	2	2	2	3	3	4	3	4	3	4	4	4	5	4	4	4	3	#NULL!	#NULL!	#NULL!	#NULL!	#NULL!	#NULL!	#NULL!	#NULL!	#NULL!	#NULL!	#NULL!	#NULL!	#NULL!	#NULL!	#NULL!	#NULL!	#NULL!	#NULL!	#NULL!	#NULL!	#NULL!	#NULL!	#NULL!	#NULL!	#NULL!	#NULL!	#NULL!	#NULL!	#NULL!	#NULL!	#NULL!
0	4	2	2	2	2	2	2	2	4	2	4	4	4	4	4	4	4	4	4	3	3	3	3	3	4	3	4	3	4	4	3	4	2	3	3	3	1	3	4	2	2	3	5	1	4	1	4	3	5
0	4	2	4	4	4	2	4	2	4	5	4	4	4	4	4	4	4	5	#NULL!	#NULL!	#NULL!	#NULL!	#NULL!	#NULL!	#NULL!	#NULL!	#NULL!	#NULL!	#NULL!	#NULL!	#NULL!	#NULL!	#NULL!	#NULL!	#NULL!	#NULL!	#NULL!	#NULL!	#NULL!	#NULL!	#NULL!	#NULL!	#NULL!	#NULL!	#NULL!	#NULL!	#NULL!	#NULL!	#NULL!
0	2	2	2	2	2	2	2	2	2	3	3	4	4	4	3	4	4	3	4	2	4	3	4	2	4	3	4	3	3	4	3	4	3	3	2	4	3	2	4	3	3	3	4	2	4	2	4	3	4
0	#NULL!	#NULL!	#NULL!	#NULL!	#NULL!	#NULL!	#NULL!	#NULL!	#NULL!	#NULL!	#NULL!	#NULL!	#NULL!	#NULL!	#NULL!	#NULL!	#NULL!	#NULL!	#NULL!	#NULL!	#NULL!	#NULL!	#NULL!	#NULL!	#NULL!	#NULL!	#NULL!	#NULL!	#NULL!	#NULL!	#NULL!	#NULL!	#NULL!	#NULL!	#NULL!	#NULL!	#NULL!	#NULL!	#NULL!	#NULL!	#NULL!	#NULL!	#NULL!	#NULL!	#NULL!	#NULL!	#NULL!	#NULL!	#NULL!
0	4	2	4	4	4	4	4	2	4	2	4	4	4	5	4	4	4	4	4	2	5	1	5	1	5	2	5	1	5	5	2	5	2	3	3	5	1	2	5	5	3	3	5	2	5	1	5	3	5
0	2	2	2	4	2	2	2	3	4	4	4	5	5	5	3	4	4	5	4	1	3	1	5	1	5	3	4	1	4	5	2	4	2	2	2	5	2	2	3	2	2	3	4	2	5	2	3	2	4
0	#NULL!	#NULL!	#NULL!	#NULL!	#NULL!	#NULL!	#NULL!	#NULL!	#NULL!	#NULL!	#NULL!	#NULL!	#NULL!	#NULL!	#NULL!	#NULL!	#NULL!	#NULL!	#NULL!	#NULL!	#NULL!	#NULL!	#NULL!	#NULL!	#NULL!	#NULL!	#NULL!	#NULL!	#NULL!	#NULL!	#NULL!	#NULL!	#NULL!	#NULL!	#NULL!	#NULL!	#NULL!	#NULL!	#NULL!	#NULL!	#NULL!	#NULL!	#NULL!	#NULL!	#NULL!	#NULL!	#NULL!	#NULL!	#NULL!
0	#NULL!	#NULL!	#NULL!	#NULL!	#NULL!	#NULL!	#NULL!	#NULL!	#NULL!	#NULL!	#NULL!	#NULL!	#NULL!	#NULL!	#NULL!	#NULL!	#NULL!	#NULL!	#NULL!	#NULL!	#NULL!	#NULL!	#NULL!	#NULL!	#NULL!	#NULL!	#NULL!	#NULL!	#NULL!	#NULL!	#NULL!	#NULL!	#NULL!	#NULL!	#NULL!	#NULL!	#NULL!	#NULL!	#NULL!	#NULL!	#NULL!	#NULL!	#NULL!	#NULL!	#NULL!	#NULL!	#NULL!	#NULL!	#NULL!
0	2	3	2	2	4	2	4	2	4	5	5	5	5	5	5	5	5	5	4	2	4	3	4	1	3	2	3	3	3	5	3	4	3	3	2	4	3	3	5	3	2	4	5	3	5	3	5	3	5
0	#NULL!	#NULL!	#NULL!	#NULL!	#NULL!	#NULL!	#NULL!	#NULL!	#NULL!	#NULL!	#NULL!	#NULL!	#NULL!	#NULL!	#NULL!	#NULL!	#NULL!	#NULL!	#NULL!	#NULL!	#NULL!	#NULL!	#NULL!	#NULL!	#NULL!	#NULL!	#NULL!	#NULL!	#NULL!	#NULL!	#NULL!	#NULL!	#NULL!	#NULL!	#NULL!	#NULL!	#NULL!	#NULL!	#NULL!	#NULL!	#NULL!	#NULL!	#NULL!	#NULL!	#NULL!	#NULL!	#NULL!	#NULL!	#NULL!
0	#NULL!	#NULL!	#NULL!	#NULL!	#NULL!	#NULL!	#NULL!	#NULL!	#NULL!	#NULL!	#NULL!	#NULL!	#NULL!	#NULL!	#NULL!	#NULL!	#NULL!	#NULL!	#NULL!	#NULL!	#NULL!	#NULL!	#NULL!	#NULL!	#NULL!	#NULL!	#NULL!	#NULL!	#NULL!	#NULL!	#NULL!	#NULL!	#NULL!	#NULL!	#NULL!	#NULL!	#NULL!	#NULL!	#NULL!	#NULL!	#NULL!	#NULL!	#NULL!	#NULL!	#NULL!	#NULL!	#NULL!	#NULL!	#NULL!
0	5	4	4	4	4	4	5	2	4	4	4	4	3	2	3	3	2	4	5	2	5	1	3	1	3	5	4	2	3	4	4	4	3	4	4	4	2	4	4	2	4	4	3	1	3	2	2	4	3
0	5	4	4	4	4	4	5	2	4	4	4	4	3	2	3	3	2	4	5	2	5	1	3	1	3	5	4	2	3	4	4	4	3	4	4	4	2	4	4	2	4	4	3	1	3	2	2	4	3
0	#NULL!	#NULL!	#NULL!	#NULL!	#NULL!	#NULL!	#NULL!	#NULL!	#NULL!	#NULL!	#NULL!	#NULL!	#NULL!	#NULL!	#NULL!	#NULL!	#NULL!	#NULL!	#NULL!	#NULL!	#NULL!	#NULL!	#NULL!	#NULL!	#NULL!	#NULL!	#NULL!	#NULL!	#NULL!	#NULL!	#NULL!	#NULL!	#NULL!	#NULL!	#NULL!	#NULL!	#NULL!	#NULL!	#NULL!	#NULL!	#NULL!	#NULL!	#NULL!	#NULL!	#NULL!	#NULL!	#NULL!	#NULL!	#NULL!
0	4	4	4	4	4	3	5	3	4	3	5	5	5	4	5	4	4	5	4	3	3	3	4	3	4	5	4	4	4	4	4	3	4	4	4	4	4	4	4	3	5	5	4	4	4	4	3	4	3
0	1	2	2	1	1	2	2	1	3	1	5	3	4	5	4	5	4	4	2	1	1	3	4	1	3	1	2	1	2	4	2	4	3	1	1	3	1	1	3	2	2	3	3	1	3	1	3	2	3
0	1	2	4	2	2	1	2	5	4	4	5	4	4	4	2	4	4	5	4	2	2	1	4	2	4	5	4	1	4	5	5	5	1	5	2	4	1	2	4	4	4	1	4	1	4	2	3	4	5
0	4	2	4	2	4	4	2	2	1	4	4	4	4	5	5	4	5	4	4	3	3	1	5	4	3	4	4	1	5	3	4	4	1	3	3	4	4	2	4	4	4	2	5	2	5	3	3	4	5
0	#NULL!	#NULL!	#NULL!	#NULL!	#NULL!	#NULL!	#NULL!	#NULL!	#NULL!	#NULL!	#NULL!	#NULL!	#NULL!	#NULL!	#NULL!	#NULL!	#NULL!	#NULL!	#NULL!	#NULL!	#NULL!	#NULL!	#NULL!	#NULL!	#NULL!	#NULL!	#NULL!	#NULL!	#NULL!	#NULL!	#NULL!	#NULL!	#NULL!	#NULL!	#NULL!	#NULL!	#NULL!	#NULL!	#NULL!	#NULL!	#NULL!	#NULL!	#NULL!	#NULL!	#NULL!	#NULL!	#NULL!	#NULL!	#NULL!
0	2	4	4	3	4	4	4	3	5	5	4	4	4	4	2	4	4	3	4	3	4	2	4	2	4	4	4	2	4	4	3	4	3	3	3	4	3	3	4	4	3	2	4	2	4	2	4	3	4
0	4	4	4	3	4	3	2	1	4	3	5	5	5	5	4	5	5	5	4	2	4	3	5	1	4	3	3	2	5	4	5	4	2	4	4	4	3	2	3	4	4	2	5	2	5	2	3	5	5
0	1	1	1	1	1	1	1	1	1	1	1	1	1	1	1	1	1	1	#NULL!	#NULL!	#NULL!	#NULL!	#NULL!	#NULL!	#NULL!	#NULL!	#NULL!	#NULL!	#NULL!	#NULL!	#NULL!	#NULL!	#NULL!	#NULL!	#NULL!	#NULL!	#NULL!	#NULL!	#NULL!	#NULL!	#NULL!	#NULL!	#NULL!	#NULL!	#NULL!	#NULL!	#NULL!	#NULL!	#NULL!
0	1	1	1	1	1	1	1	1	1	1	1	1	1	1	1	1	1	1	#NULL!	#NULL!	#NULL!	#NULL!	#NULL!	#NULL!	#NULL!	#NULL!	#NULL!	#NULL!	#NULL!	#NULL!	#NULL!	#NULL!	#NULL!	#NULL!	#NULL!	#NULL!	#NULL!	#NULL!	#NULL!	#NULL!	#NULL!	#NULL!	#NULL!	#NULL!	#NULL!	#NULL!	#NULL!	#NULL!	#NULL!
0	3	3	3	4	4	4	4	4	4	4	4	3	3	3	3	3	3	3	4	1	3	2	4	1	3	4	5	3	4	3	3	4	3	3	2	4	2	3	4	4	3	2	4	3	3	3	3	3	3
0	3	3	3	4	4	4	4	4	4	4	4	3	3	3	3	3	3	3	4	1	3	2	4	1	3	4	5	3	4	3	3	4	3	3	2	4	2	3	4	4	3	2	4	3	3	3	3	3	3
0	#NULL!	#NULL!	#NULL!	#NULL!	#NULL!	#NULL!	#NULL!	#NULL!	#NULL!	#NULL!	#NULL!	#NULL!	#NULL!	#NULL!	#NULL!	#NULL!	#NULL!	#NULL!	#NULL!	#NULL!	#NULL!	#NULL!	#NULL!	#NULL!	#NULL!	#NULL!	#NULL!	#NULL!	#NULL!	#NULL!	#NULL!	#NULL!	#NULL!	#NULL!	#NULL!	#NULL!	#NULL!	#NULL!	#NULL!	#NULL!	#NULL!	#NULL!	#NULL!	#NULL!	#NULL!	#NULL!	#NULL!	#NULL!	#NULL!
0	#NULL!	#NULL!	#NULL!	#NULL!	#NULL!	#NULL!	#NULL!	#NULL!	#NULL!	#NULL!	#NULL!	#NULL!	#NULL!	#NULL!	#NULL!	#NULL!	#NULL!	#NULL!	#NULL!	#NULL!	#NULL!	#NULL!	#NULL!	#NULL!	#NULL!	#NULL!	#NULL!	#NULL!	#NULL!	#NULL!	#NULL!	#NULL!	#NULL!	#NULL!	#NULL!	#NULL!	#NULL!	#NULL!	#NULL!	#NULL!	#NULL!	#NULL!	#NULL!	#NULL!	#NULL!	#NULL!	#NULL!	#NULL!	#NULL!
0	4	2	3	2	2	2	2	2	4	4	4	4	4	4	4	4	4	4	3	2	4	2	4	2	3	3	3	2	4	4	3	5	3	2	2	4	2	3	4	3	3	2	4	2	4	2	3	3	4
0	#NULL!	#NULL!	#NULL!	#NULL!	#NULL!	#NULL!	#NULL!	#NULL!	#NULL!	#NULL!	#NULL!	#NULL!	#NULL!	#NULL!	#NULL!	#NULL!	#NULL!	#NULL!	#NULL!	#NULL!	#NULL!	#NULL!	#NULL!	#NULL!	#NULL!	#NULL!	#NULL!	#NULL!	#NULL!	#NULL!	#NULL!	#NULL!	#NULL!	#NULL!	#NULL!	#NULL!	#NULL!	#NULL!	#NULL!	#NULL!	#NULL!	#NULL!	#NULL!	#NULL!	#NULL!	#NULL!	#NULL!	#NULL!	#NULL!
0	#NULL!	#NULL!	#NULL!	#NULL!	#NULL!	#NULL!	#NULL!	#NULL!	#NULL!	#NULL!	#NULL!	#NULL!	#NULL!	#NULL!	#NULL!	#NULL!	#NULL!	#NULL!	#NULL!	#NULL!	#NULL!	#NULL!	#NULL!	#NULL!	#NULL!	#NULL!	#NULL!	#NULL!	#NULL!	#NULL!	#NULL!	#NULL!	#NULL!	#NULL!	#NULL!	#NULL!	#NULL!	#NULL!	#NULL!	#NULL!	#NULL!	#NULL!	#NULL!	#NULL!	#NULL!	#NULL!	#NULL!	#NULL!	#NULL!
0	3	1	2	1	3	1	1	1	4	1	5	5	5	5	5	5	5	5	5	1	5	1	5	1	5	2	5	1	5	5	1	5	2	2	1	5	1	2	5	5	2	2	5	1	5	1	5	1	5
0	5	4	4	4	4	4	4	2	4	5	4	5	5	5	4	4	4	4	#NULL!	#NULL!	#NULL!	#NULL!	#NULL!	#NULL!	#NULL!	#NULL!	#NULL!	#NULL!	#NULL!	#NULL!	#NULL!	#NULL!	#NULL!	#NULL!	#NULL!	#NULL!	#NULL!	#NULL!	#NULL!	#NULL!	#NULL!	#NULL!	#NULL!	#NULL!	#NULL!	#NULL!	#NULL!	#NULL!	#NULL!
0	#NULL!	#NULL!	#NULL!	#NULL!	#NULL!	#NULL!	#NULL!	#NULL!	#NULL!	#NULL!	#NULL!	#NULL!	#NULL!	#NULL!	#NULL!	#NULL!	#NULL!	#NULL!	#NULL!	#NULL!	#NULL!	#NULL!	#NULL!	#NULL!	#NULL!	#NULL!	#NULL!	#NULL!	#NULL!	#NULL!	#NULL!	#NULL!	#NULL!	#NULL!	#NULL!	#NULL!	#NULL!	#NULL!	#NULL!	#NULL!	#NULL!	#NULL!	#NULL!	#NULL!	#NULL!	#NULL!	#NULL!	#NULL!	#NULL!
0	#NULL!	#NULL!	#NULL!	#NULL!	#NULL!	#NULL!	#NULL!	#NULL!	#NULL!	#NULL!	#NULL!	#NULL!	#NULL!	#NULL!	#NULL!	#NULL!	#NULL!	#NULL!	#NULL!	#NULL!	#NULL!	#NULL!	#NULL!	#NULL!	#NULL!	#NULL!	#NULL!	#NULL!	#NULL!	#NULL!	#NULL!	#NULL!	#NULL!	#NULL!	#NULL!	#NULL!	#NULL!	#NULL!	#NULL!	#NULL!	#NULL!	#NULL!	#NULL!	#NULL!	#NULL!	#NULL!	#NULL!	#NULL!	#NULL!
0	#NULL!	#NULL!	#NULL!	#NULL!	#NULL!	#NULL!	#NULL!	#NULL!	#NULL!	#NULL!	#NULL!	#NULL!	#NULL!	#NULL!	#NULL!	#NULL!	#NULL!	#NULL!	#NULL!	#NULL!	#NULL!	#NULL!	#NULL!	#NULL!	#NULL!	#NULL!	#NULL!	#NULL!	#NULL!	#NULL!	#NULL!	#NULL!	#NULL!	#NULL!	#NULL!	#NULL!	#NULL!	#NULL!	#NULL!	#NULL!	#NULL!	#NULL!	#NULL!	#NULL!	#NULL!	#NULL!	#NULL!	#NULL!	#NULL!
0	#NULL!	#NULL!	#NULL!	#NULL!	#NULL!	#NULL!	#NULL!	#NULL!	#NULL!	#NULL!	#NULL!	#NULL!	#NULL!	#NULL!	#NULL!	#NULL!	#NULL!	#NULL!	#NULL!	#NULL!	#NULL!	#NULL!	#NULL!	#NULL!	#NULL!	#NULL!	#NULL!	#NULL!	#NULL!	#NULL!	#NULL!	#NULL!	#NULL!	#NULL!	#NULL!	#NULL!	#NULL!	#NULL!	#NULL!	#NULL!	#NULL!	#NULL!	#NULL!	#NULL!	#NULL!	#NULL!	#NULL!	#NULL!	#NULL!
0	4	4	4	3	4	5	4	2	4	5	4	2	4	4	2	4	2	4	3	3	3	3	3	4	3	5	3	3	4	3	4	3	2	3	2	3	3	3	4	2	3	2	4	2	2	2	2	3	4
0	4	4	4	3	4	5	4	2	4	5	4	2	4	4	2	4	2	4	3	3	3	3	3	4	3	5	3	3	4	3	4	3	2	3	2	3	3	3	4	2	3	2	4	2	2	2	2	3	4
0	4	4	4	4	4	4	4	2	4	4	4	4	4	4	4	4	2	4	4	3	4	3	5	3	4	4	4	3	5	5	3	5	3	3	3	4	3	3	4	3	2	2	5	3	5	3	4	3	5
0	4	4	4	4	4	4	4	2	4	4	4	4	4	4	4	4	2	4	4	3	4	3	5	3	4	4	4	3	5	5	3	5	3	3	3	4	3	3	4	3	2	2	5	3	5	3	4	3	5
0	#NULL!	#NULL!	#NULL!	#NULL!	#NULL!	#NULL!	#NULL!	#NULL!	#NULL!	#NULL!	#NULL!	#NULL!	#NULL!	#NULL!	#NULL!	#NULL!	#NULL!	#NULL!	#NULL!	#NULL!	#NULL!	#NULL!	#NULL!	#NULL!	#NULL!	#NULL!	#NULL!	#NULL!	#NULL!	#NULL!	#NULL!	#NULL!	#NULL!	#NULL!	#NULL!	#NULL!	#NULL!	#NULL!	#NULL!	#NULL!	#NULL!	#NULL!	#NULL!	#NULL!	#NULL!	#NULL!	#NULL!	#NULL!	#NULL!
0	#NULL!	#NULL!	#NULL!	#NULL!	#NULL!	#NULL!	#NULL!	#NULL!	#NULL!	#NULL!	#NULL!	#NULL!	#NULL!	#NULL!	#NULL!	#NULL!	#NULL!	#NULL!	#NULL!	#NULL!	#NULL!	#NULL!	#NULL!	#NULL!	#NULL!	#NULL!	#NULL!	#NULL!	#NULL!	#NULL!	#NULL!	#NULL!	#NULL!	#NULL!	#NULL!	#NULL!	#NULL!	#NULL!	#NULL!	#NULL!	#NULL!	#NULL!	#NULL!	#NULL!	#NULL!	#NULL!	#NULL!	#NULL!	#NULL!
0	2	1	2	1	2	2	2	1	4	3	5	5	5	5	5	5	5	5	5	2	4	1	3	1	4	2	4	2	4	4	3	5	2	3	2	4	3	2	3	2	3	3	4	2	5	2	3	3	3
0	2	1	2	1	2	2	2	1	4	3	5	5	5	5	5	5	5	5	5	2	4	1	3	1	4	2	4	2	4	4	3	5	2	3	2	4	3	2	3	2	3	3	4	2	5	2	3	3	3
0	2	2	2	2	2	2	2	2	4	2	4	4	4	3	3	4	3	4	4	1	3	1	4	1	4	2	4	3	2	4	3	3	3	3	2	5	1	2	4	4	2	2	4	1	4	1	4	3	4
0	2	2	2	2	2	2	2	2	4	2	4	4	4	3	3	4	3	4	4	1	3	1	4	1	4	2	4	3	2	4	3	3	3	3	2	5	1	2	4	4	2	2	4	1	4	1	4	3	4
0	4	2	1	2	2	2	2	1	4	1	5	5	5	5	4	5	5	5	4	2	4	3	4	2	5	3	5	1	4	4	2	3	3	2	1	5	2	3	5	3	2	3	4	2	5	1	4	2	5
0	4	2	1	2	2	2	2	1	4	1	5	5	5	5	4	5	5	5	4	2	4	3	4	2	5	3	5	1	4	4	2	3	3	2	1	5	2	3	5	3	2	3	4	2	5	1	4	2	5
0	3	3	3	4	2	4	4	3	2	4	3	3	3	4	3	3	3	4	3	2	3	2	4	2	4	3	3	3	2	3	3	3	3	3	3	2	2	3	4	3	3	3	2	3	4	3	3	3	3
0	2	2	2	2	2	2	2	2	4	4	4	4	4	4	4	4	4	4	4	2	4	1	4	2	4	3	4	2	4	4	3	4	2	2	1	4	2	2	4	4	2	1	4	1	4	1	4	2	4
0	5	4	5	4	5	4	4	1	5	3	4	4	4	4	4	4	4	5	3	2	3	2	3	2	4	5	4	3	5	5	4	4	2	3	3	5	4	3	4	3	3	2	4	2	4	3	3	3	4
0	4	2	2	2	4	2	2	1	4	4	5	5	5	5	4	5	5	5	4	2	4	1	4	2	5	3	3	2	5	4	2	4	2	3	3	5	2	3	4	4	3	3	4	2	4	2	4	2	4
0	2	2	2	1	2	2	1	1	2	2	5	5	5	5	5	5	5	5	5	2	5	1	5	1	5	2	5	1	5	5	3	5	2	2	2	5	2	2	5	5	2	2	5	1	5	1	5	2	5
0	5	4	4	5	5	2	5	2	5	2	5	5	5	5	5	5	5	5	5	2	4	1	5	1	4	3	5	1	4	5	3	5	1	2	1	5	1	1	4	5	2	3	5	1	5	1	4	2	5
0	#NULL!	#NULL!	#NULL!	#NULL!	#NULL!	#NULL!	#NULL!	#NULL!	#NULL!	#NULL!	#NULL!	#NULL!	#NULL!	#NULL!	#NULL!	#NULL!	#NULL!	#NULL!	#NULL!	#NULL!	#NULL!	#NULL!	#NULL!	#NULL!	#NULL!	#NULL!	#NULL!	#NULL!	#NULL!	#NULL!	#NULL!	#NULL!	#NULL!	#NULL!	#NULL!	#NULL!	#NULL!	#NULL!	#NULL!	#NULL!	#NULL!	#NULL!	#NULL!	#NULL!	#NULL!	#NULL!	#NULL!	#NULL!	#NULL!
0	1	2	2	4	4	1	2	5	4	4	4	4	5	5	5	5	4	5	4	2	4	2	5	2	4	3	5	2	5	5	2	4	1	1	2	4	1	1	5	1	3	1	5	1	5	1	5	3	5
0	4	3	4	4	4	4	4	2	4	4	4	4	4	4	3	4	4	3	4	3	3	3	4	3	3	3	3	3	3	4	3	4	3	3	2	4	3	3	3	3	3	3	3	2	3	2	3	3	4
0	4	2	2	2	2	1	2	1	2	4	5	5	5	5	5	5	5	5	5	1	5	1	5	1	5	1	5	1	5	5	1	4	2	3	2	5	1	2	5	3	3	3	5	2	4	1	5	2	5
0	4	2	2	2	3	2	3	2	3	4	3	4	4	4	3	3	2	2	3	2	4	2	3	2	3	3	2	3	3	4	3	4	1	2	1	4	2	2	4	4	2	2	4	1	3	1	2	3	4
0	#NULL!	#NULL!	#NULL!	#NULL!	#NULL!	#NULL!	#NULL!	#NULL!	#NULL!	#NULL!	#NULL!	#NULL!	#NULL!	#NULL!	#NULL!	#NULL!	#NULL!	#NULL!	#NULL!	#NULL!	#NULL!	#NULL!	#NULL!	#NULL!	#NULL!	#NULL!	#NULL!	#NULL!	#NULL!	#NULL!	#NULL!	#NULL!	#NULL!	#NULL!	#NULL!	#NULL!	#NULL!	#NULL!	#NULL!	#NULL!	#NULL!	#NULL!	#NULL!	#NULL!	#NULL!	#NULL!	#NULL!	#NULL!	#NULL!
0	2	3	2	3	2	3	2	2	4	4	5	3	4	4	3	4	4	3	4	2	5	1	4	2	3	2	4	1	5	4	2	5	2	1	1	5	1	1	4	1	1	2	5	1	4	3	5	2	5
0	2	2	2	2	2	2	2	2	4	2	5	5	5	5	4	4	4	4	4	2	3	2	4	1	3	3	4	2	3	4	3	5	2	3	2	4	2	2	3	2	3	3	4	2	5	2	3	3	4
0	5	2	2	1	4	1	2	1	4	4	5	5	5	5	5	5	5	5	5	2	4	2	4	2	4	1	4	2	4	4	3	4	2	3	3	5	3	3	4	3	3	5	5	2	5	2	5	2	5
0	2	2	4	2	2	3	4	1	4	4	5	4	4	5	4	4	4	4	3	3	3	3	4	1	5	3	4	2	4	5	3	5	1	2	2	5	3	2	4	3	2	2	4	1	5	1	5	3	5
0	4	3	4	4	4	4	3	3	3	4	4	4	4	3	3	3	3	4	3	2	3	2	3	2	3	3	3	2	3	3	3	4	3	3	3	4	2	3	4	2	2	3	3	2	3	2	3	3	4
0	#NULL!	#NULL!	#NULL!	#NULL!	#NULL!	#NULL!	#NULL!	#NULL!	#NULL!	#NULL!	#NULL!	#NULL!	#NULL!	#NULL!	#NULL!	#NULL!	#NULL!	#NULL!	#NULL!	#NULL!	#NULL!	#NULL!	#NULL!	#NULL!	#NULL!	#NULL!	#NULL!	#NULL!	#NULL!	#NULL!	#NULL!	#NULL!	#NULL!	#NULL!	#NULL!	#NULL!	#NULL!	#NULL!	#NULL!	#NULL!	#NULL!	#NULL!	#NULL!	#NULL!	#NULL!	#NULL!	#NULL!	#NULL!	#NULL!
0	2	1	1	1	2	1	1	2	1	5	5	5	4	5	5	5	4	4	5	2	3	2	5	1	3	2	4	1	4	5	1	5	2	2	4	4	1	2	4	2	3	2	5	1	5	1	3	3	5
0	4	2	3	2	3	4	4	2	4	4	5	4	4	5	4	4	4	4	#NULL!	#NULL!	#NULL!	#NULL!	#NULL!	#NULL!	#NULL!	#NULL!	#NULL!	#NULL!	#NULL!	#NULL!	#NULL!	#NULL!	#NULL!	#NULL!	#NULL!	#NULL!	#NULL!	#NULL!	#NULL!	#NULL!	#NULL!	#NULL!	#NULL!	#NULL!	#NULL!	#NULL!	#NULL!	#NULL!	#NULL!
0	4	2	2	2	4	2	4	2	5	2	5	5	5	5	5	5	5	5	5	2	5	3	5	1	5	2	5	1	5	5	1	5	2	1	1	5	1	5	5	4	1	3	5	1	5	1	4	1	5
0	1	1	2	1	1	1	4	1	3	2	5	5	5	5	5	5	5	5	4	1	4	2	4	1	4	1	5	2	3	5	3	5	2	3	2	4	1	2	5	3	4	4	4	2	5	1	5	2	4
0	#NULL!	#NULL!	#NULL!	#NULL!	#NULL!	#NULL!	#NULL!	#NULL!	#NULL!	#NULL!	#NULL!	#NULL!	#NULL!	#NULL!	#NULL!	#NULL!	#NULL!	#NULL!	#NULL!	#NULL!	#NULL!	#NULL!	#NULL!	#NULL!	#NULL!	#NULL!	#NULL!	#NULL!	#NULL!	#NULL!	#NULL!	#NULL!	#NULL!	#NULL!	#NULL!	#NULL!	#NULL!	#NULL!	#NULL!	#NULL!	#NULL!	#NULL!	#NULL!	#NULL!	#NULL!	#NULL!	#NULL!	#NULL!	#NULL!
0	#NULL!	#NULL!	#NULL!	#NULL!	#NULL!	#NULL!	#NULL!	#NULL!	#NULL!	#NULL!	#NULL!	#NULL!	#NULL!	#NULL!	#NULL!	#NULL!	#NULL!	#NULL!	#NULL!	#NULL!	#NULL!	#NULL!	#NULL!	#NULL!	#NULL!	#NULL!	#NULL!	#NULL!	#NULL!	#NULL!	#NULL!	#NULL!	#NULL!	#NULL!	#NULL!	#NULL!	#NULL!	#NULL!	#NULL!	#NULL!	#NULL!	#NULL!	#NULL!	#NULL!	#NULL!	#NULL!	#NULL!	#NULL!	#NULL!
0	2	2	2	2	2	2	2	2	2	2	4	4	5	5	5	5	5	4	5	1	4	1	4	1	5	2	5	1	3	4	2	5	2	2	1	5	2	1	5	4	1	1	5	1	5	1	4	2	4
0	1	1	1	2	1	2	1	1	1	5	4	4	3	5	3	5	4	3	5	3	4	2	4	3	4	2	4	2	3	4	2	4	1	3	2	4	2	2	4	2	2	1	3	2	4	2	4	2	3
0	4	2	4	2	4	2	4	2	4	4	4	5	5	5	4	4	4	4	4	1	4	1	4	1	5	2	4	2	4	5	2	4	2	1	1	4	1	3	4	3	2	3	5	1	5	1	5	1	5
0	4	3	4	3	4	3	4	2	3	4	4	4	4	4	4	4	4	4	4	2	5	4	4	2	4	3	5	2	4	4	3	4	3	3	2	4	2	2	4	4	2	3	4	1	4	2	4	3	4
0	#NULL!	#NULL!	#NULL!	#NULL!	#NULL!	#NULL!	#NULL!	#NULL!	#NULL!	#NULL!	#NULL!	#NULL!	#NULL!	#NULL!	#NULL!	#NULL!	#NULL!	#NULL!	#NULL!	#NULL!	#NULL!	#NULL!	#NULL!	#NULL!	#NULL!	#NULL!	#NULL!	#NULL!	#NULL!	#NULL!	#NULL!	#NULL!	#NULL!	#NULL!	#NULL!	#NULL!	#NULL!	#NULL!	#NULL!	#NULL!	#NULL!	#NULL!	#NULL!	#NULL!	#NULL!	#NULL!	#NULL!	#NULL!	#NULL!
0	4	2	4	2	2	2	4	1	2	1	4	5	5	5	5	5	4	5	3	1	4	2	4	1	5	3	3	2	3	5	3	3	2	3	3	4	1	3	3	4	3	3	4	2	4	2	4	3	4
0	4	2	4	5	4	2	2	2	4	5	5	2	4	4	2	4	4	4	3	3	4	3	3	2	3	2	4	2	4	4	3	4	2	3	3	4	2	3	4	4	3	2	4	2	4	3	4	3	4
0	4	3	3	3	3	4	4	2	3	4	3	4	4	2	4	4	4	4	#NULL!	#NULL!	#NULL!	#NULL!	#NULL!	#NULL!	#NULL!	#NULL!	#NULL!	#NULL!	#NULL!	#NULL!	#NULL!	#NULL!	#NULL!	#NULL!	#NULL!	#NULL!	#NULL!	#NULL!	#NULL!	#NULL!	#NULL!	#NULL!	#NULL!	#NULL!	#NULL!	#NULL!	#NULL!	#NULL!	#NULL!
0	2	2	2	3	4	4	3	1	4	3	4	4	4	4	4	4	4	4	4	2	4	2	4	2	4	3	5	2	4	4	3	4	1	3	2	4	2	2	4	3	3	2	4	2	3	2	3	3	4
0	5	4	4	4	4	2	4	2	4	4	4	4	4	4	4	4	4	4	3	3	3	4	3	2	5	3	4	5	5	4	5	5	4	4	5	4	3	3	4	3	5	4	4	4	2	1	2	5	4
0	#NULL!	#NULL!	#NULL!	#NULL!	#NULL!	#NULL!	#NULL!	#NULL!	#NULL!	#NULL!	#NULL!	#NULL!	#NULL!	#NULL!	#NULL!	#NULL!	#NULL!	#NULL!	#NULL!	#NULL!	#NULL!	#NULL!	#NULL!	#NULL!	#NULL!	#NULL!	#NULL!	#NULL!	#NULL!	#NULL!	#NULL!	#NULL!	#NULL!	#NULL!	#NULL!	#NULL!	#NULL!	#NULL!	#NULL!	#NULL!	#NULL!	#NULL!	#NULL!	#NULL!	#NULL!	#NULL!	#NULL!	#NULL!	#NULL!
0	4	2	2	3	4	2	4	2	4	3	4	4	4	4	4	5	4	5	5	2	4	1	5	2	4	2	4	1	3	5	3	5	2	1	2	4	1	2	4	4	2	1	4	1	5	1	5	2	5
0	4	3	4	2	3	2	2	2	4	3	4	4	4	4	4	4	3	4	3	3	4	1	3	2	4	3	3	2	3	4	2	3	4	2	1	4	1	3	3	3	2	1	4	2	3	1	3	3	3
0	2	2	2	2	2	2	3	2	3	2	4	4	4	4	4	4	4	4	4	3	4	3	4	3	4	4	4	3	4	4	3	4	2	3	2	4	3	2	4	2	3	2	4	2	4	2	4	3	4
0	#NULL!	#NULL!	#NULL!	#NULL!	#NULL!	#NULL!	#NULL!	#NULL!	#NULL!	#NULL!	#NULL!	#NULL!	#NULL!	#NULL!	#NULL!	#NULL!	#NULL!	#NULL!	#NULL!	#NULL!	#NULL!	#NULL!	#NULL!	#NULL!	#NULL!	#NULL!	#NULL!	#NULL!	#NULL!	#NULL!	#NULL!	#NULL!	#NULL!	#NULL!	#NULL!	#NULL!	#NULL!	#NULL!	#NULL!	#NULL!	#NULL!	#NULL!	#NULL!	#NULL!	#NULL!	#NULL!	#NULL!	#NULL!	#NULL!
0	2	2	2	2	2	2	2	2	4	2	4	4	4	4	3	4	4	5	4	2	4	1	4	2	5	1	5	1	5	5	2	3	1	2	2	4	2	1	5	4	2	1	5	1	5	1	5	1	5
0	2	2	2	4	2	2	2	4	2	5	4	4	4	5	3	3	4	5	5	3	4	2	4	3	4	5	5	1	5	5	4	5	2	5	3	5	1	1	5	4	3	5	5	1	5	1	4	2	3
0	2	2	2	1	1	1	2	1	4	2	4	5	5	5	4	4	4	5	4	1	4	1	4	1	5	2	4	2	4	5	2	5	1	1	1	5	1	2	4	2	2	1	4	1	5	2	4	2	4
0	2	1	1	1	1	2	2	2	2	2	4	5	4	5	4	4	4	4	5	2	4	1	4	2	4	3	4	1	4	4	3	4	1	3	3	3	1	1	4	4	2	1	4	1	4	1	4	3	4
0	5	4	2	2	4	2	4	2	4	2	4	4	3	4	3	3	3	5	5	1	4	1	4	1	3	2	5	1	4	4	1	4	1	2	2	3	1	1	5	2	3	3	4	1	4	1	3	3	4
0	2	2	2	2	2	2	2	2	4	4	4	4	4	4	4	4	4	4	4	2	3	2	3	3	3	3	3	3	4	4	3	4	2	3	2	4	2	4	3	3	3	2	4	2	3	2	4	3	5
0	4	3	4	3	5	4	4	2	5	3	5	5	4	4	4	4	4	5	4	2	4	3	4	2	4	3	4	2	4	4	3	5	3	3	2	5	2	2	5	5	3	5	5	2	4	2	5	3	5
0	4	2	2	2	2	2	2	3	2	3	5	4	4	5	4	4	4	5	4	1	5	2	4	1	3	2	4	2	3	5	2	5	3	2	1	4	3	4	4	3	2	4	4	2	5	2	4	1	5
0	#NULL!	#NULL!	#NULL!	#NULL!	#NULL!	#NULL!	#NULL!	#NULL!	#NULL!	#NULL!	#NULL!	#NULL!	#NULL!	#NULL!	#NULL!	#NULL!	#NULL!	#NULL!	#NULL!	#NULL!	#NULL!	#NULL!	#NULL!	#NULL!	#NULL!	#NULL!	#NULL!	#NULL!	#NULL!	#NULL!	#NULL!	#NULL!	#NULL!	#NULL!	#NULL!	#NULL!	#NULL!	#NULL!	#NULL!	#NULL!	#NULL!	#NULL!	#NULL!	#NULL!	#NULL!	#NULL!	#NULL!	#NULL!	#NULL!
0	3	3	2	2	2	2	2	2	4	2	4	4	4	4	4	4	4	4	4	1	4	2	4	2	3	2	4	1	4	4	1	4	1	1	1	4	1	1	4	4	2	1	4	1	4	1	4	2	4
0	5	4	4	4	5	5	5	3	5	5	4	4	5	4	3	4	4	5	5	2	5	3	4	3	4	5	5	4	2	5	3	5	5	3	2	5	3	2	5	2	2	5	4	5	5	3	2	3	3
0	4	2	2	2	2	1	2	4	4	4	4	3	4	4	3	4	3	4	3	2	4	1	4	2	5	3	5	1	5	5	2	5	2	2	1	5	1	1	5	4	4	1	5	1	5	2	5	3	5
0	4	4	4	4	4	4	4	3	4	3	4	4	4	4	4	3	3	4	3	3	4	3	4	3	4	5	4	2	4	4	3	4	2	4	3	4	4	3	4	2	3	3	5	2	5	2	5	4	4
0	1	2	2	2	1	2	2	1	2	2	5	5	5	5	4	5	5	5	4	3	4	3	4	3	4	3	4	2	4	5	3	5	3	3	4	5	3	4	4	4	4	3	4	3	4	3	4	3	4
0	4	1	2	1	4	1	1	2	5	4	4	5	4	5	4	3	3	3	4	1	4	1	3	1	5	3	5	1	2	5	1	5	1	1	1	5	1	2	5	2	2	3	3	1	5	1	4	3	4
0	3	4	4	4	4	4	4	2	4	4	4	4	4	4	2	3	3	4	3	2	4	2	4	2	4	5	4	2	4	4	4	4	2	4	5	4	2	3	4	2	5	3	4	2	3	1	4	2	5
0	5	4	3	4	4	2	4	2	4	4	4	4	5	4	4	4	3	5	3	2	3	1	3	2	3	5	4	2	3	3	3	3	2	3	2	3	2	3	3	2	4	3	4	2	2	2	2	4	5
0	4	3	3	3	4	3	3	2	3	4	5	4	4	5	3	5	5	5	4	1	4	2	5	1	4	2	4	1	5	5	3	5	1	2	2	4	2	2	4	4	3	2	5	1	4	1	4	3	5
0	2	2	2	2	4	2	4	1	2	4	1	4	4	4	4	4	4	5	5	1	4	3	4	1	5	3	5	1	2	5	2	5	1	2	2	5	2	4	5	5	5	2	5	1	5	4	5	2	5
0	2	2	2	2	2	2	4	3	4	4	4	5	5	5	3	5	5	5	4	1	4	1	5	1	5	2	5	1	4	5	2	5	2	2	1	4	1	3	5	3	2	2	5	1	5	2	4	2	5
0	4	2	3	3	4	3	3	2	2	4	4	4	3	4	4	4	3	2	3	3	3	2	3	3	3	2	3	2	2	3	2	4	2	2	2	3	2	2	3	2	3	3	4	2	4	2	3	3	3
0	2	2	2	2	2	2	2	2	2	4	4	4	4	4	4	4	4	4	4	1	5	1	4	1	4	2	5	1	4	5	2	5	2	2	2	4	1	2	4	3	3	2	5	1	5	1	4	2	4
0	2	4	2	2	4	2	2	2	4	4	5	5	5	5	4	4	4	5	4	1	4	2	5	1	5	4	5	2	5	5	4	5	2	3	4	4	1	3	5	5	3	3	5	3	5	2	5	3	5
0	1	2	1	1	2	4	2	1	4	4	5	5	5	5	5	5	5	5	5	2	5	1	5	2	5	3	4	2	4	5	3	5	3	2	4	5	2	4	5	5	2	4	5	2	4	2	4	2	4
0	2	2	2	2	2	2	2	1	4	4	4	4	4	4	4	4	4	4	4	2	5	2	4	2	3	3	3	1	4	4	2	4	2	2	3	4	2	2	4	3	2	2	4	2	3	1	3	2	4
0	2	2	2	2	2	2	2	2	4	4	4	4	4	4	2	4	4	4	5	2	5	2	5	1	4	3	4	2	4	5	3	4	1	3	2	4	1	1	4	3	2	2	5	2	5	2	4	3	4
0	#NULL!	#NULL!	#NULL!	#NULL!	#NULL!	#NULL!	#NULL!	#NULL!	#NULL!	#NULL!	#NULL!	#NULL!	#NULL!	#NULL!	#NULL!	#NULL!	#NULL!	#NULL!	#NULL!	#NULL!	#NULL!	#NULL!	#NULL!	#NULL!	#NULL!	#NULL!	#NULL!	#NULL!	#NULL!	#NULL!	#NULL!	#NULL!	#NULL!	#NULL!	#NULL!	#NULL!	#NULL!	#NULL!	#NULL!	#NULL!	#NULL!	#NULL!	#NULL!	#NULL!	#NULL!	#NULL!	#NULL!	#NULL!	#NULL!
0	1	3	4	3	3	3	4	2	4	2	4	4	4	4	3	4	4	5	4	3	5	2	5	3	4	3	4	2	5	3	3	5	3	3	4	5	2	2	4	4	5	3	5	2	4	1	4	3	5
0	5	4	4	4	4	2	3	3	3	3	4	4	4	5	3	3	3	4	4	3	5	3	4	3	5	3	4	2	4	4	3	4	2	3	3	5	3	2	5	3	3	3	4	3	4	2	4	3	4
0	2	2	2	2	2	2	2	2	2	2	4	4	4	4	4	4	4	4	4	2	4	2	4	2	4	2	4	2	3	4	2	4	4	2	2	4	2	2	4	3	2	2	4	2	4	2	3	2	3
0	4	3	3	4	4	3	2	4	4	4	5	4	4	4	4	4	4	5	4	2	4	3	4	2	4	3	4	1	5	4	3	4	1	3	2	5	2	1	4	3	3	2	5	2	4	1	3	3	4
0	2	2	1	1	2	2	2	1	4	4	5	5	5	5	5	5	5	5	5	2	5	3	5	2	5	3	5	2	4	5	3	5	3	3	2	5	2	4	5	3	2	4	4	1	5	1	4	2	5
0	4	4	4	4	4	4	4	4	4	4	4	4	4	5	4	4	4	4	5	2	4	2	4	2	5	2	5	2	4	5	3	4	2	3	2	4	3	2	5	4	2	2	4	1	5	1	5	3	5
0	4	4	2	3	3	2	2	2	2	3	4	5	4	4	4	4	4	4	3	2	3	2	3	1	4	3	3	2	4	4	3	5	4	3	3	4	3	2	3	4	3	3	4	4	4	2	4	3	4
0	#NULL!	#NULL!	#NULL!	#NULL!	#NULL!	#NULL!	#NULL!	#NULL!	#NULL!	#NULL!	#NULL!	#NULL!	#NULL!	#NULL!	#NULL!	#NULL!	#NULL!	#NULL!	#NULL!	#NULL!	#NULL!	#NULL!	#NULL!	#NULL!	#NULL!	#NULL!	#NULL!	#NULL!	#NULL!	#NULL!	#NULL!	#NULL!	#NULL!	#NULL!	#NULL!	#NULL!	#NULL!	#NULL!	#NULL!	#NULL!	#NULL!	#NULL!	#NULL!	#NULL!	#NULL!	#NULL!	#NULL!	#NULL!	#NULL!
0	2	2	2	2	1	3	4	1	4	3	5	4	4	5	4	4	4	4	4	3	4	2	4	3	4	2	3	2	4	4	3	5	1	2	2	5	2	2	3	3	3	2	5	1	4	1	3	2	5
0	4	4	4	5	2	4	4	3	4	4	3	4	4	3	3	4	2	4	3	3	3	2	4	3	3	5	3	2	4	4	4	4	3	4	3	5	3	3	4	2	4	1	5	3	4	2	3	4	5
0	3	3	3	3	2	2	3	4	2	4	4	4	4	4	4	3	3	4	4	3	4	2	4	2	4	4	4	2	3	4	2	4	3	2	2	4	2	3	4	3	2	3	4	2	3	2	3	3	4
0	4	2	2	4	2	2	4	2	2	4	5	5	5	5	5	5	5	5	3	2	3	3	4	2	4	4	4	3	3	4	4	4	3	3	3	4	1	2	4	3	3	3	4	2	4	3	4	3	4
0	4	4	3	4	4	4	3	2	1	5	4	2	4	4	3	4	3	4	3	3	4	3	4	2	5	3	4	2	4	5	2	5	2	1	2	4	2	5	5	4	2	4	5	1	4	1	5	1	5
0	#NULL!	#NULL!	#NULL!	#NULL!	#NULL!	#NULL!	#NULL!	#NULL!	#NULL!	#NULL!	#NULL!	#NULL!	#NULL!	#NULL!	#NULL!	#NULL!	#NULL!	#NULL!	#NULL!	#NULL!	#NULL!	#NULL!	#NULL!	#NULL!	#NULL!	#NULL!	#NULL!	#NULL!	#NULL!	#NULL!	#NULL!	#NULL!	#NULL!	#NULL!	#NULL!	#NULL!	#NULL!	#NULL!	#NULL!	#NULL!	#NULL!	#NULL!	#NULL!	#NULL!	#NULL!	#NULL!	#NULL!	#NULL!	#NULL!
0	2	2	2	2	4	2	3	2	4	4	3	4	4	4	3	3	3	2	4	2	3	2	5	1	4	3	4	2	4	5	3	3	2	3	2	4	2	2	4	2	3	1	4	1	5	1	4	3	5
0	5	3	3	2	4	3	4	1	4	3	4	4	4	5	4	4	4	5	5	1	4	2	3	2	5	3	3	2	3	4	2	5	2	2	2	4	2	3	4	3	3	3	4	2	5	1	3	2	4
0	4	2	4	2	4	1	3	1	3	4	5	5	5	5	5	5	5	5	4	3	4	1	5	3	4	3	3	2	5	4	3	4	2	3	3	5	3	2	4	4	3	3	5	1	5	2	5	3	5
0	5	4	4	3	5	4	4	1	2	5	4	5	4	4	4	4	4	5	5	2	3	1	4	2	1	5	2	2	4	4	3	4	2	2	3	5	2	3	2	2	4	3	5	2	3	2	2	4	5
0	4	3	2	2	3	2	2	2	3	4	5	4	4	5	4	4	4	5	4	3	4	2	4	3	4	3	5	2	5	5	3	5	2	3	3	5	2	3	5	3	2	4	5	1	4	2	5	2	4
0	3	4	4	4	4	4	4	4	4	4	4	4	4	4	3	3	3	4	4	3	3	3	3	3	3	4	3	3	3	4	3	4	2	3	4	3	3	3	3	3	3	3	4	2	3	2	3	3	4
0	#NULL!	#NULL!	#NULL!	#NULL!	#NULL!	#NULL!	#NULL!	#NULL!	#NULL!	#NULL!	#NULL!	#NULL!	#NULL!	#NULL!	#NULL!	#NULL!	#NULL!	#NULL!	#NULL!	#NULL!	#NULL!	#NULL!	#NULL!	#NULL!	#NULL!	#NULL!	#NULL!	#NULL!	#NULL!	#NULL!	#NULL!	#NULL!	#NULL!	#NULL!	#NULL!	#NULL!	#NULL!	#NULL!	#NULL!	#NULL!	#NULL!	#NULL!	#NULL!	#NULL!	#NULL!	#NULL!	#NULL!	#NULL!	#NULL!
0	4	4	4	2	3	3	3	2	2	4	1	5	5	5	5	5	4	5	5	1	4	3	4	1	5	3	4	2	4	5	3	4	3	3	1	3	1	1	4	4	2	2	4	2	5	1	5	2	5
0	2	2	3	2	2	3	2	1	4	2	4	4	4	4	4	4	4	4	3	3	5	5	5	3	3	4	3	2	3	3	5	5	3	3	3	3	2	2	4	2	4	3	4	3	4	2	4	3	5
0	3	2	2	2	3	2	2	3	2	4	5	5	4	5	3	4	4	5	4	1	5	1	5	1	5	2	5	1	4	5	2	5	2	2	3	5	2	3	5	5	3	2	5	1	5	1	5	3	5
0	#NULL!	#NULL!	#NULL!	#NULL!	#NULL!	#NULL!	#NULL!	#NULL!	#NULL!	#NULL!	#NULL!	#NULL!	#NULL!	#NULL!	#NULL!	#NULL!	#NULL!	#NULL!	#NULL!	#NULL!	#NULL!	#NULL!	#NULL!	#NULL!	#NULL!	#NULL!	#NULL!	#NULL!	#NULL!	#NULL!	#NULL!	#NULL!	#NULL!	#NULL!	#NULL!	#NULL!	#NULL!	#NULL!	#NULL!	#NULL!	#NULL!	#NULL!	#NULL!	#NULL!	#NULL!	#NULL!	#NULL!	#NULL!	#NULL!
0	#NULL!	#NULL!	#NULL!	#NULL!	#NULL!	#NULL!	#NULL!	#NULL!	#NULL!	#NULL!	#NULL!	#NULL!	#NULL!	#NULL!	#NULL!	#NULL!	#NULL!	#NULL!	#NULL!	#NULL!	#NULL!	#NULL!	#NULL!	#NULL!	#NULL!	#NULL!	#NULL!	#NULL!	#NULL!	#NULL!	#NULL!	#NULL!	#NULL!	#NULL!	#NULL!	#NULL!	#NULL!	#NULL!	#NULL!	#NULL!	#NULL!	#NULL!	#NULL!	#NULL!	#NULL!	#NULL!	#NULL!	#NULL!	#NULL!
0	2	2	2	1	2	1	2	2	4	2	5	5	4	4	4	5	5	5	#NULL!	#NULL!	#NULL!	#NULL!	#NULL!	#NULL!	#NULL!	#NULL!	#NULL!	#NULL!	#NULL!	#NULL!	#NULL!	#NULL!	#NULL!	#NULL!	#NULL!	#NULL!	#NULL!	#NULL!	#NULL!	#NULL!	#NULL!	#NULL!	#NULL!	#NULL!	#NULL!	#NULL!	#NULL!	#NULL!	#NULL!
0	4	4	4	2	4	2	4	2	2	4	4	4	4	4	4	4	4	4	4	3	4	2	5	2	4	3	5	2	5	5	3	5	1	3	3	5	3	4	5	4	2	5	5	3	5	2	5	2	5
0	4	4	4	4	4	3	4	4	4	4	4	4	4	4	3	3	4	4	4	2	4	3	4	1	4	3	4	1	5	5	3	4	2	2	2	4	2	1	4	4	2	2	5	1	4	1	4	2	4
0	#NULL!	#NULL!	#NULL!	#NULL!	#NULL!	#NULL!	#NULL!	#NULL!	#NULL!	#NULL!	#NULL!	#NULL!	#NULL!	#NULL!	#NULL!	#NULL!	#NULL!	#NULL!	#NULL!	#NULL!	#NULL!	#NULL!	#NULL!	#NULL!	#NULL!	#NULL!	#NULL!	#NULL!	#NULL!	#NULL!	#NULL!	#NULL!	#NULL!	#NULL!	#NULL!	#NULL!	#NULL!	#NULL!	#NULL!	#NULL!	#NULL!	#NULL!	#NULL!	#NULL!	#NULL!	#NULL!	#NULL!	#NULL!	#NULL!
0	4	3	4	3	2	2	2	2	2	3	4	4	4	4	4	4	4	4	3	3	3	2	4	3	3	3	3	2	3	4	2	4	2	2	1	4	1	2	4	4	2	3	4	1	4	1	4	2	4
0	5	4	4	3	5	3	4	3	2	5	4	5	4	4	4	5	5	5	5	1	4	2	4	1	3	2	3	3	4	3	3	5	2	2	1	5	1	3	3	1	2	1	4	1	5	3	2	2	4
0	2	2	4	2	4	4	2	4	4	4	5	4	4	4	2	4	4	4	4	2	4	2	4	2	5	3	5	1	4	5	1	5	2	1	1	5	1	2	5	4	1	3	5	1	4	1	5	2	5
0	4	3	3	3	4	3	3	2	5	4	4	4	4	4	3	4	3	4	4	1	4	2	4	2	4	3	4	2	4	4	2	4	2	2	4	4	2	3	4	4	3	3	4	2	3	2	3	2	4
0	4	4	4	4	3	4	4	3	4	4	4	4	4	4	4	3	3	4	#NULL!	#NULL!	#NULL!	#NULL!	#NULL!	#NULL!	#NULL!	#NULL!	#NULL!	#NULL!	#NULL!	#NULL!	#NULL!	#NULL!	#NULL!	#NULL!	#NULL!	#NULL!	#NULL!	#NULL!	#NULL!	#NULL!	#NULL!	#NULL!	#NULL!	#NULL!	#NULL!	#NULL!	#NULL!	#NULL!	#NULL!
0	2	2	2	2	2	2	2	2	4	4	5	5	5	5	4	4	4	5	5	2	4	1	4	1	5	3	4	2	5	5	3	4	2	2	2	5	1	2	3	4	2	3	4	1	4	1	3	3	3
0	2	3	2	1	4	2	2	1	4	4	5	5	5	5	4	4	4	5	3	1	4	3	3	1	2	2	3	1	4	5	3	5	2	2	2	4	1	2	3	2	1	3	4	1	5	2	4	1	5
0	2	2	2	2	3	3	2	1	4	4	4	5	5	5	5	5	4	5	4	2	4	2	4	2	5	3	5	1	5	5	2	5	2	2	2	5	3	2	5	3	2	2	5	1	5	1	5	2	5
0	5	2	5	4	5	1	5	5	5	5	5	5	5	4	3	4	4	5	4	1	4	2	4	5	4	2	5	1	3	5	1	5	4	2	1	5	1	5	5	3	5	5	4	1	5	1	3	2	4
0	4	2	2	2	4	2	2	2	4	2	4	4	4	4	4	4	4	4	4	2	4	3	5	2	4	2	3	2	4	5	2	5	2	2	1	4	2	2	4	4	2	1	5	3	4	2	3	2	5
0	4	2	4	1	4	1	4	1	5	1	4	4	5	5	5	5	5	5	4	1	4	1	4	1	5	2	5	2	4	4	2	5	3	1	1	5	1	5	5	2	2	5	3	1	5	2	3	1	3
0	5	4	4	3	4	5	5	2	5	5	4	3	3	2	3	5	5	4	3	1	4	1	3	2	2	5	4	1	4	3	5	3	3	4	3	3	3	3	4	1	3	1	3	1	3	1	3	3	3
0	2	2	4	2	4	2	2	1	4	2	5	5	1	5	4	4	4	4	4	2	4	2	4	2	4	2	4	2	2	5	2	4	2	2	2	5	2	2	5	4	2	2	4	2	5	2	5	2	5
0	4	4	4	2	4	1	4	1	4	4	4	4	5	4	4	5	4	5	3	3	4	3	4	2	3	4	4	2	4	3	3	5	2	3	3	5	1	1	4	4	4	1	4	1	3	1	3	4	4
0	4	3	3	2	2	1	2	3	2	3	5	5	5	4	3	3	3	3	3	2	4	3	3	1	5	2	3	1	3	5	2	4	2	2	1	5	1	3	4	3	1	3	4	2	5	1	5	1	4
0	4	2	2	2	4	4	4	1	3	4	5	4	4	4	3	5	5	5	4	3	3	1	5	3	3	2	5	1	3	4	3	4	2	2	2	5	2	5	5	5	3	2	4	2	4	2	4	2	5
0	3	3	2	2	2	2	2	3	3	3	4	4	5	5	4	4	4	5	3	1	5	2	5	2	5	3	5	1	5	5	2	5	2	2	1	5	1	5	5	5	2	1	5	1	3	1	5	3	5
0	2	2	4	3	4	3	3	2	4	4	4	4	4	4	5	5	4	5	4	3	4	2	4	3	3	3	3	2	4	4	3	4	3	3	3	4	3	2	4	3	3	3	4	2	4	2	2	3	4
0	5	3	3	3	2	3	3	3	4	4	4	4	4	4	3	3	3	3	4	3	4	2	4	3	4	3	4	3	4	4	4	4	3	4	3	4	4	3	4	4	4	3	4	3	4	2	4	3	4
0	1	1	4	4	4	4	5	3	4	5	5	4	4	4	3	4	2	5	3	5	2	5	2	2	3	5	3	3	3	3	5	4	4	5	4	4	4	3	3	3	5	3	4	3	3	3	3	4	4
0	3	2	3	2	4	2	3	3	4	3	4	4	4	4	4	4	3	4	4	1	3	2	3	1	3	3	3	3	3	4	2	3	2	2	2	4	1	2	3	2	3	1	3	2	3	2	3	3	4
0	1	1	1	1	1	1	1	1	1	1	5	5	5	5	5	5	5	5	5	1	5	4	5	1	5	1	5	1	5	5	2	5	1	1	1	5	1	1	5	5	5	1	5	1	5	1	5	5	5
0	4	4	4	2	2	4	3	1	4	4	4	5	5	5	5	5	5	5	3	3	4	2	4	3	3	4	4	2	3	4	3	5	3	4	3	4	3	3	4	3	3	2	4	3	4	2	2	3	4
0	2	2	2	4	2	2	3	1	4	4	5	5	5	5	5	5	4	2	4	2	4	3	4	2	4	3	4	2	4	5	3	5	2	2	2	5	3	2	4	3	2	1	5	2	5	2	4	2	4
0	1	2	2	1	2	2	2	2	3	5	5	4	5	4	5	5	5	5	4	3	3	3	3	4	5	3	4	3	3	4	5	5	3	3	3	4	2	3	4	3	3	3	5	2	3	1	5	4	5
0	2	2	2	2	2	2	2	2	2	3	4	4	4	4	4	4	4	3	3	2	3	3	3	2	3	2	3	2	2	4	2	3	2	3	2	4	2	1	3	4	2	1	4	1	3	1	3	2	4
0	4	2	2	2	3	4	2	2	2	4	4	5	4	4	4	5	4	5	4	2	5	1	4	2	4	3	4	2	4	4	2	5	2	3	4	4	2	2	4	3	3	1	4	2	3	2	3	2	4
0	2	2	3	2	2	2	2	1	3	2	4	4	4	3	3	4	3	4	3	2	4	3	4	2	3	3	3	2	3	3	3	4	2	3	3	3	2	2	3	3	3	3	4	2	3	2	3	3	5
0	4	2	2	3	2	2	3	4	4	3	4	4	4	4	3	3	3	4	4	3	4	1	4	3	5	3	5	1	5	4	3	5	2	3	3	4	2	4	5	5	3	1	5	1	5	1	5	2	5
0	2	2	2	2	2	3	2	2	4	3	4	3	4	4	4	4	4	4	4	2	4	3	4	3	4	4	3	3	4	4	3	4	2	3	3	3	2	4	3	2	4	3	4	2	3	3	3	3	3
0	#NULL!	#NULL!	#NULL!	#NULL!	#NULL!	#NULL!	#NULL!	#NULL!	#NULL!	#NULL!	#NULL!	#NULL!	#NULL!	#NULL!	#NULL!	#NULL!	#NULL!	#NULL!	#NULL!	#NULL!	#NULL!	#NULL!	#NULL!	#NULL!	#NULL!	#NULL!	#NULL!	#NULL!	#NULL!	#NULL!	#NULL!	#NULL!	#NULL!	#NULL!	#NULL!	#NULL!	#NULL!	#NULL!	#NULL!	#NULL!	#NULL!	#NULL!	#NULL!	#NULL!	#NULL!	#NULL!	#NULL!	#NULL!	#NULL!
0	#NULL!	#NULL!	#NULL!	#NULL!	#NULL!	#NULL!	#NULL!	#NULL!	#NULL!	#NULL!	#NULL!	#NULL!	#NULL!	#NULL!	#NULL!	#NULL!	#NULL!	#NULL!	#NULL!	#NULL!	#NULL!	#NULL!	#NULL!	#NULL!	#NULL!	#NULL!	#NULL!	#NULL!	#NULL!	#NULL!	#NULL!	#NULL!	#NULL!	#NULL!	#NULL!	#NULL!	#NULL!	#NULL!	#NULL!	#NULL!	#NULL!	#NULL!	#NULL!	#NULL!	#NULL!	#NULL!	#NULL!	#NULL!	#NULL!
0	1	1	1	1	1	1	1	1	2	2	5	5	5	4	5	5	5	5	5	1	4	2	4	2	4	2	4	2	3	4	1	4	2	1	2	4	1	1	3	3	1	1	3	1	4	1	3	1	3
0	#NULL!	#NULL!	#NULL!	#NULL!	#NULL!	#NULL!	#NULL!	#NULL!	#NULL!	#NULL!	#NULL!	#NULL!	#NULL!	#NULL!	#NULL!	#NULL!	#NULL!	#NULL!	#NULL!	#NULL!	#NULL!	#NULL!	#NULL!	#NULL!	#NULL!	#NULL!	#NULL!	#NULL!	#NULL!	#NULL!	#NULL!	#NULL!	#NULL!	#NULL!	#NULL!	#NULL!	#NULL!	#NULL!	#NULL!	#NULL!	#NULL!	#NULL!	#NULL!	#NULL!	#NULL!	#NULL!	#NULL!	#NULL!	#NULL!
0	3	1	2	2	3	2	2	1	2	2	4	5	5	5	5	5	4	4	4	1	4	2	4	1	5	2	4	1	3	4	2	5	2	2	2	4	1	2	4	2	2	3	4	1	5	1	4	2	5
0	4	2	3	3	4	4	4	1	4	4	4	4	4	5	4	5	3	4	4	2	4	2	3	2	4	3	4	2	4	5	3	4	2	3	2	3	2	2	4	2	3	3	3	2	4	2	3	2	3
0	#NULL!	#NULL!	#NULL!	#NULL!	#NULL!	#NULL!	#NULL!	#NULL!	#NULL!	#NULL!	#NULL!	#NULL!	#NULL!	#NULL!	#NULL!	#NULL!	#NULL!	#NULL!	#NULL!	#NULL!	#NULL!	#NULL!	#NULL!	#NULL!	#NULL!	#NULL!	#NULL!	#NULL!	#NULL!	#NULL!	#NULL!	#NULL!	#NULL!	#NULL!	#NULL!	#NULL!	#NULL!	#NULL!	#NULL!	#NULL!	#NULL!	#NULL!	#NULL!	#NULL!	#NULL!	#NULL!	#NULL!	#NULL!	#NULL!
0	4	2	2	2	4	2	2	2	2	4	4	4	4	4	4	4	4	2	3	1	3	2	2	1	1	3	3	2	3	4	2	3	3	3	1	4	3	3	3	1	3	3	4	2	4	1	2	3	3
0	2	2	2	2	3	4	3	2	3	4	4	4	4	4	4	4	4	4	3	3	3	3	3	2	3	3	3	3	4	3	3	3	3	2	2	3	2	1	4	3	3	2	4	2	3	2	3	3	3
0	2	2	1	2	1	1	2	3	4	4	4	5	5	5	4	4	4	3	4	2	4	2	5	1	4	1	4	2	5	4	2	3	2	2	1	3	2	2	4	4	2	2	4	1	5	2	5	2	5
0	4	2	4	2	4	3	2	1	4	3	4	5	5	5	3	5	5	4	3	2	3	3	4	1	2	3	4	1	4	4	3	5	2	3	3	4	3	3	4	2	3	2	4	2	4	1	3	4	4
0	#NULL!	#NULL!	#NULL!	#NULL!	#NULL!	#NULL!	#NULL!	#NULL!	#NULL!	#NULL!	#NULL!	#NULL!	#NULL!	#NULL!	#NULL!	#NULL!	#NULL!	#NULL!	#NULL!	#NULL!	#NULL!	#NULL!	#NULL!	#NULL!	#NULL!	#NULL!	#NULL!	#NULL!	#NULL!	#NULL!	#NULL!	#NULL!	#NULL!	#NULL!	#NULL!	#NULL!	#NULL!	#NULL!	#NULL!	#NULL!	#NULL!	#NULL!	#NULL!	#NULL!	#NULL!	#NULL!	#NULL!	#NULL!	#NULL!
0	2	2	4	1	2	1	2	1	4	5	5	4	5	5	5	5	5	5	4	1	4	3	4	1	4	3	4	2	4	5	3	4	3	3	3	5	3	2	4	3	3	2	4	2	5	2	4	4	4
0	4	1	2	1	4	2	1	1	1	1	5	5	5	5	5	5	5	5	5	2	5	3	5	2	5	3	5	1	5	5	3	5	1	3	3	5	3	3	5	5	3	3	5	1	5	1	5	3	5
0	2	4	2	2	2	2	4	1	4	2	4	4	4	4	4	4	4	4	3	2	2	4	3	1	3	3	3	2	3	4	3	4	3	3	1	4	2	4	3	3	2	1	3	1	4	1	2	2	3
0	2	2	2	2	2	2	2	2	2	2	4	4	4	4	3	4	4	4	3	2	3	2	4	2	4	2	4	2	5	5	3	4	2	3	2	3	3	2	4	3	2	2	4	1	4	2	4	3	4
0	4	2	2	2	4	4	4	1	4	4	4	4	4	5	4	4	4	5	#NULL!	#NULL!	#NULL!	#NULL!	#NULL!	#NULL!	#NULL!	#NULL!	#NULL!	#NULL!	#NULL!	#NULL!	#NULL!	#NULL!	#NULL!	#NULL!	#NULL!	#NULL!	#NULL!	#NULL!	#NULL!	#NULL!	#NULL!	#NULL!	#NULL!	#NULL!	#NULL!	#NULL!	#NULL!	#NULL!	#NULL!
0	4	2	4	2	4	2	3	2	5	4	4	4	4	4	5	5	5	5	2	2	3	4	4	2	3	3	3	3	3	5	5	4	2	5	3	4	4	5	3	3	4	3	4	2	4	2	2	4	5
0	#NULL!	#NULL!	#NULL!	#NULL!	#NULL!	#NULL!	#NULL!	#NULL!	#NULL!	#NULL!	#NULL!	#NULL!	#NULL!	#NULL!	#NULL!	#NULL!	#NULL!	#NULL!	#NULL!	#NULL!	#NULL!	#NULL!	#NULL!	#NULL!	#NULL!	#NULL!	#NULL!	#NULL!	#NULL!	#NULL!	#NULL!	#NULL!	#NULL!	#NULL!	#NULL!	#NULL!	#NULL!	#NULL!	#NULL!	#NULL!	#NULL!	#NULL!	#NULL!	#NULL!	#NULL!	#NULL!	#NULL!	#NULL!	#NULL!
0	5	4	4	4	5	4	4	2	4	5	5	4	4	5	4	5	4	4	4	2	2	4	3	1	4	3	2	4	3	4	4	4	2	4	4	4	3	3	3	3	4	3	4	4	4	4	4	4	4
0	2	2	3	3	4	2	3	1	2	4	5	5	5	5	5	5	5	5	4	2	4	2	4	2	5	2	4	2	4	4	2	4	2	2	2	4	2	2	4	4	2	4	4	2	5	2	5	2	5
0	4	4	2	4	2	2	2	1	4	4	5	5	5	5	5	5	5	5	5	1	5	2	4	3	5	3	5	1	5	5	3	5	3	3	5	5	3	2	5	4	3	3	5	2	5	2	5	3	5
0	2	2	2	2	2	2	2	2	4	2	5	5	5	5	4	4	4	4	5	1	5	1	5	1	5	2	4	1	5	5	2	4	2	2	2	4	1	2	5	2	2	1	5	1	5	1	4	2	5
0	1	2	2	4	4	4	2	1	4	4	5	5	5	5	5	5	5	5	#NULL!	#NULL!	#NULL!	#NULL!	#NULL!	#NULL!	#NULL!	#NULL!	#NULL!	#NULL!	#NULL!	#NULL!	#NULL!	#NULL!	#NULL!	#NULL!	#NULL!	#NULL!	#NULL!	#NULL!	#NULL!	#NULL!	#NULL!	#NULL!	#NULL!	#NULL!	#NULL!	#NULL!	#NULL!	#NULL!	#NULL!
0	5	5	4	5	5	5	4	4	5	5	4	3	4	3	3	3	3	4	4	1	3	3	4	1	3	5	3	3	4	3	4	5	3	3	4	4	1	3	4	2	5	3	4	2	3	2	4	4	4
0	2	2	2	2	4	2	4	2	2	4	4	4	4	4	4	4	4	4	5	2	5	1	5	2	5	2	5	2	5	5	2	5	2	2	2	5	1	2	5	5	3	2	5	2	5	1	5	2	5
0	2	2	2	2	2	2	2	1	4	4	5	5	5	5	5	5	5	5	5	2	5	3	4	2	4	2	4	2	4	5	2	4	2	2	2	4	2	2	4	4	4	3	4	2	5	2	3	2	4
0	2	2	2	3	3	2	2	2	4	4	4	4	4	4	4	4	4	4	#NULL!	#NULL!	#NULL!	#NULL!	#NULL!	#NULL!	#NULL!	#NULL!	#NULL!	#NULL!	#NULL!	#NULL!	#NULL!	#NULL!	#NULL!	#NULL!	#NULL!	#NULL!	#NULL!	#NULL!	#NULL!	#NULL!	#NULL!	#NULL!	#NULL!	#NULL!	#NULL!	#NULL!	#NULL!	#NULL!	#NULL!
0	#NULL!	#NULL!	#NULL!	#NULL!	#NULL!	#NULL!	#NULL!	#NULL!	#NULL!	#NULL!	#NULL!	#NULL!	#NULL!	#NULL!	#NULL!	#NULL!	#NULL!	#NULL!	#NULL!	#NULL!	#NULL!	#NULL!	#NULL!	#NULL!	#NULL!	#NULL!	#NULL!	#NULL!	#NULL!	#NULL!	#NULL!	#NULL!	#NULL!	#NULL!	#NULL!	#NULL!	#NULL!	#NULL!	#NULL!	#NULL!	#NULL!	#NULL!	#NULL!	#NULL!	#NULL!	#NULL!	#NULL!	#NULL!	#NULL!
0	2	2	2	1	2	2	2	1	2	2	5	4	4	4	4	5	4	5	4	2	4	2	4	2	5	3	4	2	4	4	1	5	2	2	1	4	1	2	4	3	3	2	4	2	5	2	4	2	4
0	4	3	4	2	4	2	2	1	3	4	5	5	5	5	3	5	5	4	4	2	4	1	4	2	5	2	4	2	5	4	2	5	2	2	1	5	2	2	5	5	3	1	4	1	5	1	4	2	4
0	#NULL!	#NULL!	#NULL!	#NULL!	#NULL!	#NULL!	#NULL!	#NULL!	#NULL!	#NULL!	#NULL!	#NULL!	#NULL!	#NULL!	#NULL!	#NULL!	#NULL!	#NULL!	#NULL!	#NULL!	#NULL!	#NULL!	#NULL!	#NULL!	#NULL!	#NULL!	#NULL!	#NULL!	#NULL!	#NULL!	#NULL!	#NULL!	#NULL!	#NULL!	#NULL!	#NULL!	#NULL!	#NULL!	#NULL!	#NULL!	#NULL!	#NULL!	#NULL!	#NULL!	#NULL!	#NULL!	#NULL!	#NULL!	#NULL!
0	1	1	1	1	1	1	1	1	4	1	5	5	5	5	5	5	5	5	5	1	5	1	5	1	5	1	5	1	5	5	2	5	1	1	1	5	1	1	5	5	1	1	5	1	5	1	5	1	5
0	#NULL!	#NULL!	#NULL!	#NULL!	#NULL!	#NULL!	#NULL!	#NULL!	#NULL!	#NULL!	#NULL!	#NULL!	#NULL!	#NULL!	#NULL!	#NULL!	#NULL!	#NULL!	#NULL!	#NULL!	#NULL!	#NULL!	#NULL!	#NULL!	#NULL!	#NULL!	#NULL!	#NULL!	#NULL!	#NULL!	#NULL!	#NULL!	#NULL!	#NULL!	#NULL!	#NULL!	#NULL!	#NULL!	#NULL!	#NULL!	#NULL!	#NULL!	#NULL!	#NULL!	#NULL!	#NULL!	#NULL!	#NULL!	#NULL!
0	#NULL!	#NULL!	#NULL!	#NULL!	#NULL!	#NULL!	#NULL!	#NULL!	#NULL!	#NULL!	#NULL!	#NULL!	#NULL!	#NULL!	#NULL!	#NULL!	#NULL!	#NULL!	#NULL!	#NULL!	#NULL!	#NULL!	#NULL!	#NULL!	#NULL!	#NULL!	#NULL!	#NULL!	#NULL!	#NULL!	#NULL!	#NULL!	#NULL!	#NULL!	#NULL!	#NULL!	#NULL!	#NULL!	#NULL!	#NULL!	#NULL!	#NULL!	#NULL!	#NULL!	#NULL!	#NULL!	#NULL!	#NULL!	#NULL!
0	4	2	4	4	2	4	2	2	5	4	4	4	4	4	4	4	4	5	3	3	3	2	5	3	3	3	3	3	5	4	3	5	2	3	3	4	3	2	4	2	3	2	5	1	4	3	4	3	5
0	4	2	2	2	2	2	4	2	3	4	5	4	4	5	4	5	5	2	4	1	3	2	4	1	3	3	4	2	4	4	2	5	3	2	2	5	2	3	4	4	2	3	4	2	4	2	4	2	4
0	2	4	4	4	2	2	4	1	4	3	5	5	5	5	4	5	4	5	5	2	4	1	5	1	4	2	4	1	4	5	3	5	2	3	2	4	1	2	4	3	2	2	4	1	5	1	3	1	4
0	4	2	4	2	3	2	2	1	4	4	5	4	5	5	5	5	5	5	4	2	4	2	4	2	5	2	5	2	4	5	3	4	2	2	3	4	2	3	5	3	3	2	5	3	4	4	5	4	5
0	#NULL!	#NULL!	#NULL!	#NULL!	#NULL!	#NULL!	#NULL!	#NULL!	#NULL!	#NULL!	#NULL!	#NULL!	#NULL!	#NULL!	#NULL!	#NULL!	#NULL!	#NULL!	#NULL!	#NULL!	#NULL!	#NULL!	#NULL!	#NULL!	#NULL!	#NULL!	#NULL!	#NULL!	#NULL!	#NULL!	#NULL!	#NULL!	#NULL!	#NULL!	#NULL!	#NULL!	#NULL!	#NULL!	#NULL!	#NULL!	#NULL!	#NULL!	#NULL!	#NULL!	#NULL!	#NULL!	#NULL!	#NULL!	#NULL!
0	#NULL!	#NULL!	#NULL!	#NULL!	#NULL!	#NULL!	#NULL!	#NULL!	#NULL!	#NULL!	#NULL!	#NULL!	#NULL!	#NULL!	#NULL!	#NULL!	#NULL!	#NULL!	#NULL!	#NULL!	#NULL!	#NULL!	#NULL!	#NULL!	#NULL!	#NULL!	#NULL!	#NULL!	#NULL!	#NULL!	#NULL!	#NULL!	#NULL!	#NULL!	#NULL!	#NULL!	#NULL!	#NULL!	#NULL!	#NULL!	#NULL!	#NULL!	#NULL!	#NULL!	#NULL!	#NULL!	#NULL!	#NULL!	#NULL!
0	#NULL!	#NULL!	#NULL!	#NULL!	#NULL!	#NULL!	#NULL!	#NULL!	#NULL!	#NULL!	#NULL!	#NULL!	#NULL!	#NULL!	#NULL!	#NULL!	#NULL!	#NULL!	#NULL!	#NULL!	#NULL!	#NULL!	#NULL!	#NULL!	#NULL!	#NULL!	#NULL!	#NULL!	#NULL!	#NULL!	#NULL!	#NULL!	#NULL!	#NULL!	#NULL!	#NULL!	#NULL!	#NULL!	#NULL!	#NULL!	#NULL!	#NULL!	#NULL!	#NULL!	#NULL!	#NULL!	#NULL!	#NULL!	#NULL!
0	2	2	2	3	2	3	2	3	3	3	4	4	4	4	3	3	3	2	4	2	3	2	4	2	3	3	3	2	4	3	3	4	3	3	3	4	2	2	4	2	3	3	4	3	4	2	2	2	3
0	1	2	2	2	1	1	2	1	1	1	5	4	4	4	4	4	4	4	4	1	4	3	3	1	4	3	3	2	4	4	4	4	2	3	2	4	2	1	3	2	4	2	4	1	4	2	3	3	4
0	#NULL!	#NULL!	#NULL!	#NULL!	#NULL!	#NULL!	#NULL!	#NULL!	#NULL!	#NULL!	#NULL!	#NULL!	#NULL!	#NULL!	#NULL!	#NULL!	#NULL!	#NULL!	#NULL!	#NULL!	#NULL!	#NULL!	#NULL!	#NULL!	#NULL!	#NULL!	#NULL!	#NULL!	#NULL!	#NULL!	#NULL!	#NULL!	#NULL!	#NULL!	#NULL!	#NULL!	#NULL!	#NULL!	#NULL!	#NULL!	#NULL!	#NULL!	#NULL!	#NULL!	#NULL!	#NULL!	#NULL!	#NULL!	#NULL!
0	#NULL!	#NULL!	#NULL!	#NULL!	#NULL!	#NULL!	#NULL!	#NULL!	#NULL!	#NULL!	#NULL!	#NULL!	#NULL!	#NULL!	#NULL!	#NULL!	#NULL!	#NULL!	#NULL!	#NULL!	#NULL!	#NULL!	#NULL!	#NULL!	#NULL!	#NULL!	#NULL!	#NULL!	#NULL!	#NULL!	#NULL!	#NULL!	#NULL!	#NULL!	#NULL!	#NULL!	#NULL!	#NULL!	#NULL!	#NULL!	#NULL!	#NULL!	#NULL!	#NULL!	#NULL!	#NULL!	#NULL!	#NULL!	#NULL!
0	5	2	2	4	2	1	4	1	4	4	5	5	5	5	5	5	5	5	#NULL!	#NULL!	#NULL!	#NULL!	#NULL!	#NULL!	#NULL!	#NULL!	#NULL!	#NULL!	#NULL!	#NULL!	#NULL!	#NULL!	#NULL!	#NULL!	#NULL!	#NULL!	#NULL!	#NULL!	#NULL!	#NULL!	#NULL!	#NULL!	#NULL!	#NULL!	#NULL!	#NULL!	#NULL!	#NULL!	#NULL!
0	#NULL!	#NULL!	#NULL!	#NULL!	#NULL!	#NULL!	#NULL!	#NULL!	#NULL!	#NULL!	#NULL!	#NULL!	#NULL!	#NULL!	#NULL!	#NULL!	#NULL!	#NULL!	#NULL!	#NULL!	#NULL!	#NULL!	#NULL!	#NULL!	#NULL!	#NULL!	#NULL!	#NULL!	#NULL!	#NULL!	#NULL!	#NULL!	#NULL!	#NULL!	#NULL!	#NULL!	#NULL!	#NULL!	#NULL!	#NULL!	#NULL!	#NULL!	#NULL!	#NULL!	#NULL!	#NULL!	#NULL!	#NULL!	#NULL!
0	#NULL!	#NULL!	#NULL!	#NULL!	#NULL!	#NULL!	#NULL!	#NULL!	#NULL!	#NULL!	#NULL!	#NULL!	#NULL!	#NULL!	#NULL!	#NULL!	#NULL!	#NULL!	#NULL!	#NULL!	#NULL!	#NULL!	#NULL!	#NULL!	#NULL!	#NULL!	#NULL!	#NULL!	#NULL!	#NULL!	#NULL!	#NULL!	#NULL!	#NULL!	#NULL!	#NULL!	#NULL!	#NULL!	#NULL!	#NULL!	#NULL!	#NULL!	#NULL!	#NULL!	#NULL!	#NULL!	#NULL!	#NULL!	#NULL!
0	4	2	2	4	2	2	4	1	4	2	5	5	5	5	5	5	5	5	4	1	5	1	4	1	5	2	4	1	4	5	2	5	2	1	2	5	1	2	4	5	3	2	5	1	5	1	4	2	4
0	2	2	2	3	2	2	3	2	4	4	4	4	4	4	4	4	4	4	3	1	3	2	2	1	3	3	4	2	4	4	3	4	2	3	2	4	1	2	4	2	3	2	4	2	4	1	4	3	4
0	4	3	4	4	4	3	5	2	5	4	4	5	5	5	5	5	5	5	4	1	3	2	3	2	2	3	4	3	4	3	4	4	3	3	4	4	3	4	4	2	3	4	3	3	4	3	3	3	4
0	#NULL!	#NULL!	#NULL!	#NULL!	#NULL!	#NULL!	#NULL!	#NULL!	#NULL!	#NULL!	#NULL!	#NULL!	#NULL!	#NULL!	#NULL!	#NULL!	#NULL!	#NULL!	#NULL!	#NULL!	#NULL!	#NULL!	#NULL!	#NULL!	#NULL!	#NULL!	#NULL!	#NULL!	#NULL!	#NULL!	#NULL!	#NULL!	#NULL!	#NULL!	#NULL!	#NULL!	#NULL!	#NULL!	#NULL!	#NULL!	#NULL!	#NULL!	#NULL!	#NULL!	#NULL!	#NULL!	#NULL!	#NULL!	#NULL!
0	4	4	4	4	4	5	4	2	4	2	4	4	4	4	4	4	4	4	4	2	4	2	4	1	4	4	4	2	4	4	3	4	3	3	3	4	3	3	4	2	2	3	4	2	4	2	4	4	4
0	#NULL!	#NULL!	#NULL!	#NULL!	#NULL!	#NULL!	#NULL!	#NULL!	#NULL!	#NULL!	#NULL!	#NULL!	#NULL!	#NULL!	#NULL!	#NULL!	#NULL!	#NULL!	#NULL!	#NULL!	#NULL!	#NULL!	#NULL!	#NULL!	#NULL!	#NULL!	#NULL!	#NULL!	#NULL!	#NULL!	#NULL!	#NULL!	#NULL!	#NULL!	#NULL!	#NULL!	#NULL!	#NULL!	#NULL!	#NULL!	#NULL!	#NULL!	#NULL!	#NULL!	#NULL!	#NULL!	#NULL!	#NULL!	#NULL!
0	4	1	3	2	2	2	3	1	2	2	5	5	5	5	5	5	5	5	5	2	3	1	4	1	3	3	3	3	4	5	3	5	3	4	3	5	3	2	5	2	2	4	5	3	5	3	5	3	5
0	#NULL!	#NULL!	#NULL!	#NULL!	#NULL!	#NULL!	#NULL!	#NULL!	#NULL!	#NULL!	#NULL!	#NULL!	#NULL!	#NULL!	#NULL!	#NULL!	#NULL!	#NULL!	#NULL!	#NULL!	#NULL!	#NULL!	#NULL!	#NULL!	#NULL!	#NULL!	#NULL!	#NULL!	#NULL!	#NULL!	#NULL!	#NULL!	#NULL!	#NULL!	#NULL!	#NULL!	#NULL!	#NULL!	#NULL!	#NULL!	#NULL!	#NULL!	#NULL!	#NULL!	#NULL!	#NULL!	#NULL!	#NULL!	#NULL!
0	2	2	2	2	2	2	2	1	4	4	5	5	5	5	5	5	4	5	3	1	5	2	4	2	5	2	4	2	4	4	2	4	2	2	3	5	2	3	4	5	2	2	5	2	5	2	5	3	5
0	1	2	2	2	1	4	2	1	4	4	4	5	4	4	4	5	4	5	5	3	4	2	4	1	5	4	4	5	4	5	4	3	2	4	3	4	3	2	4	3	3	2	4	2	5	2	3	4	4
0	2	2	2	2	2	2	2	2	2	4	5	5	5	5	5	5	5	5	4	2	4	2	4	2	3	3	4	3	5	4	3	4	2	3	3	4	2	3	3	2	3	1	4	2	4	2	4	3	5
0	2	2	2	2	2	2	3	2	4	4	4	4	5	4	4	4	4	5	#NULL!	#NULL!	#NULL!	#NULL!	#NULL!	#NULL!	#NULL!	#NULL!	#NULL!	#NULL!	#NULL!	#NULL!	#NULL!	#NULL!	#NULL!	#NULL!	#NULL!	#NULL!	#NULL!	#NULL!	#NULL!	#NULL!	#NULL!	#NULL!	#NULL!	#NULL!	#NULL!	#NULL!	#NULL!	#NULL!	#NULL!
0	#NULL!	#NULL!	#NULL!	#NULL!	#NULL!	#NULL!	#NULL!	#NULL!	#NULL!	#NULL!	#NULL!	#NULL!	#NULL!	#NULL!	#NULL!	#NULL!	#NULL!	#NULL!	#NULL!	#NULL!	#NULL!	#NULL!	#NULL!	#NULL!	#NULL!	#NULL!	#NULL!	#NULL!	#NULL!	#NULL!	#NULL!	#NULL!	#NULL!	#NULL!	#NULL!	#NULL!	#NULL!	#NULL!	#NULL!	#NULL!	#NULL!	#NULL!	#NULL!	#NULL!	#NULL!	#NULL!	#NULL!	#NULL!	#NULL!
0	4	4	3	3	5	3	3	5	5	4	4	5	5	4	3	4	3	3	3	3	5	3	3	3	4	3	3	3	5	4	3	5	1	3	2	5	2	1	4	2	3	2	5	3	4	2	3	4	4
0	2	2	2	2	2	2	2	1	4	2	5	5	5	5	5	5	5	5	5	1	4	1	5	1	4	3	4	2	4	5	2	5	3	2	1	4	1	2	4	4	2	3	4	2	5	2	4	3	4
0	2	2	2	1	2	2	2	1	4	2	4	4	4	4	4	4	4	3	#NULL!	#NULL!	#NULL!	#NULL!	#NULL!	#NULL!	#NULL!	#NULL!	#NULL!	#NULL!	#NULL!	#NULL!	#NULL!	#NULL!	#NULL!	#NULL!	#NULL!	#NULL!	#NULL!	#NULL!	#NULL!	#NULL!	#NULL!	#NULL!	#NULL!	#NULL!	#NULL!	#NULL!	#NULL!	#NULL!	#NULL!
0	4	3	4	2	4	2	4	1	4	1	4	5	4	5	3	5	4	4	4	2	4	1	5	3	4	3	4	1	5	5	2	5	3	2	4	5	1	3	4	2	2	4	5	2	5	1	4	2	5
0	4	2	2	2	3	2	2	1	2	2	5	4	4	5	4	5	5	5	4	1	3	2	4	1	5	2	4	2	4	5	4	4	3	3	2	5	2	2	5	3	3	3	4	2	5	2	4	3	4
0	2	2	2	2	2	2	3	1	2	4	4	4	4	4	4	4	4	4	4	2	2	2	2	2	4	3	4	2	3	4	2	4	2	2	3	4	2	4	4	3	2	3	3	2	4	2	4	3	3
0	4	4	4	4	4	4	4	2	4	3	4	4	5	4	4	5	4	4	3	2	3	3	5	2	2	5	2	1	5	5	3	5	1	3	2	5	3	3	3	3	3	2	5	1	3	2	3	3	5
0	4	4	4	4	3	4	1	4	5	5	5	5	5	5	2	4	4	5	#NULL!	#NULL!	#NULL!	#NULL!	#NULL!	#NULL!	#NULL!	#NULL!	#NULL!	#NULL!	#NULL!	#NULL!	#NULL!	#NULL!	#NULL!	#NULL!	#NULL!	#NULL!	#NULL!	#NULL!	#NULL!	#NULL!	#NULL!	#NULL!	#NULL!	#NULL!	#NULL!	#NULL!	#NULL!	#NULL!	#NULL!
0	#NULL!	#NULL!	#NULL!	#NULL!	#NULL!	#NULL!	#NULL!	#NULL!	#NULL!	#NULL!	#NULL!	#NULL!	#NULL!	#NULL!	#NULL!	#NULL!	#NULL!	#NULL!	#NULL!	#NULL!	#NULL!	#NULL!	#NULL!	#NULL!	#NULL!	#NULL!	#NULL!	#NULL!	#NULL!	#NULL!	#NULL!	#NULL!	#NULL!	#NULL!	#NULL!	#NULL!	#NULL!	#NULL!	#NULL!	#NULL!	#NULL!	#NULL!	#NULL!	#NULL!	#NULL!	#NULL!	#NULL!	#NULL!	#NULL!
0	5	4	1	3	2	4	3	1	4	4	4	5	4	4	4	4	4	5	#NULL!	#NULL!	#NULL!	#NULL!	#NULL!	#NULL!	#NULL!	#NULL!	#NULL!	#NULL!	#NULL!	#NULL!	#NULL!	#NULL!	#NULL!	#NULL!	#NULL!	#NULL!	#NULL!	#NULL!	#NULL!	#NULL!	#NULL!	#NULL!	#NULL!	#NULL!	#NULL!	#NULL!	#NULL!	#NULL!	#NULL!
0	2	4	4	3	2	5	4	2	4	4	4	4	4	5	4	5	5	5	5	2	4	1	4	1	5	4	5	2	4	5	3	5	2	3	2	5	3	2	5	4	2	3	4	2	5	2	4	3	4
0	2	2	2	2	2	2	2	1	2	2	5	5	5	5	4	5	5	5	4	1	3	2	4	1	4	3	4	2	5	5	3	4	3	3	2	4	2	3	3	3	3	2	4	2	5	2	4	3	4
0	4	2	2	2	2	2	3	1	2	2	4	3	4	4	3	4	4	4	3	2	3	3	4	2	3	4	2	2	3	4	3	4	2	3	3	4	2	3	3	2	3	2	4	2	3	1	4	3	4
0	2	2	2	2	2	2	2	3	4	3	4	4	4	4	3	4	4	4	4	2	4	2	4	1	5	3	4	2	4	4	3	4	3	3	2	4	2	2	5	4	3	2	4	2	4	2	4	3	4
0	#NULL!	#NULL!	#NULL!	#NULL!	#NULL!	#NULL!	#NULL!	#NULL!	#NULL!	#NULL!	#NULL!	#NULL!	#NULL!	#NULL!	#NULL!	#NULL!	#NULL!	#NULL!	#NULL!	#NULL!	#NULL!	#NULL!	#NULL!	#NULL!	#NULL!	#NULL!	#NULL!	#NULL!	#NULL!	#NULL!	#NULL!	#NULL!	#NULL!	#NULL!	#NULL!	#NULL!	#NULL!	#NULL!	#NULL!	#NULL!	#NULL!	#NULL!	#NULL!	#NULL!	#NULL!	#NULL!	#NULL!	#NULL!	#NULL!
0	#NULL!	#NULL!	#NULL!	#NULL!	#NULL!	#NULL!	#NULL!	#NULL!	#NULL!	#NULL!	#NULL!	#NULL!	#NULL!	#NULL!	#NULL!	#NULL!	#NULL!	#NULL!	#NULL!	#NULL!	#NULL!	#NULL!	#NULL!	#NULL!	#NULL!	#NULL!	#NULL!	#NULL!	#NULL!	#NULL!	#NULL!	#NULL!	#NULL!	#NULL!	#NULL!	#NULL!	#NULL!	#NULL!	#NULL!	#NULL!	#NULL!	#NULL!	#NULL!	#NULL!	#NULL!	#NULL!	#NULL!	#NULL!	#NULL!
0	1	1	3	1	2	2	3	1	3	3	4	4	5	5	5	5	5	3	4	1	4	3	4	1	4	2	4	3	3	3	2	4	2	2	3	4	2	2	4	2	2	3	4	2	5	2	4	3	4
0	4	4	4	3	4	5	5	2	4	5	5	4	4	4	3	4	5	5	4	1	5	1	4	1	4	3	4	2	5	4	1	4	2	2	2	4	3	2	4	3	3	1	4	1	3	2	3	2	3
0	4	3	2	4	2	4	4	4	2	3	4	3	3	4	3	3	4	4	5	1	4	2	4	1	4	4	4	2	4	4	3	4	2	3	2	4	4	2	4	2	3	2	4	2	3	2	4	2	4
0	#NULL!	#NULL!	#NULL!	#NULL!	#NULL!	#NULL!	#NULL!	#NULL!	#NULL!	#NULL!	#NULL!	#NULL!	#NULL!	#NULL!	#NULL!	#NULL!	#NULL!	#NULL!	#NULL!	#NULL!	#NULL!	#NULL!	#NULL!	#NULL!	#NULL!	#NULL!	#NULL!	#NULL!	#NULL!	#NULL!	#NULL!	#NULL!	#NULL!	#NULL!	#NULL!	#NULL!	#NULL!	#NULL!	#NULL!	#NULL!	#NULL!	#NULL!	#NULL!	#NULL!	#NULL!	#NULL!	#NULL!	#NULL!	#NULL!
0	2	2	2	2	1	1	2	1	4	2	5	5	5	4	5	5	5	5	4	2	4	3	5	1	4	3	4	3	5	5	2	4	3	2	2	5	1	3	4	4	2	3	5	2	5	2	4	2	4
0	#NULL!	#NULL!	#NULL!	#NULL!	#NULL!	#NULL!	#NULL!	#NULL!	#NULL!	#NULL!	#NULL!	#NULL!	#NULL!	#NULL!	#NULL!	#NULL!	#NULL!	#NULL!	#NULL!	#NULL!	#NULL!	#NULL!	#NULL!	#NULL!	#NULL!	#NULL!	#NULL!	#NULL!	#NULL!	#NULL!	#NULL!	#NULL!	#NULL!	#NULL!	#NULL!	#NULL!	#NULL!	#NULL!	#NULL!	#NULL!	#NULL!	#NULL!	#NULL!	#NULL!	#NULL!	#NULL!	#NULL!	#NULL!	#NULL!
0	4	4	4	4	4	4	4	2	4	4	4	4	4	4	2	4	4	2	3	3	3	3	2	3	3	4	3	2	2	3	4	4	3	4	3	4	4	3	3	2	4	4	2	3	2	2	2	4	3
0	1	4	4	3	3	3	3	3	4	5	5	4	5	5	3	3	2	5	2	4	3	3	3	5	5	5	5	3	4	5	5	3	3	5	5	5	5	4	3	5	3	4	5	5	5	4	4	4	4
0	#NULL!	#NULL!	#NULL!	#NULL!	#NULL!	#NULL!	#NULL!	#NULL!	#NULL!	#NULL!	#NULL!	#NULL!	#NULL!	#NULL!	#NULL!	#NULL!	#NULL!	#NULL!	#NULL!	#NULL!	#NULL!	#NULL!	#NULL!	#NULL!	#NULL!	#NULL!	#NULL!	#NULL!	#NULL!	#NULL!	#NULL!	#NULL!	#NULL!	#NULL!	#NULL!	#NULL!	#NULL!	#NULL!	#NULL!	#NULL!	#NULL!	#NULL!	#NULL!	#NULL!	#NULL!	#NULL!	#NULL!	#NULL!	#NULL!
0	#NULL!	#NULL!	#NULL!	#NULL!	#NULL!	#NULL!	#NULL!	#NULL!	#NULL!	#NULL!	#NULL!	#NULL!	#NULL!	#NULL!	#NULL!	#NULL!	#NULL!	#NULL!	#NULL!	#NULL!	#NULL!	#NULL!	#NULL!	#NULL!	#NULL!	#NULL!	#NULL!	#NULL!	#NULL!	#NULL!	#NULL!	#NULL!	#NULL!	#NULL!	#NULL!	#NULL!	#NULL!	#NULL!	#NULL!	#NULL!	#NULL!	#NULL!	#NULL!	#NULL!	#NULL!	#NULL!	#NULL!	#NULL!	#NULL!
0	3	3	3	3	3	2	3	2	4	4	4	3	4	4	2	3	3	2	4	4	4	2	4	1	3	4	3	3	4	3	4	4	3	3	3	3	4	3	4	2	3	3	4	3	4	3	2	2	4
0	2	2	2	2	2	1	2	2	4	4	5	5	5	5	5	5	5	5	4	2	4	2	4	1	5	2	5	2	3	5	2	4	3	2	2	5	1	2	5	4	3	3	4	2	5	2	3	3	4
0	4	5	4	5	4	3	2	1	4	5	5	5	5	5	2	5	5	4	4	3	3	1	4	1	4	4	2	1	5	3	5	3	3	5	3	5	3	2	3	1	5	2	4	2	5	1	2	5	4
0	4	3	3	2	4	3	4	2	4	4	4	4	4	4	4	4	4	4	3	3	2	4	5	3	2	3	2	3	4	4	3	4	4	2	2	4	2	5	4	4	3	2	4	2	2	3	2	4	2
0	1	2	4	2	2	2	2	1	4	4	4	4	4	5	5	5	5	5	4	2	4	2	4	1	5	3	4	2	3	4	3	5	2	3	3	5	3	1	3	3	2	3	3	2	5	3	3	3	3
0	5	5	5	5	5	5	4	2	5	5	4	2	4	4	3	3	3	4	3	3	2	2	2	2	2	5	2	2	3	3	5	3	2	5	2	3	3	3	3	1	3	2	4	2	2	3	2	4	3
0	4	3	4	4	4	4	3	3	4	5	4	4	3	3	2	3	3	4	3	3	3	3	4	4	3	5	4	4	4	4	4	4	3	4	3	4	4	3	3	3	4	3	3	3	3	2	3	3	4
0	2	2	4	2	2	2	4	1	4	4	5	5	5	5	5	5	5	5	4	2	4	2	4	3	4	3	4	2	5	5	2	5	2	3	3	5	3	3	5	5	1	2	5	2	5	2	4	3	4
0	2	2	2	2	2	1	2	1	1	3	5	5	5	5	5	5	4	5	4	2	4	2	4	2	5	2	5	2	5	5	3	5	2	2	1	4	2	2	5	5	2	3	4	2	5	2	4	2	5
0	1	1	1	1	1	1	1	1	4	3	4	4	4	4	5	5	4	5	4	2	3	3	5	1	4	2	4	1	5	4	3	5	1	2	3	4	1	2	5	3	3	1	5	1	4	1	5	3	5
0	2	2	2	2	2	2	2	2	3	4	5	5	5	5	5	5	5	5	4	1	4	2	3	2	4	2	4	2	4	4	2	4	2	2	2	4	1	2	4	4	3	2	4	2	5	2	4	4	4
0	4	2	4	4	4	2	4	1	4	4	5	4	5	5	3	5	4	5	4	2	4	1	3	2	5	2	5	1	4	5	3	5	2	3	4	5	2	3	5	2	5	2	5	2	5	2	4	3	5
0	2	2	2	2	2	2	2	1	4	2	4	4	4	4	4	5	4	5	4	1	4	3	4	1	4	3	3	2	4	4	2	4	2	2	2	4	2	2	4	4	4	2	4	2	4	2	4	3	4
0	2	2	2	2	2	2	2	2	4	4	4	4	4	4	4	4	4	4	4	2	4	2	3	2	3	3	4	2	4	4	2	4	2	2	2	4	2	3	4	4	3	2	4	2	4	2	4	3	4
0	5	5	5	4	5	4	5	2	4	5	5	4	4	4	4	5	4	5	3	3	2	3	4	2	2	4	3	2	2	4	4	5	3	3	2	4	3	3	2	3	3	2	3	2	3	3	3	3	4
0	4	2	4	2	2	2	4	1	4	4	5	5	5	4	3	4	4	4	3	2	3	1	5	1	5	3	5	1	5	5	3	5	2	5	3	5	2	2	5	5	3	4	5	1	4	1	5	3	5
0	3	3	4	2	4	1	2	1	3	3	5	5	4	4	5	5	5	5	4	2	4	1	3	2	5	3	4	3	4	4	3	5	3	3	3	5	1	3	4	3	3	3	4	1	5	1	3	4	4
0	3	3	4	2	4	1	2	1	3	3	5	5	4	4	5	5	5	5	4	2	4	1	3	2	5	3	4	3	4	4	3	5	3	3	3	5	1	3	4	3	3	3	4	1	5	1	3	4	4
0	5	5	5	4	5	4	5	2	4	5	5	4	4	4	4	5	4	5	3	3	2	3	4	2	2	4	3	2	2	4	4	5	3	3	2	4	3	3	2	3	3	2	3	2	3	3	3	3	4
0	2	4	2	4	4	4	3	5	2	4	4	4	4	4	3	3	3	4	4	1	4	2	5	1	5	5	5	2	5	5	3	4	3	2	3	5	3	2	5	4	3	1	5	1	3	1	5	4	5
0	2	4	2	4	4	4	3	5	2	4	4	4	4	4	3	3	3	4	4	1	4	2	5	1	5	5	5	2	5	5	3	4	3	2	3	5	3	2	5	4	3	1	5	1	3	1	5	4	5
0	3	4	4	4	4	4	4	4	4	4	4	4	4	4	4	4	4	4	3	3	3	3	3	1	3	4	3	3	4	3	4	4	3	4	3	3	4	3	3	3	4	2	4	3	4	3	4	4	4
0	3	4	4	4	4	4	4	4	4	4	4	4	4	4	4	4	4	4	3	3	3	3	3	1	3	4	3	3	4	3	4	4	3	4	3	3	4	3	3	3	4	2	4	3	4	3	4	4	4
0	2	2	2	1	2	2	2	1	3	2	5	5	5	5	5	5	5	5	4	1	4	2	4	1	5	2	4	1	4	5	2	5	2	2	2	5	2	2	5	4	2	2	5	2	5	1	4	2	5
0	3	3	3	4	4	4	4	3	4	5	4	4	4	4	4	4	4	4	3	3	3	3	4	1	4	4	4	3	4	4	4	4	3	4	3	4	4	3	4	3	4	2	4	3	4	3	4	4	4
0	2	2	2	2	2	2	2	1	4	4	5	5	5	5	5	5	5	5	5	1	5	2	5	1	5	2	5	2	4	5	2	5	2	2	2	5	2	2	5	4	2	2	5	2	5	2	5	2	5
0	2	2	2	2	2	4	2	1	2	1	5	5	5	5	4	5	5	5	4	2	4	3	5	2	5	3	4	3	4	5	2	5	3	2	2	5	2	3	5	3	3	2	4	2	5	2	4	3	4
0	2	2	2	1	4	1	2	1	1	1	5	5	5	5	5	5	5	5	4	1	4	1	5	1	5	1	5	2	5	5	1	5	1	2	2	5	2	4	5	5	2	4	5	1	5	1	5	2	5
0	4	2	2	2	2	2	2	2	4	4	4	4	4	4	4	4	4	4	4	2	4	2	4	2	4	3	4	1	4	4	3	4	2	2	4	4	2	2	4	4	3	2	4	1	4	1	4	3	4
0	4	2	2	2	2	2	2	2	4	4	5	4	5	4	5	4	4	4	4	2	4	2	3	3	4	3	4	1	5	4	3	4	2	1	1	5	2	1	3	3	2	2	4	2	4	2	2	4	4
0	2	1	3	2	2	2	2	1	2	3	5	5	5	5	5	5	5	5	4	1	4	2	4	1	5	2	5	2	4	5	3	3	2	2	3	5	2	3	4	4	3	2	5	2	5	2	4	3	5
0	3	2	2	1	3	2	2	1	2	3	1	1	1	1	1	1	1	1	5	1	4	2	4	1	4	2	4	1	4	5	1	4	2	2	4	5	1	3	4	3	1	5	5	1	4	2	4	3	4
0	2	2	2	4	2	2	2	1	2	4	4	5	5	5	4	5	4	4	4	2	4	2	5	#NULL!	5	3	4	2	4	4	3	5	2	3	3	4	2	2	4	3	3	1	4	1	4	2	4	3	4
0	2	2	2	4	2	2	2	1	2	4	4	5	5	5	4	5	4	4	4	2	4	2	5	#NULL!	5	3	4	2	4	4	3	5	2	3	3	4	2	2	4	3	3	1	4	1	4	2	4	3	4
0	4	3	4	4	4	4	4	1	5	3	4	4	4	4	4	5	5	4	4	2	4	2	4	1	3	4	3	1	4	4	3	4	2	2	2	5	2	2	4	3	4	2	4	1	4	1	4	4	4
0	2	2	2	4	2	2	2	1	2	4	5	5	5	5	5	5	5	5	5	2	5	1	4	2	5	3	4	2	4	5	3	4	2	2	2	5	1	2	5	5	3	1	5	2	5	2	5	2	5
0	4	4	3	3	4	4	3	4	3	4	4	4	4	4	4	3	3	4	4	3	4	2	4	4	4	3	2	2	4	4	3	4	2	3	3	4	2	3	4	3	3	2	4	3	4	4	4	3	3
0	4	4	4	4	4	4	3	1	2	1	4	5	5	5	5	5	5	5	4	2	4	2	5	2	4	4	4	1	5	5	3	5	2	2	2	5	2	2	4	4	3	1	5	1	4	1	5	2	5
0	4	1	4	2	2	2	2	1	4	4	5	5	5	5	5	5	5	5	4	2	4	1	4	1	4	3	3	2	5	5	3	5	1	3	2	5	3	2	4	5	3	1	5	2	5	2	5	3	5
0	1	1	1	1	1	1	1	1	4	1	5	5	5	5	5	5	5	5	5	1	5	1	5	1	#NULL!	1	5	1	5	5	1	5	2	2	2	5	1	2	5	5	1	1	5	1	5	1	5	1	5
0	3	2	4	2	2	2	2	1	4	4	4	5	5	4	4	5	4	2	3	2	3	2	3	1	3	2	4	2	2	3	3	5	2	2	2	4	2	3	4	3	3	2	4	2	5	3	3	3	4
0	2	2	2	2	4	1	2	1	4	3	5	5	5	5	5	5	5	5	4	1	4	1	4	1	4	2	4	2	4	5	3	5	2	3	3	5	1	2	5	5	3	3	5	1	5	2	4	3	5
0	2	3	2	3	2	2	4	3	2	4	4	4	3	4	4	3	3	5	4	2	3	3	4	2	5	4	4	1	5	4	4	3	1	3	1	5	1	2	5	5	2	1	5	1	4	3	5	3	4
0	2	2	2	2	4	3	3	2	4	4	4	4	4	4	3	4	2	2	3	3	4	2	3	2	4	3	4	3	4	4	3	4	2	2	2	3	2	3	3	3	3	3	4	2	3	2	4	2	3
0	4	2	2	2	2	4	2	1	2	4	5	4	4	4	4	4	4	4	3	3	3	3	4	4	4	3	3	3	3	4	3	4	2	3	3	4	2	2	4	2	4	1	4	1	3	4	3	3	4
0	#NULL!	#NULL!	#NULL!	#NULL!	#NULL!	#NULL!	#NULL!	#NULL!	#NULL!	#NULL!	#NULL!	#NULL!	#NULL!	#NULL!	#NULL!	#NULL!	#NULL!	#NULL!	#NULL!	#NULL!	#NULL!	#NULL!	#NULL!	#NULL!	#NULL!	#NULL!	#NULL!	#NULL!	#NULL!	#NULL!	#NULL!	#NULL!	#NULL!	#NULL!	#NULL!	#NULL!	#NULL!	#NULL!	#NULL!	#NULL!	#NULL!	#NULL!	#NULL!	#NULL!	#NULL!	#NULL!	#NULL!	#NULL!	#NULL!
0	4	2	4	2	3	3	2	2	4	5	5	5	5	5	5	5	5	5	4	3	4	3	4	3	4	3	3	2	5	4	3	4	3	3	3	5	2	2	4	3	3	3	4	1	5	1	3	4	4
0	3	3	3	2	3	3	3	2	2	4	4	4	4	4	4	4	4	4	4	3	3	2	4	3	4	3	4	3	2	4	2	4	2	3	2	4	2	3	4	4	3	1	4	2	4	2	4	4	4
0	#NULL!	#NULL!	#NULL!	#NULL!	#NULL!	#NULL!	#NULL!	#NULL!	#NULL!	#NULL!	#NULL!	#NULL!	#NULL!	#NULL!	#NULL!	#NULL!	#NULL!	#NULL!	#NULL!	#NULL!	#NULL!	#NULL!	#NULL!	#NULL!	#NULL!	#NULL!	#NULL!	#NULL!	#NULL!	#NULL!	#NULL!	#NULL!	#NULL!	#NULL!	#NULL!	#NULL!	#NULL!	#NULL!	#NULL!	#NULL!	#NULL!	#NULL!	#NULL!	#NULL!	#NULL!	#NULL!	#NULL!	#NULL!	#NULL!
0	#NULL!	#NULL!	#NULL!	#NULL!	#NULL!	#NULL!	#NULL!	#NULL!	#NULL!	#NULL!	#NULL!	#NULL!	#NULL!	#NULL!	#NULL!	#NULL!	#NULL!	#NULL!	#NULL!	#NULL!	#NULL!	#NULL!	#NULL!	#NULL!	#NULL!	#NULL!	#NULL!	#NULL!	#NULL!	#NULL!	#NULL!	#NULL!	#NULL!	#NULL!	#NULL!	#NULL!	#NULL!	#NULL!	#NULL!	#NULL!	#NULL!	#NULL!	#NULL!	#NULL!	#NULL!	#NULL!	#NULL!	#NULL!	#NULL!
0	5	5	4	5	5	4	5	4	5	5	4	3	3	3	3	3	3	5	3	1	3	3	4	1	4	5	3	3	4	3	3	4	3	3	4	4	2	3	4	3	3	3	4	3	3	2	4	4	4
0	2	2	4	3	4	1	2	1	4	4	5	5	5	5	5	5	5	3	#NULL!	#NULL!	#NULL!	#NULL!	#NULL!	#NULL!	#NULL!	#NULL!	#NULL!	#NULL!	#NULL!	#NULL!	#NULL!	#NULL!	#NULL!	#NULL!	#NULL!	#NULL!	#NULL!	#NULL!	#NULL!	#NULL!	#NULL!	#NULL!	#NULL!	#NULL!	#NULL!	#NULL!	#NULL!	#NULL!	#NULL!
0	4	4	4	4	4	4	4	2	4	5	4	4	5	4	5	5	5	5	3	3	3	3	4	3	4	4	3	3	4	4	4	5	3	5	5	5	5	5	4	5	5	3	4	3	5	3	5	5	5
0	2	4	4	4	4	2	4	2	4	3	5	5	5	4	3	4	3	5	3	2	3	4	4	4	4	5	2	2	4	4	4	4	1	4	3	5	4	2	3	4	5	1	5	4	4	4	4	4	4
0	#NULL!	#NULL!	#NULL!	#NULL!	#NULL!	#NULL!	#NULL!	#NULL!	#NULL!	#NULL!	#NULL!	#NULL!	#NULL!	#NULL!	#NULL!	#NULL!	#NULL!	#NULL!	#NULL!	#NULL!	#NULL!	#NULL!	#NULL!	#NULL!	#NULL!	#NULL!	#NULL!	#NULL!	#NULL!	#NULL!	#NULL!	#NULL!	#NULL!	#NULL!	#NULL!	#NULL!	#NULL!	#NULL!	#NULL!	#NULL!	#NULL!	#NULL!	#NULL!	#NULL!	#NULL!	#NULL!	#NULL!	#NULL!	#NULL!
0	4	2	4	1	4	2	1	2	4	5	5	5	5	5	4	4	5	4	4	1	5	2	5	1	4	2	4	2	5	5	3	5	3	2	3	5	2	4	4	5	4	5	5	2	4	2	5	3	5
0	4	4	4	4	4	3	3	2	4	2	5	5	5	5	5	4	4	5	3	1	4	2	4	1	5	2	4	1	4	5	1	5	3	1	3	4	2	3	4	4	1	3	5	3	5	2	4	4	4
0	3	2	2	2	2	2	3	2	4	4	1	5	5	5	4	4	4	4	4	1	4	2	5	1	5	3	4	2	5	5	3	5	2	2	2	4	2	2	4	4	3	4	4	2	4	2	4	2	4
0	3	2	3	2	2	2	2	2	4	4	4	4	4	4	4	4	4	5	4	3	4	3	4	3	4	3	4	2	4	4	3	4	2	3	3	5	2	3	3	3	4	3	4	2	4	2	3	4	4
0	4	4	2	2	4	3	3	1	4	2	5	5	5	5	5	5	5	5	4	2	4	2	4	2	5	2	3	2	5	5	3	4	2	3	2	4	2	2	4	3	3	2	5	2	3	2	4	3	4
0	2	3	3	3	3	4	2	2	4	3	4	4	4	2	4	4	4	4	4	4	3	3	4	3	3	3	3	4	3	4	4	4	3	4	3	4	3	4	3	3	4	3	4	3	3	3	4	4	4
0	4	4	2	2	4	4	3	4	2	2	3	2	2	2	3	3	2	2	3	3	2	4	2	4	1	5	3	4	4	2	5	5	3	5	4	3	4	2	2	2	5	4	4	4	2	3	3	4	4
0	4	2	4	3	4	3	4	4	4	4	4	4	4	4	3	3	4	4	4	3	4	3	4	2	3	3	3	2	4	3	3	4	2	3	3	4	2	2	4	1	3	1	3	2	3	2	3	3	4
0	#NULL!	#NULL!	#NULL!	#NULL!	#NULL!	#NULL!	#NULL!	#NULL!	#NULL!	#NULL!	#NULL!	#NULL!	#NULL!	#NULL!	#NULL!	#NULL!	#NULL!	#NULL!	#NULL!	#NULL!	#NULL!	#NULL!	#NULL!	#NULL!	#NULL!	#NULL!	#NULL!	#NULL!	#NULL!	#NULL!	#NULL!	#NULL!	#NULL!	#NULL!	#NULL!	#NULL!	#NULL!	#NULL!	#NULL!	#NULL!	#NULL!	#NULL!	#NULL!	#NULL!	#NULL!	#NULL!	#NULL!	#NULL!	#NULL!
0	#NULL!	#NULL!	#NULL!	#NULL!	#NULL!	#NULL!	#NULL!	#NULL!	#NULL!	#NULL!	#NULL!	#NULL!	#NULL!	#NULL!	#NULL!	#NULL!	#NULL!	#NULL!	#NULL!	#NULL!	#NULL!	#NULL!	#NULL!	#NULL!	#NULL!	#NULL!	#NULL!	#NULL!	#NULL!	#NULL!	#NULL!	#NULL!	#NULL!	#NULL!	#NULL!	#NULL!	#NULL!	#NULL!	#NULL!	#NULL!	#NULL!	#NULL!	#NULL!	#NULL!	#NULL!	#NULL!	#NULL!	#NULL!	#NULL!
0	#NULL!	#NULL!	#NULL!	#NULL!	#NULL!	#NULL!	#NULL!	#NULL!	#NULL!	#NULL!	#NULL!	#NULL!	#NULL!	#NULL!	#NULL!	#NULL!	#NULL!	#NULL!	#NULL!	#NULL!	#NULL!	#NULL!	#NULL!	#NULL!	#NULL!	#NULL!	#NULL!	#NULL!	#NULL!	#NULL!	#NULL!	#NULL!	#NULL!	#NULL!	#NULL!	#NULL!	#NULL!	#NULL!	#NULL!	#NULL!	#NULL!	#NULL!	#NULL!	#NULL!	#NULL!	#NULL!	#NULL!	#NULL!	#NULL!
0	4	4	3	4	4	4	4	4	4	4	3	3	3	2	2	2	2	3	3	3	3	4	4	4	3	5	3	3	3	3	5	4	3	4	4	3	4	4	3	3	5	2	4	5	2	4	3	5	4
0	#NULL!	#NULL!	#NULL!	#NULL!	#NULL!	#NULL!	#NULL!	#NULL!	#NULL!	#NULL!	#NULL!	#NULL!	#NULL!	#NULL!	#NULL!	#NULL!	#NULL!	#NULL!	#NULL!	#NULL!	#NULL!	#NULL!	#NULL!	#NULL!	#NULL!	#NULL!	#NULL!	#NULL!	#NULL!	#NULL!	#NULL!	#NULL!	#NULL!	#NULL!	#NULL!	#NULL!	#NULL!	#NULL!	#NULL!	#NULL!	#NULL!	#NULL!	#NULL!	#NULL!	#NULL!	#NULL!	#NULL!	#NULL!	#NULL!
0	4	4	4	4	2	4	4	2	5	5	4	4	4	4	4	4	4	4	#NULL!	#NULL!	#NULL!	#NULL!	#NULL!	#NULL!	#NULL!	#NULL!	#NULL!	#NULL!	#NULL!	#NULL!	#NULL!	#NULL!	#NULL!	#NULL!	#NULL!	#NULL!	#NULL!	#NULL!	#NULL!	#NULL!	#NULL!	#NULL!	#NULL!	#NULL!	#NULL!	#NULL!	#NULL!	#NULL!	#NULL!
0	4	4	4	3	4	1	3	4	4	5	5	5	5	4	3	3	3	4	5	3	3	3	4	2	4	3	3	2	4	4	3	4	3	3	2	4	1	2	4	3	3	2	4	1	5	1	3	2	5
0	3	2	2	2	4	1	2	1	4	2	5	5	4	5	4	4	5	4	5	1	3	1	4	1	5	2	4	2	5	5	2	4	3	2	1	5	2	1	5	5	2	2	5	1	5	1	5	2	5
0	4	2	4	2	4	3	3	1	4	3	4	5	5	5	4	5	5	5	5	2	4	1	4	2	4	3	4	1	5	4	2	5	2	3	4	5	2	3	4	4	3	3	5	3	5	2	4	3	4
0	4	2	2	2	2	2	2	1	4	4	5	5	5	5	5	5	5	4	4	2	3	2	4	2	3	3	4	2	4	4	2	5	4	3	2	4	2	3	4	4	3	3	4	2	4	2	4	4	4
0	2	2	2	2	2	1	2	1	4	4	5	5	5	5	5	5	5	4	5	1	5	1	5	1	5	2	5	1	5	5	2	5	2	1	1	4	1	2	5	4	2	1	5	1	5	1	5	2	5
0	2	2	2	2	2	1	2	1	4	4	5	5	5	5	5	5	5	4	5	1	5	1	5	1	5	2	5	1	5	5	2	5	2	1	1	4	1	2	5	4	2	1	5	1	5	1	5	2	5
0	2	1	2	2	1	1	2	1	4	3	5	5	5	5	4	5	5	5	4	2	4	1	5	1	5	1	4	3	5	4	1	4	1	3	4	5	1	2	4	4	1	5	5	1	4	1	4	1	5
0	4	4	4	3	3	2	3	1	3	4	5	5	5	5	5	5	5	5	4	1	3	3	2	1	3	4	3	3	3	3	3	4	4	4	4	4	1	3	3	3	4	3	3	3	4	3	3	4	3
0	4	4	4	4	3	4	2	1	4	4	5	5	5	4	4	4	4	4	4	3	3	3	5	3	4	4	3	2	3	5	5	5	3	3	3	5	3	3	4	4	3	3	5	2	4	3	4	3	5
0	2	1	2	4	4	1	2	1	5	4	5	5	5	5	5	5	5	5	5	1	5	3	5	1	5	2	5	2	5	5	3	5	3	3	2	5	3	2	5	5	4	3	5	2	5	1	5	3	4
0	#NULL!	#NULL!	#NULL!	#NULL!	#NULL!	#NULL!	#NULL!	#NULL!	#NULL!	#NULL!	#NULL!	#NULL!	#NULL!	#NULL!	#NULL!	#NULL!	#NULL!	#NULL!	#NULL!	#NULL!	#NULL!	#NULL!	#NULL!	#NULL!	#NULL!	#NULL!	#NULL!	#NULL!	#NULL!	#NULL!	#NULL!	#NULL!	#NULL!	#NULL!	#NULL!	#NULL!	#NULL!	#NULL!	#NULL!	#NULL!	#NULL!	#NULL!	#NULL!	#NULL!	#NULL!	#NULL!	#NULL!	#NULL!	#NULL!
0	#NULL!	#NULL!	#NULL!	#NULL!	#NULL!	#NULL!	#NULL!	#NULL!	#NULL!	#NULL!	#NULL!	#NULL!	#NULL!	#NULL!	#NULL!	#NULL!	#NULL!	#NULL!	#NULL!	#NULL!	#NULL!	#NULL!	#NULL!	#NULL!	#NULL!	#NULL!	#NULL!	#NULL!	#NULL!	#NULL!	#NULL!	#NULL!	#NULL!	#NULL!	#NULL!	#NULL!	#NULL!	#NULL!	#NULL!	#NULL!	#NULL!	#NULL!	#NULL!	#NULL!	#NULL!	#NULL!	#NULL!	#NULL!	#NULL!
0	#NULL!	#NULL!	#NULL!	#NULL!	#NULL!	#NULL!	#NULL!	#NULL!	#NULL!	#NULL!	#NULL!	#NULL!	#NULL!	#NULL!	#NULL!	#NULL!	#NULL!	#NULL!	#NULL!	#NULL!	#NULL!	#NULL!	#NULL!	#NULL!	#NULL!	#NULL!	#NULL!	#NULL!	#NULL!	#NULL!	#NULL!	#NULL!	#NULL!	#NULL!	#NULL!	#NULL!	#NULL!	#NULL!	#NULL!	#NULL!	#NULL!	#NULL!	#NULL!	#NULL!	#NULL!	#NULL!	#NULL!	#NULL!	#NULL!
0	#NULL!	#NULL!	#NULL!	#NULL!	#NULL!	#NULL!	#NULL!	#NULL!	#NULL!	#NULL!	#NULL!	#NULL!	#NULL!	#NULL!	#NULL!	#NULL!	#NULL!	#NULL!	#NULL!	#NULL!	#NULL!	#NULL!	#NULL!	#NULL!	#NULL!	#NULL!	#NULL!	#NULL!	#NULL!	#NULL!	#NULL!	#NULL!	#NULL!	#NULL!	#NULL!	#NULL!	#NULL!	#NULL!	#NULL!	#NULL!	#NULL!	#NULL!	#NULL!	#NULL!	#NULL!	#NULL!	#NULL!	#NULL!	#NULL!
0	#NULL!	#NULL!	#NULL!	#NULL!	#NULL!	#NULL!	#NULL!	#NULL!	#NULL!	#NULL!	#NULL!	#NULL!	#NULL!	#NULL!	#NULL!	#NULL!	#NULL!	#NULL!	#NULL!	#NULL!	#NULL!	#NULL!	#NULL!	#NULL!	#NULL!	#NULL!	#NULL!	#NULL!	#NULL!	#NULL!	#NULL!	#NULL!	#NULL!	#NULL!	#NULL!	#NULL!	#NULL!	#NULL!	#NULL!	#NULL!	#NULL!	#NULL!	#NULL!	#NULL!	#NULL!	#NULL!	#NULL!	#NULL!	#NULL!
0	#NULL!	#NULL!	#NULL!	#NULL!	#NULL!	#NULL!	#NULL!	#NULL!	#NULL!	#NULL!	#NULL!	#NULL!	#NULL!	#NULL!	#NULL!	#NULL!	#NULL!	#NULL!	#NULL!	#NULL!	#NULL!	#NULL!	#NULL!	#NULL!	#NULL!	#NULL!	#NULL!	#NULL!	#NULL!	#NULL!	#NULL!	#NULL!	#NULL!	#NULL!	#NULL!	#NULL!	#NULL!	#NULL!	#NULL!	#NULL!	#NULL!	#NULL!	#NULL!	#NULL!	#NULL!	#NULL!	#NULL!	#NULL!	#NULL!
0	2	2	2	2	2	4	2	1	3	2	4	4	4	4	4	4	4	5	4	2	4	4	3	2	3	4	3	3	3	4	3	4	3	3	3	4	4	2	4	3	4	2	4	2	4	2	3	3	4
0	#NULL!	#NULL!	#NULL!	#NULL!	#NULL!	#NULL!	#NULL!	#NULL!	#NULL!	#NULL!	#NULL!	#NULL!	#NULL!	#NULL!	#NULL!	#NULL!	#NULL!	#NULL!	#NULL!	#NULL!	#NULL!	#NULL!	#NULL!	#NULL!	#NULL!	#NULL!	#NULL!	#NULL!	#NULL!	#NULL!	#NULL!	#NULL!	#NULL!	#NULL!	#NULL!	#NULL!	#NULL!	#NULL!	#NULL!	#NULL!	#NULL!	#NULL!	#NULL!	#NULL!	#NULL!	#NULL!	#NULL!	#NULL!	#NULL!
0	4	4	4	4	4	3	2	5	5	4	4	5	4	4	2	2	2	5	2	5	2	1	3	4	2	4	2	2	4	3	4	4	2	5	3	2	3	3	3	2	5	2	2	3	3	2	2	4	3
0	3	4	4	4	4	4	4	3	4	4	4	4	4	4	3	4	3	4	5	2	4	3	4	2	3	4	3	3	3	5	3	5	4	3	2	5	1	3	4	3	3	3	4	3	3	2	2	3	4
0	#NULL!	#NULL!	#NULL!	#NULL!	#NULL!	#NULL!	#NULL!	#NULL!	#NULL!	#NULL!	#NULL!	#NULL!	#NULL!	#NULL!	#NULL!	#NULL!	#NULL!	#NULL!	#NULL!	#NULL!	#NULL!	#NULL!	#NULL!	#NULL!	#NULL!	#NULL!	#NULL!	#NULL!	#NULL!	#NULL!	#NULL!	#NULL!	#NULL!	#NULL!	#NULL!	#NULL!	#NULL!	#NULL!	#NULL!	#NULL!	#NULL!	#NULL!	#NULL!	#NULL!	#NULL!	#NULL!	#NULL!	#NULL!	#NULL!
0	4	2	2	2	4	1	2	2	4	4	5	4	4	5	3	4	3	4	4	1	4	2	4	1	5	2	4	2	3	4	2	4	2	2	2	4	1	1	4	4	1	2	4	1	4	1	3	2	3
0	4	4	4	4	4	4	4	4	4	4	3	3	3	4	3	3	3	3	3	2	3	3	2	2	3	5	3	2	3	4	2	3	3	3	3	4	3	3	3	3	4	3	3	3	3	3	3	3	4
0	2	2	2	2	2	3	4	2	4	4	4	4	5	5	5	5	5	5	4	3	4	3	5	3	5	3	4	2	4	3	2	4	2	3	2	4	2	3	5	4	3	2	4	2	4	2	4	2	4
0	4	4	4	4	4	4	4	4	4	4	3	3	3	3	3	3	3	3	3	2	3	4	4	2	4	5	4	3	4	4	2	4	3	2	3	3	3	3	4	3	3	3	4	2	3	3	4	3	4
0	#NULL!	#NULL!	#NULL!	#NULL!	#NULL!	#NULL!	#NULL!	#NULL!	#NULL!	#NULL!	#NULL!	#NULL!	#NULL!	#NULL!	#NULL!	#NULL!	#NULL!	#NULL!	#NULL!	#NULL!	#NULL!	#NULL!	#NULL!	#NULL!	#NULL!	#NULL!	#NULL!	#NULL!	#NULL!	#NULL!	#NULL!	#NULL!	#NULL!	#NULL!	#NULL!	#NULL!	#NULL!	#NULL!	#NULL!	#NULL!	#NULL!	#NULL!	#NULL!	#NULL!	#NULL!	#NULL!	#NULL!	#NULL!	#NULL!
0	#NULL!	#NULL!	#NULL!	#NULL!	#NULL!	#NULL!	#NULL!	#NULL!	#NULL!	#NULL!	#NULL!	#NULL!	#NULL!	#NULL!	#NULL!	#NULL!	#NULL!	#NULL!	#NULL!	#NULL!	#NULL!	#NULL!	#NULL!	#NULL!	#NULL!	#NULL!	#NULL!	#NULL!	#NULL!	#NULL!	#NULL!	#NULL!	#NULL!	#NULL!	#NULL!	#NULL!	#NULL!	#NULL!	#NULL!	#NULL!	#NULL!	#NULL!	#NULL!	#NULL!	#NULL!	#NULL!	#NULL!	#NULL!	#NULL!
0	#NULL!	#NULL!	#NULL!	#NULL!	#NULL!	#NULL!	#NULL!	#NULL!	#NULL!	#NULL!	#NULL!	#NULL!	#NULL!	#NULL!	#NULL!	#NULL!	#NULL!	#NULL!	#NULL!	#NULL!	#NULL!	#NULL!	#NULL!	#NULL!	#NULL!	#NULL!	#NULL!	#NULL!	#NULL!	#NULL!	#NULL!	#NULL!	#NULL!	#NULL!	#NULL!	#NULL!	#NULL!	#NULL!	#NULL!	#NULL!	#NULL!	#NULL!	#NULL!	#NULL!	#NULL!	#NULL!	#NULL!	#NULL!	#NULL!
0	3	3	4	4	3	4	4	2	3	3	4	3	4	4	4	4	3	4	3	2	3	1	3	1	3	3	3	2	3	4	3	3	3	2	2	3	1	3	3	1	2	1	4	2	3	2	2	2	4
0	4	3	4	2	2	2	2	3	4	4	4	4	4	4	4	4	4	3	4	1	4	2	4	2	4	3	4	3	3	4	2	3	2	2	2	4	2	2	4	3	2	2	4	2	4	2	3	2	3
0	2	4	4	4	4	2	4	2	4	3	4	4	4	3	3	3	4	4	4	1	4	2	3	1	3	3	3	3	2	3	3	4	2	2	1	4	1	3	5	4	3	3	3	1	3	1	3	2	4
0	2	2	2	2	2	2	4	2	2	4	4	4	3	4	4	4	4	4	3	3	3	3	3	3	3	3	4	2	4	4	2	4	2	3	1	4	1	2	4	4	2	2	4	2	4	1	3	2	5
0	#NULL!	#NULL!	#NULL!	#NULL!	#NULL!	#NULL!	#NULL!	#NULL!	#NULL!	#NULL!	#NULL!	#NULL!	#NULL!	#NULL!	#NULL!	#NULL!	#NULL!	#NULL!	#NULL!	#NULL!	#NULL!	#NULL!	#NULL!	#NULL!	#NULL!	#NULL!	#NULL!	#NULL!	#NULL!	#NULL!	#NULL!	#NULL!	#NULL!	#NULL!	#NULL!	#NULL!	#NULL!	#NULL!	#NULL!	#NULL!	#NULL!	#NULL!	#NULL!	#NULL!	#NULL!	#NULL!	#NULL!	#NULL!	#NULL!
0	#NULL!	#NULL!	#NULL!	#NULL!	#NULL!	#NULL!	#NULL!	#NULL!	#NULL!	#NULL!	#NULL!	#NULL!	#NULL!	#NULL!	#NULL!	#NULL!	#NULL!	#NULL!	#NULL!	#NULL!	#NULL!	#NULL!	#NULL!	#NULL!	#NULL!	#NULL!	#NULL!	#NULL!	#NULL!	#NULL!	#NULL!	#NULL!	#NULL!	#NULL!	#NULL!	#NULL!	#NULL!	#NULL!	#NULL!	#NULL!	#NULL!	#NULL!	#NULL!	#NULL!	#NULL!	#NULL!	#NULL!	#NULL!	#NULL!
0	5	4	4	5	5	4	5	5	4	3	4	4	4	3	3	4	4	5	4	3	3	2	4	3	4	4	4	2	4	4	3	4	3	4	2	4	2	3	3	4	4	2	3	3	4	2	4	2	4
0	5	5	5	4	4	4	4	2	4	4	4	4	5	5	5	4	1	5	3	3	3	3	3	3	3	3	3	3	3	3	3	3	3	3	3	3	3	3	3	3	3	3	5	3	5	3	3	3	3
0	4	4	4	4	4	4	4	4	4	4	4	4	4	4	4	4	4	4	4	3	4	3	4	3	4	3	4	3	4	4	2	3	1	2	2	3	1	2	3	3	3	3	3	3	3	4	3	2	2
0	#NULL!	#NULL!	#NULL!	#NULL!	#NULL!	#NULL!	#NULL!	#NULL!	#NULL!	#NULL!	#NULL!	#NULL!	#NULL!	#NULL!	#NULL!	#NULL!	#NULL!	#NULL!	#NULL!	#NULL!	#NULL!	#NULL!	#NULL!	#NULL!	#NULL!	#NULL!	#NULL!	#NULL!	#NULL!	#NULL!	#NULL!	#NULL!	#NULL!	#NULL!	#NULL!	#NULL!	#NULL!	#NULL!	#NULL!	#NULL!	#NULL!	#NULL!	#NULL!	#NULL!	#NULL!	#NULL!	#NULL!	#NULL!	#NULL!
0	2	2	2	2	2	2	2	2	2	2	4	4	4	4	4	4	4	4	4	2	4	2	4	2	4	2	4	2	4	4	3	4	2	3	2	4	2	2	4	4	2	3	4	2	4	2	4	2	4
0	2	2	2	2	2	2	2	2	4	3	4	4	4	4	4	4	4	4	4	2	4	3	4	2	4	2	4	2	4	4	3	3	2	2	1	4	1	3	4	4	2	4	4	1	4	2	3	3	4
0	4	4	2	4	2	2	4	2	4	2	5	5	5	5	5	5	5	5	4	2	4	3	3	3	4	2	4	2	3	5	2	5	3	2	2	5	2	2	4	4	2	4	4	2	5	2	4	3	5
0	4	2	2	2	2	2	2	1	4	4	4	4	4	4	4	5	4	4	5	3	4	2	4	2	4	2	3	2	3	4	3	4	2	2	2	2	2	2	4	2	3	3	4	2	4	2	2	2	4
0	4	2	3	2	2	2	3	3	2	4	5	5	5	4	4	4	4	5	4	1	5	1	5	1	5	5	5	1	4	5	1	5	1	1	1	4	1	3	5	3	1	3	5	1	5	1	5	1	5
0	4	2	3	4	5	3	3	4	4	5	3	4	4	3	3	4	3	4	3	3	4	3	4	3	1	3	2	2	2	3	3	4	2	3	3	3	2	3	3	2	4	2	4	2	3	2	4	2	4
0	1	4	4	2	4	3	4	2	4	3	4	3	4	4	3	4	4	4	4	3	4	2	4	2	4	3	3	2	4	5	3	4	1	4	2	4	1	3	4	3	3	2	4	1	3	1	3	2	4
0	3	3	4	4	4	4	4	2	4	3	3	3	4	3	2	3	3	4	3	1	3	2	2	1	3	4	3	2	3	3	4	3	3	4	3	3	2	2	2	2	3	4	3	2	2	2	2	4	3
0	1	1	1	2	1	1	1	1	4	1	5	5	5	5	5	5	5	4	5	1	4	1	4	1	5	1	5	1	5	5	1	5	5	1	1	5	1	2	5	1	1	3	5	1	5	1	5	1	5
0	#NULL!	#NULL!	#NULL!	#NULL!	#NULL!	#NULL!	#NULL!	#NULL!	#NULL!	#NULL!	#NULL!	#NULL!	#NULL!	#NULL!	#NULL!	#NULL!	#NULL!	#NULL!	#NULL!	#NULL!	#NULL!	#NULL!	#NULL!	#NULL!	#NULL!	#NULL!	#NULL!	#NULL!	#NULL!	#NULL!	#NULL!	#NULL!	#NULL!	#NULL!	#NULL!	#NULL!	#NULL!	#NULL!	#NULL!	#NULL!	#NULL!	#NULL!	#NULL!	#NULL!	#NULL!	#NULL!	#NULL!	#NULL!	#NULL!
0	2	1	2	1	2	2	1	1	3	4	5	5	5	5	4	4	4	4	4	1	4	2	4	1	5	3	4	2	5	4	2	4	2	2	2	4	1	2	4	2	1	2	5	2	5	1	4	2	5
0	4	2	4	2	2	2	2	1	4	3	5	5	5	4	3	5	4	4	3	2	3	2	4	2	4	3	4	2	5	4	3	5	2	2	3	4	2	2	4	2	3	2	4	2	5	2	5	3	5
0	2	4	2	3	2	3	2	2	3	4	4	4	4	3	4	4	4	4	3	1	3	3	4	2	3	3	4	3	4	3	4	4	3	4	3	4	2	3	4	3	4	4	4	2	3	2	3	3	4
0	#NULL!	#NULL!	#NULL!	#NULL!	#NULL!	#NULL!	#NULL!	#NULL!	#NULL!	#NULL!	#NULL!	#NULL!	#NULL!	#NULL!	#NULL!	#NULL!	#NULL!	#NULL!	#NULL!	#NULL!	#NULL!	#NULL!	#NULL!	#NULL!	#NULL!	#NULL!	#NULL!	#NULL!	#NULL!	#NULL!	#NULL!	#NULL!	#NULL!	#NULL!	#NULL!	#NULL!	#NULL!	#NULL!	#NULL!	#NULL!	#NULL!	#NULL!	#NULL!	#NULL!	#NULL!	#NULL!	#NULL!	#NULL!	#NULL!
0	4	2	2	2	1	3	2	1	2	3	5	5	5	5	5	5	4	4	4	2	4	1	4	2	4	3	4	1	4	4	3	4	3	2	2	4	3	2	4	3	4	2	4	1	4	1	4	3	4
0	4	2	4	3	2	2	2	1	4	4	4	4	4	4	4	4	4	4	4	2	4	3	4	2	4	2	4	2	4	4	2	4	2	2	2	4	4	2	4	3	3	2	4	2	4	2	4	2	4
0	4	4	4	4	4	4	2	2	4	4	4	5	5	5	4	5	5	5	4	2	4	2	5	1	5	4	4	2	5	4	3	4	1	2	2	4	1	2	4	4	4	2	4	1	4	1	4	2	4
0	2	2	2	2	4	2	2	1	4	2	5	4	4	3	3	5	4	4	3	1	3	3	4	1	4	3	5	2	5	4	4	4	2	3	2	5	3	2	4	2	3	2	5	2	3	2	5	3	5
0	4	4	4	4	2	2	4	1	4	4	5	5	4	5	4	5	4	5	4	3	4	2	4	2	4	3	3	2	4	5	3	5	2	3	3	4	2	3	3	2	3	2	4	2	5	2	4	3	5
0	3	3	2	2	3	2	2	1	2	2	5	5	4	5	4	5	5	4	#NULL!	#NULL!	#NULL!	#NULL!	#NULL!	#NULL!	#NULL!	#NULL!	#NULL!	#NULL!	#NULL!	#NULL!	#NULL!	#NULL!	#NULL!	#NULL!	#NULL!	#NULL!	#NULL!	#NULL!	#NULL!	#NULL!	#NULL!	#NULL!	#NULL!	#NULL!	#NULL!	#NULL!	#NULL!	#NULL!	#NULL!
0	2	1	2	1	2	1	4	1	1	4	5	5	5	4	4	5	5	4	4	1	5	2	4	1	4	2	4	2	4	4	2	5	1	2	2	4	1	2	5	5	3	3	4	2	4	2	4	2	4
0	2	2	2	1	2	2	2	1	3	3	5	5	5	5	3	5	5	4	4	2	4	1	5	1	5	3	4	2	5	5	4	5	2	4	3	5	2	3	4	3	3	2	5	1	5	1	4	4	5
0	4	2	4	2	4	4	2	1	5	4	5	5	5	4	4	5	5	5	3	2	3	4	4	1	5	4	4	4	4	4	4	4	3	3	5	5	4	3	5	4	5	3	4	4	4	5	4	3	4
0	4	3	4	4	4	2	4	1	4	4	5	5	5	5	4	5	5	5	4	2	4	1	3	2	4	3	4	3	4	4	3	3	3	3	4	5	2	4	4	3	3	4	3	2	5	2	3	3	4
0	5	4	4	5	4	5	5	4	5	4	5	5	5	5	4	5	5	5	5	3	3	2	4	3	4	5	4	4	4	5	4	4	4	4	3	5	4	3	3	4	5	4	4	5	5	4	4	5	4
0	#NULL!	#NULL!	#NULL!	#NULL!	#NULL!	#NULL!	#NULL!	#NULL!	#NULL!	#NULL!	#NULL!	#NULL!	#NULL!	#NULL!	#NULL!	#NULL!	#NULL!	#NULL!	#NULL!	#NULL!	#NULL!	#NULL!	#NULL!	#NULL!	#NULL!	#NULL!	#NULL!	#NULL!	#NULL!	#NULL!	#NULL!	#NULL!	#NULL!	#NULL!	#NULL!	#NULL!	#NULL!	#NULL!	#NULL!	#NULL!	#NULL!	#NULL!	#NULL!	#NULL!	#NULL!	#NULL!	#NULL!	#NULL!	#NULL!
0	5	4	4	4	4	4	2	2	5	4	4	5	5	4	3	4	4	5	4	3	4	3	4	3	4	4	4	2	5	4	3	5	3	3	2	5	2	2	4	3	4	2	5	1	4	2	5	3	5
0	4	2	2	2	4	1	4	1	2	1	5	5	5	4	4	4	4	5	4	2	2	2	2	2	3	2	3	1	3	4	2	5	2	2	2	5	1	2	3	3	3	3	4	1	5	1	3	2	4
0	#NULL!	#NULL!	#NULL!	#NULL!	#NULL!	#NULL!	#NULL!	#NULL!	#NULL!	#NULL!	#NULL!	#NULL!	#NULL!	#NULL!	#NULL!	#NULL!	#NULL!	#NULL!	#NULL!	#NULL!	#NULL!	#NULL!	#NULL!	#NULL!	#NULL!	#NULL!	#NULL!	#NULL!	#NULL!	#NULL!	#NULL!	#NULL!	#NULL!	#NULL!	#NULL!	#NULL!	#NULL!	#NULL!	#NULL!	#NULL!	#NULL!	#NULL!	#NULL!	#NULL!	#NULL!	#NULL!	#NULL!	#NULL!	#NULL!
0	2	2	2	2	2	2	2	1	2	2	4	4	5	4	5	5	5	4	4	2	4	2	4	2	3	3	3	3	3	5	2	5	4	3	2	5	2	4	4	3	2	3	4	1	4	3	5	2	5
0	2	2	4	4	2	2	4	1	4	4	5	5	5	5	4	5	5	5	3	2	3	2	3	1	3	3	2	3	4	4	3	5	2	3	2	4	2	1	4	1	2	2	4	1	5	1	2	3	3
0	2	2	2	2	2	4	2	1	4	4	5	5	5	5	5	5	5	5	#NULL!	#NULL!	#NULL!	#NULL!	#NULL!	#NULL!	#NULL!	#NULL!	#NULL!	#NULL!	#NULL!	#NULL!	#NULL!	#NULL!	#NULL!	#NULL!	#NULL!	#NULL!	#NULL!	#NULL!	#NULL!	#NULL!	#NULL!	#NULL!	#NULL!	#NULL!	#NULL!	#NULL!	#NULL!	#NULL!	#NULL!
0	#NULL!	#NULL!	#NULL!	#NULL!	#NULL!	#NULL!	#NULL!	#NULL!	#NULL!	#NULL!	#NULL!	#NULL!	#NULL!	#NULL!	#NULL!	#NULL!	#NULL!	#NULL!	#NULL!	#NULL!	#NULL!	#NULL!	#NULL!	#NULL!	#NULL!	#NULL!	#NULL!	#NULL!	#NULL!	#NULL!	#NULL!	#NULL!	#NULL!	#NULL!	#NULL!	#NULL!	#NULL!	#NULL!	#NULL!	#NULL!	#NULL!	#NULL!	#NULL!	#NULL!	#NULL!	#NULL!	#NULL!	#NULL!	#NULL!
0	#NULL!	#NULL!	#NULL!	#NULL!	#NULL!	#NULL!	#NULL!	#NULL!	#NULL!	#NULL!	#NULL!	#NULL!	#NULL!	#NULL!	#NULL!	#NULL!	#NULL!	#NULL!	#NULL!	#NULL!	#NULL!	#NULL!	#NULL!	#NULL!	#NULL!	#NULL!	#NULL!	#NULL!	#NULL!	#NULL!	#NULL!	#NULL!	#NULL!	#NULL!	#NULL!	#NULL!	#NULL!	#NULL!	#NULL!	#NULL!	#NULL!	#NULL!	#NULL!	#NULL!	#NULL!	#NULL!	#NULL!	#NULL!	#NULL!
0	4	4	4	4	4	2	4	4	4	4	4	4	4	4	3	3	3	4	3	1	3	1	3	1	3	3	3	2	3	3	2	4	3	2	2	4	2	3	3	2	3	2	3	2	2	2	3	3	3
0	3	3	2	3	2	3	4	2	3	2	4	4	4	4	4	4	4	4	5	2	4	2	4	2	4	2	4	2	4	4	2	4	2	2	2	4	2	3	4	3	2	2	4	2	4	2	4	2	4
0	#NULL!	#NULL!	#NULL!	#NULL!	#NULL!	#NULL!	#NULL!	#NULL!	#NULL!	#NULL!	#NULL!	#NULL!	#NULL!	#NULL!	#NULL!	#NULL!	#NULL!	#NULL!	#NULL!	#NULL!	#NULL!	#NULL!	#NULL!	#NULL!	#NULL!	#NULL!	#NULL!	#NULL!	#NULL!	#NULL!	#NULL!	#NULL!	#NULL!	#NULL!	#NULL!	#NULL!	#NULL!	#NULL!	#NULL!	#NULL!	#NULL!	#NULL!	#NULL!	#NULL!	#NULL!	#NULL!	#NULL!	#NULL!	#NULL!
0	3	3	3	2	3	3	2	2	4	5	4	3	5	5	3	3	3	4	4	2	3	2	3	2	2	4	2	2	3	4	3	4	3	3	3	4	2	3	3	2	3	3	3	2	2	2	2	3	3
0	4	4	5	3	3	5	2	4	5	5	5	5	5	5	5	5	5	5	3	2	3	3	3	3	3	5	3	3	3	3	4	5	3	3	2	3	2	5	3	3	3	3	3	2	5	3	3	3	3
0	3	3	3	2	2	2	4	1	3	2	5	4	5	4	3	5	3	4	3	1	3	1	4	3	5	3	5	1	2	4	3	3	1	2	1	4	2	3	4	4	3	1	5	1	3	1	3	1	4
0	4	4	4	2	2	2	4	2	4	2	5	4	5	5	4	5	5	5	4	1	4	2	5	1	5	2	5	1	2	4	2	3	1	2	1	4	1	3	5	4	1	3	5	2	5	1	5	2	5
0	4	2	2	3	3	2	4	3	3	3	5	5	4	4	4	4	4	4	#NULL!	#NULL!	#NULL!	#NULL!	#NULL!	#NULL!	#NULL!	#NULL!	#NULL!	#NULL!	#NULL!	#NULL!	#NULL!	#NULL!	#NULL!	#NULL!	#NULL!	#NULL!	#NULL!	#NULL!	#NULL!	#NULL!	#NULL!	#NULL!	#NULL!	#NULL!	#NULL!	#NULL!	#NULL!	#NULL!	#NULL!
0	4	2	4	4	4	2	4	3	4	4	4	5	4	5	3	4	4	4	3	2	4	2	4	1	4	2	3	2	4	4	3	4	2	3	3	3	2	3	4	2	3	3	4	2	4	2	4	2	4
0	3	2	2	2	3	1	4	1	2	4	5	4	5	4	3	5	4	3	3	3	4	2	4	2	5	3	4	2	3	5	2	4	2	2	2	4	1	2	4	3	2	3	4	1	4	1	3	3	5
0	4	4	4	4	4	4	4	4	4	4	4	4	4	4	4	5	5	4	#NULL!	#NULL!	#NULL!	#NULL!	#NULL!	#NULL!	#NULL!	#NULL!	#NULL!	#NULL!	#NULL!	#NULL!	#NULL!	#NULL!	#NULL!	#NULL!	#NULL!	#NULL!	#NULL!	#NULL!	#NULL!	#NULL!	#NULL!	#NULL!	#NULL!	#NULL!	#NULL!	#NULL!	#NULL!	#NULL!	#NULL!
0	1	4	4	4	4	4	4	2	4	4	4	4	4	4	4	4	4	4	3	4	3	4	4	3	3	4	3	4	3	3	4	3	3	4	3	3	4	3	3	4	4	3	4	4	3	3	4	4	4
0	#NULL!	#NULL!	#NULL!	#NULL!	#NULL!	#NULL!	#NULL!	#NULL!	#NULL!	#NULL!	#NULL!	#NULL!	#NULL!	#NULL!	#NULL!	#NULL!	#NULL!	#NULL!	#NULL!	#NULL!	#NULL!	#NULL!	#NULL!	#NULL!	#NULL!	#NULL!	#NULL!	#NULL!	#NULL!	#NULL!	#NULL!	#NULL!	#NULL!	#NULL!	#NULL!	#NULL!	#NULL!	#NULL!	#NULL!	#NULL!	#NULL!	#NULL!	#NULL!	#NULL!	#NULL!	#NULL!	#NULL!	#NULL!	#NULL!
0	3	2	2	4	4	3	2	4	5	5	4	4	4	4	2	3	3	4	3	2	3	2	3	2	3	5	4	2	4	4	3	5	3	3	2	4	2	2	5	3	2	2	4	2	3	2	3	3	4
0	2	2	2	2	2	2	2	5	1	4	4	5	5	4	3	3	3	2	4	1	3	2	3	1	4	3	3	2	4	4	2	4	2	2	1	4	1	1	4	4	2	2	4	2	4	1	3	2	4
0	1	1	1	1	1	1	1	1	1	1	5	5	5	5	5	5	5	5	4	2	4	2	4	2	4	2	4	2	4	4	3	4	2	3	2	4	2	4	4	4	2	2	4	2	4	2	4	2	4
0	4	2	4	2	2	2	4	2	4	2	4	4	4	2	3	4	2	4	3	3	2	2	3	2	3	4	3	3	4	4	4	3	3	4	2	4	2	3	3	2	3	2	4	3	3	2	3	3	4
0	#NULL!	#NULL!	#NULL!	#NULL!	#NULL!	#NULL!	#NULL!	#NULL!	#NULL!	#NULL!	#NULL!	#NULL!	#NULL!	#NULL!	#NULL!	#NULL!	#NULL!	#NULL!	#NULL!	#NULL!	#NULL!	#NULL!	#NULL!	#NULL!	#NULL!	#NULL!	#NULL!	#NULL!	#NULL!	#NULL!	#NULL!	#NULL!	#NULL!	#NULL!	#NULL!	#NULL!	#NULL!	#NULL!	#NULL!	#NULL!	#NULL!	#NULL!	#NULL!	#NULL!	#NULL!	#NULL!	#NULL!	#NULL!	#NULL!
0	4	2	2	2	2	2	2	2	4	4	5	4	4	4	4	4	4	4	4	1	4	2	4	1	5	2	4	2	4	4	2	4	2	2	2	4	2	4	4	3	3	4	3	2	4	2	4	3	4
0	#NULL!	#NULL!	#NULL!	#NULL!	#NULL!	#NULL!	#NULL!	#NULL!	#NULL!	#NULL!	#NULL!	#NULL!	#NULL!	#NULL!	#NULL!	#NULL!	#NULL!	#NULL!	#NULL!	#NULL!	#NULL!	#NULL!	#NULL!	#NULL!	#NULL!	#NULL!	#NULL!	#NULL!	#NULL!	#NULL!	#NULL!	#NULL!	#NULL!	#NULL!	#NULL!	#NULL!	#NULL!	#NULL!	#NULL!	#NULL!	#NULL!	#NULL!	#NULL!	#NULL!	#NULL!	#NULL!	#NULL!	#NULL!	#NULL!
0	#NULL!	#NULL!	#NULL!	#NULL!	#NULL!	#NULL!	#NULL!	#NULL!	#NULL!	#NULL!	#NULL!	#NULL!	#NULL!	#NULL!	#NULL!	#NULL!	#NULL!	#NULL!	#NULL!	#NULL!	#NULL!	#NULL!	#NULL!	#NULL!	#NULL!	#NULL!	#NULL!	#NULL!	#NULL!	#NULL!	#NULL!	#NULL!	#NULL!	#NULL!	#NULL!	#NULL!	#NULL!	#NULL!	#NULL!	#NULL!	#NULL!	#NULL!	#NULL!	#NULL!	#NULL!	#NULL!	#NULL!	#NULL!	#NULL!
0	4	4	4	4	4	4	4	2	4	4	4	4	4	4	4	4	4	4	4	2	3	3	4	2	3	3	3	3	4	4	3	4	3	3	3	4	2	3	3	3	3	3	4	3	4	3	3	3	3
0	4	4	4	4	4	4	4	2	4	4	4	4	4	4	3	4	4	4	3	3	3	3	3	3	3	3	3	3	3	3	3	4	3	3	3	3	3	3	3	3	3	3	3	3	3	3	3	3	3
0	4	3	5	3	4	4	4	1	5	3	5	4	5	4	3	5	4	5	4	3	3	3	3	2	3	5	4	2	3	4	4	4	2	4	2	3	3	2	4	3	4	3	4	3	5	3	5	4	5
0	5	3	4	2	2	1	3	1	4	4	4	5	4	5	5	5	5	4	4	3	4	3	4	3	4	3	4	2	3	5	2	5	2	3	2	5	1	2	4	3	2	3	3	2	4	2	4	2	5
0	4	2	2	3	4	2	2	2	2	3	5	5	5	5	5	5	5	5	4	1	4	1	5	1	5	1	4	1	5	5	1	5	1	1	1	5	1	2	4	4	1	1	4	1	5	5	5	1	5
0	4	4	4	4	4	4	4	2	3	4	4	3	4	4	4	4	4	5	4	3	3	3	4	3	3	4	3	2	2	4	4	4	2	4	3	4	1	2	3	2	3	1	4	3	4	3	3	2	4
0	5	4	4	4	3	4	4	2	4	4	4	4	4	3	4	4	4	4	3	4	3	2	4	4	3	5	2	2	3	4	3	3	3	3	3	4	3	3	4	3	4	3	4	3	3	3	2	3	4
0	5	5	4	4	5	5	5	1	5	5	5	4	4	4	4	5	5	5	4	3	3	2	4	2	4	4	3	2	4	5	3	4	3	3	3	5	2	3	5	3	3	2	4	2	3	2	3	3	5
0	#NULL!	#NULL!	#NULL!	#NULL!	#NULL!	#NULL!	#NULL!	#NULL!	#NULL!	#NULL!	#NULL!	#NULL!	#NULL!	#NULL!	#NULL!	#NULL!	#NULL!	#NULL!	#NULL!	#NULL!	#NULL!	#NULL!	#NULL!	#NULL!	#NULL!	#NULL!	#NULL!	#NULL!	#NULL!	#NULL!	#NULL!	#NULL!	#NULL!	#NULL!	#NULL!	#NULL!	#NULL!	#NULL!	#NULL!	#NULL!	#NULL!	#NULL!	#NULL!	#NULL!	#NULL!	#NULL!	#NULL!	#NULL!	#NULL!
0	4	4	4	4	4	4	4	5	4	4	4	4	4	4	4	4	4	4	#NULL!	#NULL!	#NULL!	#NULL!	#NULL!	#NULL!	#NULL!	#NULL!	#NULL!	#NULL!	#NULL!	#NULL!	#NULL!	#NULL!	#NULL!	#NULL!	#NULL!	#NULL!	#NULL!	#NULL!	#NULL!	#NULL!	#NULL!	#NULL!	#NULL!	#NULL!	#NULL!	#NULL!	#NULL!	#NULL!	#NULL!
0	3	2	2	2	2	4	3	2	3	3	4	4	4	4	4	4	4	4	4	2	3	4	4	1	3	3	3	2	3	4	3	4	1	2	2	4	1	2	3	2	3	2	4	1	4	1	2	2	4
0	2	2	2	2	2	2	2	2	2	4	4	5	5	5	5	5	5	5	4	2	4	2	4	2	5	3	5	3	4	5	3	5	1	3	4	5	2	4	5	2	3	4	4	2	5	2	4	3	4
0	4	4	4	4	4	4	2	1	4	4	4	4	4	4	4	4	4	2	4	1	3	2	5	1	4	3	4	5	3	4	3	4	3	4	4	3	1	3	5	4	5	3	3	3	5	3	4	5	5
0	4	2	4	2	4	1	5	4	4	4	5	4	5	5	2	4	4	4	4	1	4	3	4	1	5	2	5	2	5	5	3	3	1	3	2	5	1	2	4	2	3	1	5	1	5	1	4	5	4
0	3	3	3	3	3	3	3	3	3	3	5	3	3	3	3	3	3	3	3	3	3	3	3	3	3	3	3	3	3	3	3	3	3	3	3	3	3	3	3	3	3	3	3	3	3	3	3	3	3
0	#NULL!	#NULL!	#NULL!	#NULL!	#NULL!	#NULL!	#NULL!	#NULL!	#NULL!	#NULL!	#NULL!	#NULL!	#NULL!	#NULL!	#NULL!	#NULL!	#NULL!	#NULL!	#NULL!	#NULL!	#NULL!	#NULL!	#NULL!	#NULL!	#NULL!	#NULL!	#NULL!	#NULL!	#NULL!	#NULL!	#NULL!	#NULL!	#NULL!	#NULL!	#NULL!	#NULL!	#NULL!	#NULL!	#NULL!	#NULL!	#NULL!	#NULL!	#NULL!	#NULL!	#NULL!	#NULL!	#NULL!	#NULL!	#NULL!
0	#NULL!	#NULL!	#NULL!	#NULL!	#NULL!	#NULL!	#NULL!	#NULL!	#NULL!	#NULL!	#NULL!	#NULL!	#NULL!	#NULL!	#NULL!	#NULL!	#NULL!	#NULL!	#NULL!	#NULL!	#NULL!	#NULL!	#NULL!	#NULL!	#NULL!	#NULL!	#NULL!	#NULL!	#NULL!	#NULL!	#NULL!	#NULL!	#NULL!	#NULL!	#NULL!	#NULL!	#NULL!	#NULL!	#NULL!	#NULL!	#NULL!	#NULL!	#NULL!	#NULL!	#NULL!	#NULL!	#NULL!	#NULL!	#NULL!
0	#NULL!	#NULL!	#NULL!	#NULL!	#NULL!	#NULL!	#NULL!	#NULL!	#NULL!	#NULL!	#NULL!	#NULL!	#NULL!	#NULL!	#NULL!	#NULL!	#NULL!	#NULL!	#NULL!	#NULL!	#NULL!	#NULL!	#NULL!	#NULL!	#NULL!	#NULL!	#NULL!	#NULL!	#NULL!	#NULL!	#NULL!	#NULL!	#NULL!	#NULL!	#NULL!	#NULL!	#NULL!	#NULL!	#NULL!	#NULL!	#NULL!	#NULL!	#NULL!	#NULL!	#NULL!	#NULL!	#NULL!	#NULL!	#NULL!
0	2	2	2	1	2	2	2	1	4	2	5	5	4	4	4	5	5	4	4	2	4	3	4	3	5	2	4	2	4	4	2	4	2	2	4	5	2	3	4	4	2	3	4	2	4	2	4	2	4
0	2	2	2	2	2	2	2	2	4	2	5	5	5	5	4	5	5	5	4	2	4	2	5	1	5	2	4	2	5	5	2	5	2	2	4	5	1	3	5	4	5	3	5	1	5	2	5	3	5
0	#NULL!	#NULL!	#NULL!	#NULL!	#NULL!	#NULL!	#NULL!	#NULL!	#NULL!	#NULL!	#NULL!	#NULL!	#NULL!	#NULL!	#NULL!	#NULL!	#NULL!	#NULL!	#NULL!	#NULL!	#NULL!	#NULL!	#NULL!	#NULL!	#NULL!	#NULL!	#NULL!	#NULL!	#NULL!	#NULL!	#NULL!	#NULL!	#NULL!	#NULL!	#NULL!	#NULL!	#NULL!	#NULL!	#NULL!	#NULL!	#NULL!	#NULL!	#NULL!	#NULL!	#NULL!	#NULL!	#NULL!	#NULL!	#NULL!
0	2	2	2	3	2	2	3	2	4	4	5	5	5	4	4	4	4	4	4	1	4	2	4	2	3	2	4	1	4	4	2	5	1	2	1	4	2	1	4	4	2	3	4	1	3	1	4	1	4
0	5	5	5	4	4	2	3	1	4	3	5	5	5	5	5	5	5	5	5	1	#NULL!	1	5	2	4	3	4	1	3	5	2	5	2	2	4	4	2	2	4	3	3	3	4	1	5	1	4	3	5
0	2	4	2	4	4	4	4	2	5	4	4	4	4	4	4	4	4	4	4	2	5	1	5	1	3	4	4	3	4	4	3	3	2	3	3	5	1	2	3	2	3	2	5	3	3	1	3	3	4
0	4	2	4	2	2	2	2	1	3	4	4	5	4	4	3	4	4	4	4	2	3	2	4	2	4	3	4	3	4	4	3	5	1	3	3	4	1	3	4	4	2	1	4	1	5	1	4	2	4
0	2	2	2	2	2	2	2	2	2	2	5	5	5	5	5	5	5	5	4	2	4	2	3	1	3	3	4	2	4	4	4	4	3	3	2	4	2	2	3	2	3	3	4	2	4	2	3	3	4
0	4	2	2	4	3	4	1	3	4	3	4	4	4	4	4	4	5	4	3	3	3	2	4	2	3	4	4	2	4	4	3	4	3	3	3	4	3	3	4	4	4	3	4	3	4	3	4	3	4
0	2	2	2	4	4	2	2	2	4	4	5	5	5	4	4	5	5	5	4	2	4	2	3	2	4	3	4	2	4	4	3	5	4	3	3	4	4	2	4	4	2	3	4	2	4	2	4	2	4
0	2	2	2	4	4	2	2	2	4	4	5	5	5	4	4	5	5	5	4	2	4	2	3	2	4	3	4	2	4	4	3	5	4	3	3	4	4	2	4	4	2	3	4	2	4	2	4	2	4
0	2	4	4	4	4	4	4	2	4	4	5	4	4	4	3	4	4	4	4	2	3	3	3	1	5	4	4	2	3	5	3	5	3	3	2	4	3	1	4	3	3	3	4	1	4	2	3	3	4
0	4	3	4	2	3	4	2	4	4	4	5	4	4	5	4	4	3	3	3	2	3	2	3	2	4	4	4	2	5	3	2	4	3	2	1	4	2	4	4	5	2	3	3	2	5	4	3	3	5
0	4	3	4	2	3	4	2	4	4	4	5	4	4	5	4	4	3	3	3	2	3	2	3	2	4	4	4	2	5	3	2	4	3	2	1	4	2	4	4	5	2	3	3	2	5	4	3	3	5
0	2	2	2	2	2	1	2	1	4	5	4	5	4	5	4	4	4	5	4	2	5	1	4	1	5	2	4	1	5	5	3	5	2	2	2	5	1	2	5	5	4	1	5	2	5	1	5	3	5
0	#NULL!	#NULL!	#NULL!	#NULL!	#NULL!	#NULL!	#NULL!	#NULL!	#NULL!	#NULL!	#NULL!	#NULL!	#NULL!	#NULL!	#NULL!	#NULL!	#NULL!	#NULL!	#NULL!	#NULL!	#NULL!	#NULL!	#NULL!	#NULL!	#NULL!	#NULL!	#NULL!	#NULL!	#NULL!	#NULL!	#NULL!	#NULL!	#NULL!	#NULL!	#NULL!	#NULL!	#NULL!	#NULL!	#NULL!	#NULL!	#NULL!	#NULL!	#NULL!	#NULL!	#NULL!	#NULL!	#NULL!	#NULL!	#NULL!
0	4	4	4	4	2	4	4	2	4	3	3	3	3	4	3	3	3	3	4	2	4	2	3	2	3	5	3	2	3	4	3	3	3	4	2	4	2	3	5	3	3	2	4	2	4	1	4	2	4
0	#NULL!	#NULL!	#NULL!	#NULL!	#NULL!	#NULL!	#NULL!	#NULL!	#NULL!	#NULL!	#NULL!	#NULL!	#NULL!	#NULL!	#NULL!	#NULL!	#NULL!	#NULL!	#NULL!	#NULL!	#NULL!	#NULL!	#NULL!	#NULL!	#NULL!	#NULL!	#NULL!	#NULL!	#NULL!	#NULL!	#NULL!	#NULL!	#NULL!	#NULL!	#NULL!	#NULL!	#NULL!	#NULL!	#NULL!	#NULL!	#NULL!	#NULL!	#NULL!	#NULL!	#NULL!	#NULL!	#NULL!	#NULL!	#NULL!
0	4	3	4	3	2	2	4	3	4	2	4	4	4	4	3	3	4	4	4	3	3	3	4	1	3	3	3	2	3	4	3	3	1	3	3	3	2	3	3	2	3	3	4	3	3	2	3	3	4
0	4	4	4	5	3	4	4	2	1	4	4	2	3	2	1	3	4	3	3	3	2	3	3	3	3	5	2	4	5	3	4	3	2	3	3	3	3	3	3	2	4	1	4	3	1	2	3	4	4
0	#NULL!	#NULL!	#NULL!	#NULL!	#NULL!	#NULL!	#NULL!	#NULL!	#NULL!	#NULL!	#NULL!	#NULL!	#NULL!	#NULL!	#NULL!	#NULL!	#NULL!	#NULL!	#NULL!	#NULL!	#NULL!	#NULL!	#NULL!	#NULL!	#NULL!	#NULL!	#NULL!	#NULL!	#NULL!	#NULL!	#NULL!	#NULL!	#NULL!	#NULL!	#NULL!	#NULL!	#NULL!	#NULL!	#NULL!	#NULL!	#NULL!	#NULL!	#NULL!	#NULL!	#NULL!	#NULL!	#NULL!	#NULL!	#NULL!
0	4	4	4	4	4	3	4	3	4	3	4	4	4	4	4	4	4	4	4	2	4	1	3	2	3	3	3	2	5	4	3	3	2	2	3	4	2	3	4	3	4	2	4	1	4	1	3	4	4
0	#NULL!	#NULL!	#NULL!	#NULL!	#NULL!	#NULL!	#NULL!	#NULL!	#NULL!	#NULL!	#NULL!	#NULL!	#NULL!	#NULL!	#NULL!	#NULL!	#NULL!	#NULL!	#NULL!	#NULL!	#NULL!	#NULL!	#NULL!	#NULL!	#NULL!	#NULL!	#NULL!	#NULL!	#NULL!	#NULL!	#NULL!	#NULL!	#NULL!	#NULL!	#NULL!	#NULL!	#NULL!	#NULL!	#NULL!	#NULL!	#NULL!	#NULL!	#NULL!	#NULL!	#NULL!	#NULL!	#NULL!	#NULL!	#NULL!
0	#NULL!	#NULL!	#NULL!	#NULL!	#NULL!	#NULL!	#NULL!	#NULL!	#NULL!	#NULL!	#NULL!	#NULL!	#NULL!	#NULL!	#NULL!	#NULL!	#NULL!	#NULL!	#NULL!	#NULL!	#NULL!	#NULL!	#NULL!	#NULL!	#NULL!	#NULL!	#NULL!	#NULL!	#NULL!	#NULL!	#NULL!	#NULL!	#NULL!	#NULL!	#NULL!	#NULL!	#NULL!	#NULL!	#NULL!	#NULL!	#NULL!	#NULL!	#NULL!	#NULL!	#NULL!	#NULL!	#NULL!	#NULL!	#NULL!
0	#NULL!	#NULL!	#NULL!	#NULL!	#NULL!	#NULL!	#NULL!	#NULL!	#NULL!	#NULL!	#NULL!	#NULL!	#NULL!	#NULL!	#NULL!	#NULL!	#NULL!	#NULL!	#NULL!	#NULL!	#NULL!	#NULL!	#NULL!	#NULL!	#NULL!	#NULL!	#NULL!	#NULL!	#NULL!	#NULL!	#NULL!	#NULL!	#NULL!	#NULL!	#NULL!	#NULL!	#NULL!	#NULL!	#NULL!	#NULL!	#NULL!	#NULL!	#NULL!	#NULL!	#NULL!	#NULL!	#NULL!	#NULL!	#NULL!
0	#NULL!	#NULL!	#NULL!	#NULL!	#NULL!	#NULL!	#NULL!	#NULL!	#NULL!	#NULL!	#NULL!	#NULL!	#NULL!	#NULL!	#NULL!	#NULL!	#NULL!	#NULL!	#NULL!	#NULL!	#NULL!	#NULL!	#NULL!	#NULL!	#NULL!	#NULL!	#NULL!	#NULL!	#NULL!	#NULL!	#NULL!	#NULL!	#NULL!	#NULL!	#NULL!	#NULL!	#NULL!	#NULL!	#NULL!	#NULL!	#NULL!	#NULL!	#NULL!	#NULL!	#NULL!	#NULL!	#NULL!	#NULL!	#NULL!
0	#NULL!	#NULL!	#NULL!	#NULL!	#NULL!	#NULL!	#NULL!	#NULL!	#NULL!	#NULL!	#NULL!	#NULL!	#NULL!	#NULL!	#NULL!	#NULL!	#NULL!	#NULL!	#NULL!	#NULL!	#NULL!	#NULL!	#NULL!	#NULL!	#NULL!	#NULL!	#NULL!	#NULL!	#NULL!	#NULL!	#NULL!	#NULL!	#NULL!	#NULL!	#NULL!	#NULL!	#NULL!	#NULL!	#NULL!	#NULL!	#NULL!	#NULL!	#NULL!	#NULL!	#NULL!	#NULL!	#NULL!	#NULL!	#NULL!
0	4	4	4	4	4	4	4	2	3	4	4	4	4	4	4	4	4	4	3	3	3	3	5	3	4	3	3	3	4	4	4	4	3	4	4	5	3	2	3	2	3	3	5	3	3	2	4	3	5
0	3	3	4	3	2	2	3	2	4	3	4	4	4	4	4	4	4	4	3	1	5	2	5	1	5	3	5	2	2	5	2	4	3	2	1	5	1	3	5	5	2	2	5	2	4	1	4	2	4
0	2	4	3	4	4	4	2	3	3	4	4	3	3	4	3	4	4	4	4	2	4	2	4	2	3	4	3	2	4	5	4	5	3	4	4	5	3	4	4	4	4	4	3	3	4	3	4	4	4
0	2	4	2	4	4	2	2	2	4	4	4	4	4	4	4	4	4	2	4	2	4	2	4	1	4	3	3	2	2	3	2	3	2	3	2	4	2	2	4	3	3	3	4	2	3	2	3	2	3
0	1	1	1	1	1	2	2	1	2	2	5	5	5	5	4	5	5	4	5	2	5	2	5	2	5	2	5	2	4	5	3	5	1	3	2	5	1	1	5	3	3	4	5	1	5	1	5	3	5
0	4	2	3	2	2	2	2	2	4	3	4	4	4	4	4	4	4	4	4	2	5	2	4	1	4	3	4	2	5	4	3	4	2	3	2	4	2	2	4	4	2	1	4	1	3	1	4	2	5
0	4	4	2	2	4	1	2	1	4	4	5	5	5	5	5	5	5	5	4	1	4	3	5	1	5	3	5	1	5	5	2	5	2	3	1	5	1	1	5	4	3	2	5	1	4	1	4	1	5
0	4	3	3	3	3	4	3	3	3	3	3	3	3	3	3	3	3	3	4	2	4	2	4	2	3	4	3	2	4	3	4	4	2	4	2	5	2	3	4	4	4	2	4	2	2	1	3	4	5
0	4	4	4	4	4	4	4	3	4	4	4	4	4	4	4	4	4	4	4	3	4	2	4	3	4	4	4	2	2	4	3	4	2	2	2	3	2	3	4	3	2	2	4	2	4	1	4	3	4
0	#NULL!	#NULL!	#NULL!	#NULL!	#NULL!	#NULL!	#NULL!	#NULL!	#NULL!	#NULL!	#NULL!	#NULL!	#NULL!	#NULL!	#NULL!	#NULL!	#NULL!	#NULL!	#NULL!	#NULL!	#NULL!	#NULL!	#NULL!	#NULL!	#NULL!	#NULL!	#NULL!	#NULL!	#NULL!	#NULL!	#NULL!	#NULL!	#NULL!	#NULL!	#NULL!	#NULL!	#NULL!	#NULL!	#NULL!	#NULL!	#NULL!	#NULL!	#NULL!	#NULL!	#NULL!	#NULL!	#NULL!	#NULL!	#NULL!
0	#NULL!	#NULL!	#NULL!	#NULL!	#NULL!	#NULL!	#NULL!	#NULL!	#NULL!	#NULL!	#NULL!	#NULL!	#NULL!	#NULL!	#NULL!	#NULL!	#NULL!	#NULL!	#NULL!	#NULL!	#NULL!	#NULL!	#NULL!	#NULL!	#NULL!	#NULL!	#NULL!	#NULL!	#NULL!	#NULL!	#NULL!	#NULL!	#NULL!	#NULL!	#NULL!	#NULL!	#NULL!	#NULL!	#NULL!	#NULL!	#NULL!	#NULL!	#NULL!	#NULL!	#NULL!	#NULL!	#NULL!	#NULL!	#NULL!
0	#NULL!	#NULL!	#NULL!	#NULL!	#NULL!	#NULL!	#NULL!	#NULL!	#NULL!	#NULL!	#NULL!	#NULL!	#NULL!	#NULL!	#NULL!	#NULL!	#NULL!	#NULL!	#NULL!	#NULL!	#NULL!	#NULL!	#NULL!	#NULL!	#NULL!	#NULL!	#NULL!	#NULL!	#NULL!	#NULL!	#NULL!	#NULL!	#NULL!	#NULL!	#NULL!	#NULL!	#NULL!	#NULL!	#NULL!	#NULL!	#NULL!	#NULL!	#NULL!	#NULL!	#NULL!	#NULL!	#NULL!	#NULL!	#NULL!
0	3	3	4	2	2	2	2	1	4	4	5	5	4	4	3	4	4	5	4	3	3	2	4	3	4	3	3	1	4	4	3	5	2	3	2	3	1	1	3	2	3	2	4	1	5	1	4	3	5
0	4	4	3	4	2	4	2	2	4	3	4	3	4	4	3	3	3	4	3	3	3	3	5	2	4	5	3	3	4	3	4	3	2	5	5	4	4	3	4	2	4	2	4	3	3	4	4	4	5
0	1	2	2	2	4	2	3	4	3	4	3	4	3	4	3	3	3	3	4	2	4	1	5	2	4	3	4	2	4	4	2	4	3	2	2	4	2	1	4	3	2	2	4	2	4	2	4	2	4
0	3	2	4	2	2	2	4	2	4	2	4	4	4	4	4	4	4	4	4	2	3	2	4	3	4	3	4	3	4	3	3	4	2	3	2	4	2	2	3	3	3	2	4	2	4	1	4	3	4
0	4	4	3	3	3	4	4	2	4	4	4	4	4	4	3	3	3	3	4	3	4	2	3	2	4	5	3	2	4	4	3	3	2	3	2	4	2	3	4	4	3	2	3	3	4	2	4	2	3
0	#NULL!	#NULL!	#NULL!	#NULL!	#NULL!	#NULL!	#NULL!	#NULL!	#NULL!	#NULL!	#NULL!	#NULL!	#NULL!	#NULL!	#NULL!	#NULL!	#NULL!	#NULL!	#NULL!	#NULL!	#NULL!	#NULL!	#NULL!	#NULL!	#NULL!	#NULL!	#NULL!	#NULL!	#NULL!	#NULL!	#NULL!	#NULL!	#NULL!	#NULL!	#NULL!	#NULL!	#NULL!	#NULL!	#NULL!	#NULL!	#NULL!	#NULL!	#NULL!	#NULL!	#NULL!	#NULL!	#NULL!	#NULL!	#NULL!
0	#NULL!	#NULL!	#NULL!	#NULL!	#NULL!	#NULL!	#NULL!	#NULL!	#NULL!	#NULL!	#NULL!	#NULL!	#NULL!	#NULL!	#NULL!	#NULL!	#NULL!	#NULL!	#NULL!	#NULL!	#NULL!	#NULL!	#NULL!	#NULL!	#NULL!	#NULL!	#NULL!	#NULL!	#NULL!	#NULL!	#NULL!	#NULL!	#NULL!	#NULL!	#NULL!	#NULL!	#NULL!	#NULL!	#NULL!	#NULL!	#NULL!	#NULL!	#NULL!	#NULL!	#NULL!	#NULL!	#NULL!	#NULL!	#NULL!
0	3	4	3	2	2	3	3	2	4	3	4	3	4	4	3	4	4	4	4	1	3	2	3	3	5	3	4	2	4	5	2	4	3	3	2	4	3	4	4	4	2	4	4	2	4	2	3	2	4
0	2	2	2	2	2	2	2	1	2	4	5	5	5	5	5	5	5	4	4	2	4	1	4	2	4	2	4	2	4	4	2	4	2	2	4	4	2	4	4	4	3	2	4	1	4	2	4	2	4
0	4	2	1	1	2	2	2	1	2	3	5	5	5	5	5	5	5	5	3	2	2	1	3	1	3	1	3	4	3	4	3	2	2	4	4	4	1	4	4	4	5	5	4	1	5	1	3	5	4
0	#NULL!	#NULL!	#NULL!	#NULL!	#NULL!	#NULL!	#NULL!	#NULL!	#NULL!	#NULL!	#NULL!	#NULL!	#NULL!	#NULL!	#NULL!	#NULL!	#NULL!	#NULL!	#NULL!	#NULL!	#NULL!	#NULL!	#NULL!	#NULL!	#NULL!	#NULL!	#NULL!	#NULL!	#NULL!	#NULL!	#NULL!	#NULL!	#NULL!	#NULL!	#NULL!	#NULL!	#NULL!	#NULL!	#NULL!	#NULL!	#NULL!	#NULL!	#NULL!	#NULL!	#NULL!	#NULL!	#NULL!	#NULL!	#NULL!
0	4	3	4	3	3	3	3	2	4	3	4	4	4	4	3	4	4	3	4	2	3	2	4	2	3	3	4	2	4	5	3	3	3	3	2	5	1	2	4	4	2	1	4	1	5	1	4	2	5
0	#NULL!	#NULL!	#NULL!	#NULL!	#NULL!	#NULL!	#NULL!	#NULL!	#NULL!	#NULL!	#NULL!	#NULL!	#NULL!	#NULL!	#NULL!	#NULL!	#NULL!	#NULL!	#NULL!	#NULL!	#NULL!	#NULL!	#NULL!	#NULL!	#NULL!	#NULL!	#NULL!	#NULL!	#NULL!	#NULL!	#NULL!	#NULL!	#NULL!	#NULL!	#NULL!	#NULL!	#NULL!	#NULL!	#NULL!	#NULL!	#NULL!	#NULL!	#NULL!	#NULL!	#NULL!	#NULL!	#NULL!	#NULL!	#NULL!
0	3	2	2	1	1	2	4	1	4	3	5	5	5	5	5	5	5	4	4	1	4	2	4	1	4	2	3	3	4	4	3	5	3	2	3	5	4	4	3	3	3	4	4	4	3	4	4	4	4
0	2	2	2	2	2	2	2	2	2	2	2	2	2	2	2	2	2	2	1	1	1	1	1	1	1	1	1	1	1	1	1	1	1	1	1	1	1	1	1	1	1	1	1	1	1	1	1	1	1
0	4	4	4	4	3	3	2	1	2	4	5	5	5	5	5	5	5	5	#NULL!	#NULL!	#NULL!	#NULL!	#NULL!	#NULL!	#NULL!	#NULL!	#NULL!	#NULL!	#NULL!	#NULL!	#NULL!	#NULL!	#NULL!	#NULL!	#NULL!	#NULL!	#NULL!	#NULL!	#NULL!	#NULL!	#NULL!	#NULL!	#NULL!	#NULL!	#NULL!	#NULL!	#NULL!	#NULL!	#NULL!
0	#NULL!	#NULL!	#NULL!	#NULL!	#NULL!	#NULL!	#NULL!	#NULL!	#NULL!	#NULL!	#NULL!	#NULL!	#NULL!	#NULL!	#NULL!	#NULL!	#NULL!	#NULL!	#NULL!	#NULL!	#NULL!	#NULL!	#NULL!	#NULL!	#NULL!	#NULL!	#NULL!	#NULL!	#NULL!	#NULL!	#NULL!	#NULL!	#NULL!	#NULL!	#NULL!	#NULL!	#NULL!	#NULL!	#NULL!	#NULL!	#NULL!	#NULL!	#NULL!	#NULL!	#NULL!	#NULL!	#NULL!	#NULL!	#NULL!
0	3	1	3	2	2	2	4	1	3	5	4	3	4	4	3	3	3	4	4	2	4	3	4	3	3	4	2	2	3	3	3	4	2	2	2	4	3	1	3	3	4	2	4	4	4	2	3	2	3
0	4	4	4	4	4	4	4	3	4	4	4	3	4	4	3	3	3	4	3	4	3	3	3	4	3	5	4	4	3	3	5	4	3	5	4	3	4	3	3	2	4	3	3	2	3	2	3	4	4
0	#NULL!	#NULL!	#NULL!	#NULL!	#NULL!	#NULL!	#NULL!	#NULL!	#NULL!	#NULL!	#NULL!	#NULL!	#NULL!	#NULL!	#NULL!	#NULL!	#NULL!	#NULL!	#NULL!	#NULL!	#NULL!	#NULL!	#NULL!	#NULL!	#NULL!	#NULL!	#NULL!	#NULL!	#NULL!	#NULL!	#NULL!	#NULL!	#NULL!	#NULL!	#NULL!	#NULL!	#NULL!	#NULL!	#NULL!	#NULL!	#NULL!	#NULL!	#NULL!	#NULL!	#NULL!	#NULL!	#NULL!	#NULL!	#NULL!
0	4	3	2	4	4	3	3	2	4	3	4	4	4	3	3	4	3	4	4	4	4	3	4	3	4	3	4	3	3	4	4	4	3	4	2	4	2	3	4	4	3	4	4	2	4	2	3	3	4
0	4	2	2	2	4	4	3	2	4	4	4	4	4	4	4	4	4	4	4	3	4	1	4	3	4	3	4	3	4	4	3	4	3	2	3	4	2	4	4	4	3	2	4	1	4	1	4	2	4
0	2	2	2	2	2	2	2	1	4	3	5	5	5	5	4	5	5	5	4	1	4	1	4	1	3	3	4	2	4	5	2	5	2	2	3	5	1	3	4	4	3	3	4	2	5	2	4	2	4
0	4	2	2	2	2	2	2	1	4	2	5	5	5	5	4	5	5	5	4	2	4	3	4	2	4	4	3	1	3	3	3	4	2	2	3	4	1	3	3	3	3	4	4	2	4	2	3	3	4
0	4	4	4	2	4	2	5	2	4	4	4	4	4	4	4	4	2	2	4	3	3	2	4	3	3	3	3	3	3	3	3	3	3	3	3	4	3	3	4	2	3	2	3	3	3	2	2	2	3
0	4	2	2	1	2	2	4	1	4	2	5	5	5	5	4	4	4	4	4	2	4	2	4	2	5	3	5	2	4	5	2	5	2	2	3	5	2	3	4	4	2	4	5	1	5	2	5	2	5
0	4	3	3	2	2	3	2	2	4	3	4	4	4	4	3	4	4	3	4	2	3	2	4	2	4	3	4	3	3	5	4	4	3	3	2	4	1	2	4	4	4	4	4	3	4	3	3	4	4
0	3	4	3	4	2	4	4	1	4	2	5	5	5	5	4	5	5	5	5	2	4	1	5	1	5	3	4	1	4	5	3	5	2	3	2	5	2	3	4	2	3	3	5	1	5	1	3	3	4
0	#NULL!	#NULL!	#NULL!	#NULL!	#NULL!	#NULL!	#NULL!	#NULL!	#NULL!	#NULL!	#NULL!	#NULL!	#NULL!	#NULL!	#NULL!	#NULL!	#NULL!	#NULL!	#NULL!	#NULL!	#NULL!	#NULL!	#NULL!	#NULL!	#NULL!	#NULL!	#NULL!	#NULL!	#NULL!	#NULL!	#NULL!	#NULL!	#NULL!	#NULL!	#NULL!	#NULL!	#NULL!	#NULL!	#NULL!	#NULL!	#NULL!	#NULL!	#NULL!	#NULL!	#NULL!	#NULL!	#NULL!	#NULL!	#NULL!
0	4	2	4	1	2	2	3	1	4	4	5	5	5	5	5	5	5	5	3	2	3	3	4	2	3	4	3	2	2	4	4	4	3	4	3	3	2	2	3	3	2	2	3	2	2	2	4	4	5
0	#NULL!	#NULL!	#NULL!	#NULL!	#NULL!	#NULL!	#NULL!	#NULL!	#NULL!	#NULL!	#NULL!	#NULL!	#NULL!	#NULL!	#NULL!	#NULL!	#NULL!	#NULL!	#NULL!	#NULL!	#NULL!	#NULL!	#NULL!	#NULL!	#NULL!	#NULL!	#NULL!	#NULL!	#NULL!	#NULL!	#NULL!	#NULL!	#NULL!	#NULL!	#NULL!	#NULL!	#NULL!	#NULL!	#NULL!	#NULL!	#NULL!	#NULL!	#NULL!	#NULL!	#NULL!	#NULL!	#NULL!	#NULL!	#NULL!
0	2	2	4	2	2	2	4	2	4	4	5	5	5	5	5	5	4	5	5	2	4	3	5	2	5	3	4	2	4	5	2	4	3	2	3	5	2	3	4	4	3	3	5	2	5	2	3	3	4
0	4	3	3	3	3	1	3	1	3	4	5	4	4	4	4	4	4	4	3	2	3	3	3	2	4	3	3	3	4	4	3	4	3	2	3	4	3	3	4	3	3	3	4	2	4	2	4	3	4
0	2	2	2	2	2	2	2	2	2	2	4	4	4	4	4	4	4	4	3	3	3	2	4	3	4	3	4	3	4	4	3	4	2	3	3	4	2	2	4	3	3	3	4	2	4	3	4	3	4
0	4	2	4	1	2	1	1	2	4	3	4	5	5	5	5	5	5	5	5	1	5	1	5	1	5	2	4	1	3	5	2	5	2	2	2	5	1	1	5	5	1	1	5	1	5	1	5	2	5
0	4	4	4	4	4	4	4	3	4	4	3	3	4	4	3	3	2	3	3	3	3	2	3	2	3	5	3	3	3	3	5	2	2	5	3	3	3	3	3	2	3	2	3	3	3	3	3	3	3
0	4	4	4	3	3	3	4	2	4	2	4	4	4	5	3	3	3	4	3	2	3	1	4	3	5	2	4	1	3	4	3	4	3	3	3	5	2	2	4	3	3	3	4	2	3	2	5	3	4
0	2	2	2	2	2	1	2	1	2	1	5	5	4	4	4	5	5	4	4	1	3	2	3	1	3	2	3	2	3	4	2	5	3	2	2	5	1	2	4	2	3	4	3	1	5	2	3	2	3
0	2	2	2	2	2	2	3	2	3	2	4	4	4	4	4	4	4	3	4	2	4	2	3	2	4	2	4	1	2	4	2	3	2	1	1	3	1	2	4	3	1	2	3	1	4	1	2	1	3
0	#NULL!	#NULL!	#NULL!	#NULL!	#NULL!	#NULL!	#NULL!	#NULL!	#NULL!	#NULL!	#NULL!	#NULL!	#NULL!	#NULL!	#NULL!	#NULL!	#NULL!	#NULL!	#NULL!	#NULL!	#NULL!	#NULL!	#NULL!	#NULL!	#NULL!	#NULL!	#NULL!	#NULL!	#NULL!	#NULL!	#NULL!	#NULL!	#NULL!	#NULL!	#NULL!	#NULL!	#NULL!	#NULL!	#NULL!	#NULL!	#NULL!	#NULL!	#NULL!	#NULL!	#NULL!	#NULL!	#NULL!	#NULL!	#NULL!
0	3	2	2	2	2	2	4	2	3	4	5	4	4	4	4	5	4	4	4	3	4	2	3	2	5	3	5	3	3	5	4	4	3	3	1	4	1	3	5	3	2	3	4	2	4	1	5	2	5
0	4	3	2	4	4	4	2	2	3	4	5	5	5	5	5	5	5	5	4	2	3	2	2	3	5	3	3	3	3	4	3	4	3	3	4	4	2	3	3	2	3	4	3	3	4	4	2	4	4
0	4	4	4	4	4	4	4	4	4	4	4	4	4	4	4	4	4	4	3	3	3	3	3	3	3	3	3	3	3	3	3	3	3	3	3	3	3	3	3	3	3	3	3	3	3	3	3	3	3
0	4	4	4	4	4	4	4	4	4	4	4	4	4	4	4	4	4	4	5	5	5	5	5	5	5	5	5	5	5	5	5	5	5	5	5	5	5	5	5	5	5	5	5	5	5	5	5	5	5
0	1	2	2	1	2	4	3	1	3	3	5	5	5	5	5	5	5	4	5	1	5	1	4	2	3	1	5	1	1	5	3	5	2	1	4	5	1	5	5	5	3	2	5	2	5	1	5	1	5
0	#NULL!	#NULL!	#NULL!	#NULL!	#NULL!	#NULL!	#NULL!	#NULL!	#NULL!	#NULL!	#NULL!	#NULL!	#NULL!	#NULL!	#NULL!	#NULL!	#NULL!	#NULL!	#NULL!	#NULL!	#NULL!	#NULL!	#NULL!	#NULL!	#NULL!	#NULL!	#NULL!	#NULL!	#NULL!	#NULL!	#NULL!	#NULL!	#NULL!	#NULL!	#NULL!	#NULL!	#NULL!	#NULL!	#NULL!	#NULL!	#NULL!	#NULL!	#NULL!	#NULL!	#NULL!	#NULL!	#NULL!	#NULL!	#NULL!
0	5	4	2	2	2	2	4	2	4	2	5	4	4	4	4	5	4	4	3	2	2	2	4	3	3	3	3	2	2	4	3	4	3	3	1	4	3	2	3	3	3	5	2	1	4	1	3	3	3
0	#NULL!	#NULL!	#NULL!	#NULL!	#NULL!	#NULL!	#NULL!	#NULL!	#NULL!	#NULL!	#NULL!	#NULL!	#NULL!	#NULL!	#NULL!	#NULL!	#NULL!	#NULL!	#NULL!	#NULL!	#NULL!	#NULL!	#NULL!	#NULL!	#NULL!	#NULL!	#NULL!	#NULL!	#NULL!	#NULL!	#NULL!	#NULL!	#NULL!	#NULL!	#NULL!	#NULL!	#NULL!	#NULL!	#NULL!	#NULL!	#NULL!	#NULL!	#NULL!	#NULL!	#NULL!	#NULL!	#NULL!	#NULL!	#NULL!
0	4	2	4	2	2	2	2	2	2	4	4	4	4	4	4	4	4	2	4	2	3	2	3	2	4	2	4	2	4	4	3	5	1	3	1	4	1	2	5	5	3	5	4	1	5	1	4	2	5
0	#NULL!	#NULL!	#NULL!	#NULL!	#NULL!	#NULL!	#NULL!	#NULL!	#NULL!	#NULL!	#NULL!	#NULL!	#NULL!	#NULL!	#NULL!	#NULL!	#NULL!	#NULL!	#NULL!	#NULL!	#NULL!	#NULL!	#NULL!	#NULL!	#NULL!	#NULL!	#NULL!	#NULL!	#NULL!	#NULL!	#NULL!	#NULL!	#NULL!	#NULL!	#NULL!	#NULL!	#NULL!	#NULL!	#NULL!	#NULL!	#NULL!	#NULL!	#NULL!	#NULL!	#NULL!	#NULL!	#NULL!	#NULL!	#NULL!
0	#NULL!	#NULL!	#NULL!	#NULL!	#NULL!	#NULL!	#NULL!	#NULL!	#NULL!	#NULL!	#NULL!	#NULL!	#NULL!	#NULL!	#NULL!	#NULL!	#NULL!	#NULL!	#NULL!	#NULL!	#NULL!	#NULL!	#NULL!	#NULL!	#NULL!	#NULL!	#NULL!	#NULL!	#NULL!	#NULL!	#NULL!	#NULL!	#NULL!	#NULL!	#NULL!	#NULL!	#NULL!	#NULL!	#NULL!	#NULL!	#NULL!	#NULL!	#NULL!	#NULL!	#NULL!	#NULL!	#NULL!	#NULL!	#NULL!
0	2	2	2	2	4	3	3	2	4	4	4	4	4	4	4	4	4	3	4	2	4	2	4	2	4	3	4	1	4	4	2	4	2	2	2	4	1	3	4	2	2	3	4	2	4	2	4	3	4
0	#NULL!	#NULL!	#NULL!	#NULL!	#NULL!	#NULL!	#NULL!	#NULL!	#NULL!	#NULL!	#NULL!	#NULL!	#NULL!	#NULL!	#NULL!	#NULL!	#NULL!	#NULL!	#NULL!	#NULL!	#NULL!	#NULL!	#NULL!	#NULL!	#NULL!	#NULL!	#NULL!	#NULL!	#NULL!	#NULL!	#NULL!	#NULL!	#NULL!	#NULL!	#NULL!	#NULL!	#NULL!	#NULL!	#NULL!	#NULL!	#NULL!	#NULL!	#NULL!	#NULL!	#NULL!	#NULL!	#NULL!	#NULL!	#NULL!
0	2	2	3	2	2	2	2	2	2	4	4	4	4	4	4	4	4	4	#NULL!	#NULL!	#NULL!	#NULL!	#NULL!	#NULL!	#NULL!	#NULL!	#NULL!	#NULL!	#NULL!	#NULL!	#NULL!	#NULL!	#NULL!	#NULL!	#NULL!	#NULL!	#NULL!	#NULL!	#NULL!	#NULL!	#NULL!	#NULL!	#NULL!	#NULL!	#NULL!	#NULL!	#NULL!	#NULL!	#NULL!
0	3	4	4	4	4	4	3	2	4	4	4	4	4	4	3	4	3	4	4	3	4	3	3	3	4	3	4	2	3	4	3	4	2	3	2	3	3	3	3	4	3	2	4	2	3	2	3	2	4
0	4	3	3	3	4	2	3	2	4	3	4	4	4	4	4	4	4	4	#NULL!	#NULL!	#NULL!	#NULL!	#NULL!	#NULL!	#NULL!	#NULL!	#NULL!	#NULL!	#NULL!	#NULL!	#NULL!	#NULL!	#NULL!	#NULL!	#NULL!	#NULL!	#NULL!	#NULL!	#NULL!	#NULL!	#NULL!	#NULL!	#NULL!	#NULL!	#NULL!	#NULL!	#NULL!	#NULL!	#NULL!
0	2	2	3	2	2	2	2	2	5	4	4	4	4	4	4	4	4	4	3	2	3	2	4	2	3	4	4	3	4	4	4	4	3	3	3	4	3	3	4	3	4	4	4	2	4	1	3	4	4
0	#NULL!	#NULL!	#NULL!	#NULL!	#NULL!	#NULL!	#NULL!	#NULL!	#NULL!	#NULL!	#NULL!	#NULL!	#NULL!	#NULL!	#NULL!	#NULL!	#NULL!	#NULL!	#NULL!	#NULL!	#NULL!	#NULL!	#NULL!	#NULL!	#NULL!	#NULL!	#NULL!	#NULL!	#NULL!	#NULL!	#NULL!	#NULL!	#NULL!	#NULL!	#NULL!	#NULL!	#NULL!	#NULL!	#NULL!	#NULL!	#NULL!	#NULL!	#NULL!	#NULL!	#NULL!	#NULL!	#NULL!	#NULL!	#NULL!
0	2	2	2	1	2	3	3	1	4	2	5	5	4	4	3	4	4	5	3	2	4	2	3	2	5	4	4	2	3	5	3	3	2	2	2	5	2	2	5	5	3	3	4	1	5	1	5	3	4
0	3	3	3	2	2	2	4	3	3	2	3	3	3	3	3	3	3	3	4	1	3	2	3	1	3	2	3	3	3	4	2	4	2	2	2	3	2	2	4	3	3	2	3	2	3	3	3	2	3
0	3	2	2	2	2	2	3	2	3	2	5	4	5	5	4	4	4	4	5	1	5	1	4	1	4	2	5	1	5	5	1	5	2	1	1	5	1	2	5	5	2	2	5	1	5	1	5	1	5
0	5	4	4	4	5	4	5	3	5	4	5	5	5	5	5	5	5	5	5	3	3	2	4	2	4	5	4	3	4	4	4	3	4	4	3	5	4	3	4	4	4	5	4	4	5	4	3	4	3
0	4	4	2	4	5	5	3	4	4	4	4	4	3	4	3	3	2	4	5	1	4	2	4	1	4	3	4	2	4	4	3	4	3	3	3	5	2	3	4	3	3	3	4	2	3	2	4	3	4
0	4	3	3	4	4	3	3	4	3	4	4	3	4	5	3	3	4	4	4	3	4	2	3	3	4	4	4	3	5	4	3	4	1	4	3	4	2	2	3	3	2	1	4	2	2	3	4	4	4
0	1	2	2	2	2	2	2	1	2	3	5	5	5	4	5	5	5	5	5	1	4	1	5	1	5	3	4	2	5	4	2	4	1	2	2	5	1	2	5	4	3	3	5	1	5	2	5	1	5
0	4	4	4	4	4	4	4	2	4	2	4	4	4	4	4	4	4	4	4	3	4	2	4	3	3	3	4	1	5	4	3	4	2	3	2	4	2	2	4	3	3	2	5	2	4	2	5	3	5
0	2	2	2	2	2	2	2	2	3	4	4	4	4	4	5	4	4	4	4	2	3	2	4	2	4	3	4	2	4	5	3	4	3	3	2	4	3	2	4	4	4	2	4	2	4	2	4	4	4
0	2	2	4	3	5	1	2	2	5	5	5	5	4	4	2	4	4	5	4	1	5	1	5	1	5	2	5	1	4	5	2	5	3	2	2	4	2	2	4	4	2	3	5	2	5	2	4	3	5
0	2	2	4	2	4	2	3	1	4	4	5	5	5	5	5	5	5	5	4	2	3	1	4	1	3	2	3	2	3	4	3	4	3	3	2	4	2	2	4	4	3	4	4	2	5	2	2	2	4
0	1	4	2	2	2	4	4	1	5	4	5	5	5	5	4	5	5	4	4	1	4	1	5	1	5	3	5	1	5	5	2	5	3	2	2	5	2	3	5	5	2	3	5	1	5	3	5	2	5
0	2	4	2	4	3	4	4	5	2	4	4	2	2	4	4	2	2	4	5	1	5	2	5	1	4	4	4	2	4	5	3	4	2	3	1	4	2	1	5	4	3	2	4	1	2	1	4	3	4
0	3	2	3	1	2	2	2	1	1	1	4	5	5	4	5	5	4	5	#NULL!	#NULL!	#NULL!	#NULL!	#NULL!	#NULL!	#NULL!	#NULL!	#NULL!	#NULL!	#NULL!	#NULL!	#NULL!	#NULL!	#NULL!	#NULL!	#NULL!	#NULL!	#NULL!	#NULL!	#NULL!	#NULL!	#NULL!	#NULL!	#NULL!	#NULL!	#NULL!	#NULL!	#NULL!	#NULL!	#NULL!
0	#NULL!	#NULL!	#NULL!	#NULL!	#NULL!	#NULL!	#NULL!	#NULL!	#NULL!	#NULL!	#NULL!	#NULL!	#NULL!	#NULL!	#NULL!	#NULL!	#NULL!	#NULL!	#NULL!	#NULL!	#NULL!	#NULL!	#NULL!	#NULL!	#NULL!	#NULL!	#NULL!	#NULL!	#NULL!	#NULL!	#NULL!	#NULL!	#NULL!	#NULL!	#NULL!	#NULL!	#NULL!	#NULL!	#NULL!	#NULL!	#NULL!	#NULL!	#NULL!	#NULL!	#NULL!	#NULL!	#NULL!	#NULL!	#NULL!
0	#NULL!	#NULL!	#NULL!	#NULL!	#NULL!	#NULL!	#NULL!	#NULL!	#NULL!	#NULL!	#NULL!	#NULL!	#NULL!	#NULL!	#NULL!	#NULL!	#NULL!	#NULL!	#NULL!	#NULL!	#NULL!	#NULL!	#NULL!	#NULL!	#NULL!	#NULL!	#NULL!	#NULL!	#NULL!	#NULL!	#NULL!	#NULL!	#NULL!	#NULL!	#NULL!	#NULL!	#NULL!	#NULL!	#NULL!	#NULL!	#NULL!	#NULL!	#NULL!	#NULL!	#NULL!	#NULL!	#NULL!	#NULL!	#NULL!
0	#NULL!	#NULL!	#NULL!	#NULL!	#NULL!	#NULL!	#NULL!	#NULL!	#NULL!	#NULL!	#NULL!	#NULL!	#NULL!	#NULL!	#NULL!	#NULL!	#NULL!	#NULL!	#NULL!	#NULL!	#NULL!	#NULL!	#NULL!	#NULL!	#NULL!	#NULL!	#NULL!	#NULL!	#NULL!	#NULL!	#NULL!	#NULL!	#NULL!	#NULL!	#NULL!	#NULL!	#NULL!	#NULL!	#NULL!	#NULL!	#NULL!	#NULL!	#NULL!	#NULL!	#NULL!	#NULL!	#NULL!	#NULL!	#NULL!
0	4	4	4	2	4	4	2	2	4	4	4	4	4	4	4	4	4	4	4	3	5	2	4	3	5	3	4	3	5	5	3	5	2	3	3	4	2	2	3	4	3	2	5	3	3	2	4	3	5
0	5	3	4	2	4	3	5	1	5	4	5	5	5	5	5	5	5	5	5	1	5	2	5	1	5	3	5	4	5	4	4	5	4	4	3	5	4	4	4	5	4	4	3	3	2	3	3	3	3
0	2	2	2	2	2	2	2	2	3	2	4	4	4	4	4	4	4	4	5	2	4	2	3	2	4	3	3	2	3	4	2	4	2	2	2	3	2	3	4	3	3	3	4	2	4	2	3	2	3
0	1	4	3	3	3	3	3	2	5	4	5	5	5	5	4	5	5	5	3	2	5	2	4	2	4	5	4	3	5	5	3	5	5	3	2	5	2	3	3	3	2	3	2	3	4	3	3	3	3
0	4	4	4	4	4	3	3	3	4	4	4	4	4	3	3	3	3	4	3	2	3	3	2	2	2	4	3	2	4	3	4	3	2	3	3	4	2	3	3	2	4	3	4	2	2	3	3	3	4
0	#NULL!	#NULL!	#NULL!	#NULL!	#NULL!	#NULL!	#NULL!	#NULL!	#NULL!	#NULL!	#NULL!	#NULL!	#NULL!	#NULL!	#NULL!	#NULL!	#NULL!	#NULL!	#NULL!	#NULL!	#NULL!	#NULL!	#NULL!	#NULL!	#NULL!	#NULL!	#NULL!	#NULL!	#NULL!	#NULL!	#NULL!	#NULL!	#NULL!	#NULL!	#NULL!	#NULL!	#NULL!	#NULL!	#NULL!	#NULL!	#NULL!	#NULL!	#NULL!	#NULL!	#NULL!	#NULL!	#NULL!	#NULL!	#NULL!
0	2	2	4	2	4	2	2	1	4	4	5	4	5	4	3	5	5	4	5	2	5	2	5	3	5	3	5	3	5	5	4	5	2	3	2	3	4	3	4	5	4	2	5	2	5	2	5	3	5
0	#NULL!	#NULL!	#NULL!	#NULL!	#NULL!	#NULL!	#NULL!	#NULL!	#NULL!	#NULL!	#NULL!	#NULL!	#NULL!	#NULL!	#NULL!	#NULL!	#NULL!	#NULL!	#NULL!	#NULL!	#NULL!	#NULL!	#NULL!	#NULL!	#NULL!	#NULL!	#NULL!	#NULL!	#NULL!	#NULL!	#NULL!	#NULL!	#NULL!	#NULL!	#NULL!	#NULL!	#NULL!	#NULL!	#NULL!	#NULL!	#NULL!	#NULL!	#NULL!	#NULL!	#NULL!	#NULL!	#NULL!	#NULL!	#NULL!
0	#NULL!	#NULL!	#NULL!	#NULL!	#NULL!	#NULL!	#NULL!	#NULL!	#NULL!	#NULL!	#NULL!	#NULL!	#NULL!	#NULL!	#NULL!	#NULL!	#NULL!	#NULL!	#NULL!	#NULL!	#NULL!	#NULL!	#NULL!	#NULL!	#NULL!	#NULL!	#NULL!	#NULL!	#NULL!	#NULL!	#NULL!	#NULL!	#NULL!	#NULL!	#NULL!	#NULL!	#NULL!	#NULL!	#NULL!	#NULL!	#NULL!	#NULL!	#NULL!	#NULL!	#NULL!	#NULL!	#NULL!	#NULL!	#NULL!
0	#NULL!	#NULL!	#NULL!	#NULL!	#NULL!	#NULL!	#NULL!	#NULL!	#NULL!	#NULL!	#NULL!	#NULL!	#NULL!	#NULL!	#NULL!	#NULL!	#NULL!	#NULL!	#NULL!	#NULL!	#NULL!	#NULL!	#NULL!	#NULL!	#NULL!	#NULL!	#NULL!	#NULL!	#NULL!	#NULL!	#NULL!	#NULL!	#NULL!	#NULL!	#NULL!	#NULL!	#NULL!	#NULL!	#NULL!	#NULL!	#NULL!	#NULL!	#NULL!	#NULL!	#NULL!	#NULL!	#NULL!	#NULL!	#NULL!
0	4	3	3	3	2	4	3	2	4	2	4	4	4	5	3	4	4	5	4	2	4	3	3	1	4	3	4	2	3	4	3	4	3	3	2	4	2	3	4	3	3	3	4	2	4	2	3	3	3
0	2	2	2	2	2	2	2	2	4	3	5	5	5	5	4	4	4	3	4	3	4	3	5	3	4	3	4	2	4	5	3	5	2	3	3	4	2	3	4	4	3	2	5	2	5	2	5	2	5
0	#NULL!	#NULL!	#NULL!	#NULL!	#NULL!	#NULL!	#NULL!	#NULL!	#NULL!	#NULL!	#NULL!	#NULL!	#NULL!	#NULL!	#NULL!	#NULL!	#NULL!	#NULL!	#NULL!	#NULL!	#NULL!	#NULL!	#NULL!	#NULL!	#NULL!	#NULL!	#NULL!	#NULL!	#NULL!	#NULL!	#NULL!	#NULL!	#NULL!	#NULL!	#NULL!	#NULL!	#NULL!	#NULL!	#NULL!	#NULL!	#NULL!	#NULL!	#NULL!	#NULL!	#NULL!	#NULL!	#NULL!	#NULL!	#NULL!
0	#NULL!	#NULL!	#NULL!	#NULL!	#NULL!	#NULL!	#NULL!	#NULL!	#NULL!	#NULL!	#NULL!	#NULL!	#NULL!	#NULL!	#NULL!	#NULL!	#NULL!	#NULL!	#NULL!	#NULL!	#NULL!	#NULL!	#NULL!	#NULL!	#NULL!	#NULL!	#NULL!	#NULL!	#NULL!	#NULL!	#NULL!	#NULL!	#NULL!	#NULL!	#NULL!	#NULL!	#NULL!	#NULL!	#NULL!	#NULL!	#NULL!	#NULL!	#NULL!	#NULL!	#NULL!	#NULL!	#NULL!	#NULL!	#NULL!
0	#NULL!	#NULL!	#NULL!	#NULL!	#NULL!	#NULL!	#NULL!	#NULL!	#NULL!	#NULL!	#NULL!	#NULL!	#NULL!	#NULL!	#NULL!	#NULL!	#NULL!	#NULL!	#NULL!	#NULL!	#NULL!	#NULL!	#NULL!	#NULL!	#NULL!	#NULL!	#NULL!	#NULL!	#NULL!	#NULL!	#NULL!	#NULL!	#NULL!	#NULL!	#NULL!	#NULL!	#NULL!	#NULL!	#NULL!	#NULL!	#NULL!	#NULL!	#NULL!	#NULL!	#NULL!	#NULL!	#NULL!	#NULL!	#NULL!
0	#NULL!	#NULL!	#NULL!	#NULL!	#NULL!	#NULL!	#NULL!	#NULL!	#NULL!	#NULL!	#NULL!	#NULL!	#NULL!	#NULL!	#NULL!	#NULL!	#NULL!	#NULL!	#NULL!	#NULL!	#NULL!	#NULL!	#NULL!	#NULL!	#NULL!	#NULL!	#NULL!	#NULL!	#NULL!	#NULL!	#NULL!	#NULL!	#NULL!	#NULL!	#NULL!	#NULL!	#NULL!	#NULL!	#NULL!	#NULL!	#NULL!	#NULL!	#NULL!	#NULL!	#NULL!	#NULL!	#NULL!	#NULL!	#NULL!
0	2	2	2	4	4	2	4	3	4	4	4	4	4	4	4	4	4	4	4	1	4	3	4	1	3	3	4	2	4	4	2	4	3	3	2	4	4	2	4	4	3	3	4	2	4	3	4	3	4
0	5	4	4	3	4	4	4	2	5	3	5	4	4	4	3	4	4	5	#NULL!	#NULL!	#NULL!	#NULL!	#NULL!	#NULL!	#NULL!	#NULL!	#NULL!	#NULL!	#NULL!	#NULL!	#NULL!	#NULL!	#NULL!	#NULL!	#NULL!	#NULL!	#NULL!	#NULL!	#NULL!	#NULL!	#NULL!	#NULL!	#NULL!	#NULL!	#NULL!	#NULL!	#NULL!	#NULL!	#NULL!
0	#NULL!	#NULL!	#NULL!	#NULL!	#NULL!	#NULL!	#NULL!	#NULL!	#NULL!	#NULL!	#NULL!	#NULL!	#NULL!	#NULL!	#NULL!	#NULL!	#NULL!	#NULL!	#NULL!	#NULL!	#NULL!	#NULL!	#NULL!	#NULL!	#NULL!	#NULL!	#NULL!	#NULL!	#NULL!	#NULL!	#NULL!	#NULL!	#NULL!	#NULL!	#NULL!	#NULL!	#NULL!	#NULL!	#NULL!	#NULL!	#NULL!	#NULL!	#NULL!	#NULL!	#NULL!	#NULL!	#NULL!	#NULL!	#NULL!
0	2	2	4	4	4	2	4	2	4	4	4	4	4	4	4	4	4	4	5	3	4	2	4	1	4	3	4	3	3	4	3	5	2	3	3	4	2	2	4	4	4	2	4	3	4	2	4	3	4
0	2	2	4	1	1	1	3	1	4	2	5	4	5	5	4	5	5	5	5	1	5	1	5	2	4	3	5	1	5	5	1	5	1	1	1	4	1	2	5	4	3	3	4	1	5	2	4	3	4
0	#NULL!	#NULL!	#NULL!	#NULL!	#NULL!	#NULL!	#NULL!	#NULL!	#NULL!	#NULL!	#NULL!	#NULL!	#NULL!	#NULL!	#NULL!	#NULL!	#NULL!	#NULL!	#NULL!	#NULL!	#NULL!	#NULL!	#NULL!	#NULL!	#NULL!	#NULL!	#NULL!	#NULL!	#NULL!	#NULL!	#NULL!	#NULL!	#NULL!	#NULL!	#NULL!	#NULL!	#NULL!	#NULL!	#NULL!	#NULL!	#NULL!	#NULL!	#NULL!	#NULL!	#NULL!	#NULL!	#NULL!	#NULL!	#NULL!
0	#NULL!	#NULL!	#NULL!	#NULL!	#NULL!	#NULL!	#NULL!	#NULL!	#NULL!	#NULL!	#NULL!	#NULL!	#NULL!	#NULL!	#NULL!	#NULL!	#NULL!	#NULL!	#NULL!	#NULL!	#NULL!	#NULL!	#NULL!	#NULL!	#NULL!	#NULL!	#NULL!	#NULL!	#NULL!	#NULL!	#NULL!	#NULL!	#NULL!	#NULL!	#NULL!	#NULL!	#NULL!	#NULL!	#NULL!	#NULL!	#NULL!	#NULL!	#NULL!	#NULL!	#NULL!	#NULL!	#NULL!	#NULL!	#NULL!
0	#NULL!	#NULL!	#NULL!	#NULL!	#NULL!	#NULL!	#NULL!	#NULL!	#NULL!	#NULL!	#NULL!	#NULL!	#NULL!	#NULL!	#NULL!	#NULL!	#NULL!	#NULL!	#NULL!	#NULL!	#NULL!	#NULL!	#NULL!	#NULL!	#NULL!	#NULL!	#NULL!	#NULL!	#NULL!	#NULL!	#NULL!	#NULL!	#NULL!	#NULL!	#NULL!	#NULL!	#NULL!	#NULL!	#NULL!	#NULL!	#NULL!	#NULL!	#NULL!	#NULL!	#NULL!	#NULL!	#NULL!	#NULL!	#NULL!
0	#NULL!	#NULL!	#NULL!	#NULL!	#NULL!	#NULL!	#NULL!	#NULL!	#NULL!	#NULL!	#NULL!	#NULL!	#NULL!	#NULL!	#NULL!	#NULL!	#NULL!	#NULL!	#NULL!	#NULL!	#NULL!	#NULL!	#NULL!	#NULL!	#NULL!	#NULL!	#NULL!	#NULL!	#NULL!	#NULL!	#NULL!	#NULL!	#NULL!	#NULL!	#NULL!	#NULL!	#NULL!	#NULL!	#NULL!	#NULL!	#NULL!	#NULL!	#NULL!	#NULL!	#NULL!	#NULL!	#NULL!	#NULL!	#NULL!
0	#NULL!	#NULL!	#NULL!	#NULL!	#NULL!	#NULL!	#NULL!	#NULL!	#NULL!	#NULL!	#NULL!	#NULL!	#NULL!	#NULL!	#NULL!	#NULL!	#NULL!	#NULL!	#NULL!	#NULL!	#NULL!	#NULL!	#NULL!	#NULL!	#NULL!	#NULL!	#NULL!	#NULL!	#NULL!	#NULL!	#NULL!	#NULL!	#NULL!	#NULL!	#NULL!	#NULL!	#NULL!	#NULL!	#NULL!	#NULL!	#NULL!	#NULL!	#NULL!	#NULL!	#NULL!	#NULL!	#NULL!	#NULL!	#NULL!
0	#NULL!	#NULL!	#NULL!	#NULL!	#NULL!	#NULL!	#NULL!	#NULL!	#NULL!	#NULL!	#NULL!	#NULL!	#NULL!	#NULL!	#NULL!	#NULL!	#NULL!	#NULL!	#NULL!	#NULL!	#NULL!	#NULL!	#NULL!	#NULL!	#NULL!	#NULL!	#NULL!	#NULL!	#NULL!	#NULL!	#NULL!	#NULL!	#NULL!	#NULL!	#NULL!	#NULL!	#NULL!	#NULL!	#NULL!	#NULL!	#NULL!	#NULL!	#NULL!	#NULL!	#NULL!	#NULL!	#NULL!	#NULL!	#NULL!
0	4	3	2	2	4	3	3	2	4	3	4	5	5	4	3	4	4	4	5	2	3	2	4	2	5	2	5	2	2	5	2	5	2	2	1	5	2	3	5	3	3	3	4	2	5	5	4	2	4
0	2	2	2	2	2	2	3	2	4	2	4	4	4	5	3	4	4	4	3	1	4	1	4	1	3	3	3	1	3	4	3	4	2	3	2	4	3	3	4	3	3	2	3	2	5	2	3	3	3
0	3	3	5	3	1	2	4	1	4	4	5	5	5	4	4	5	5	5	5	2	4	1	3	2	3	3	3	1	5	5	2	5	2	2	2	5	1	1	4	3	3	1	4	1	4	1	4	4	4
0	#NULL!	#NULL!	#NULL!	#NULL!	#NULL!	#NULL!	#NULL!	#NULL!	#NULL!	#NULL!	#NULL!	#NULL!	#NULL!	#NULL!	#NULL!	#NULL!	#NULL!	#NULL!	#NULL!	#NULL!	#NULL!	#NULL!	#NULL!	#NULL!	#NULL!	#NULL!	#NULL!	#NULL!	#NULL!	#NULL!	#NULL!	#NULL!	#NULL!	#NULL!	#NULL!	#NULL!	#NULL!	#NULL!	#NULL!	#NULL!	#NULL!	#NULL!	#NULL!	#NULL!	#NULL!	#NULL!	#NULL!	#NULL!	#NULL!
0	#NULL!	#NULL!	#NULL!	#NULL!	#NULL!	#NULL!	#NULL!	#NULL!	#NULL!	#NULL!	#NULL!	#NULL!	#NULL!	#NULL!	#NULL!	#NULL!	#NULL!	#NULL!	#NULL!	#NULL!	#NULL!	#NULL!	#NULL!	#NULL!	#NULL!	#NULL!	#NULL!	#NULL!	#NULL!	#NULL!	#NULL!	#NULL!	#NULL!	#NULL!	#NULL!	#NULL!	#NULL!	#NULL!	#NULL!	#NULL!	#NULL!	#NULL!	#NULL!	#NULL!	#NULL!	#NULL!	#NULL!	#NULL!	#NULL!
0	4	2	3	3	5	2	4	5	4	5	4	4	4	4	4	4	2	4	3	3	4	2	4	3	3	4	4	4	4	4	4	4	3	3	4	5	3	2	4	3	5	3	4	1	5	3	4	4	5
0	5	4	4	2	2	4	4	2	4	4	4	4	4	4	4	4	4	4	4	3	4	3	4	3	4	4	4	3	4	3	3	3	3	3	3	4	3	3	3	3	4	3	4	3	3	3	3	3	3
0	3	2	2	3	3	2	3	2	3	4	4	4	4	4	3	4	3	4	4	2	3	2	3	2	3	3	3	2	4	4	2	4	2	3	2	4	2	2	3	2	3	3	4	2	4	2	4	3	4
0	2	2	2	2	3	1	2	1	3	2	5	5	5	5	5	5	5	4	5	1	4	2	5	1	5	3	4	1	5	5	1	5	1	3	1	5	1	2	5	4	1	1	5	1	5	1	5	1	5
0	2	2	2	2	2	2	2	2	4	2	4	4	4	4	4	4	4	4	#NULL!	#NULL!	#NULL!	#NULL!	#NULL!	#NULL!	#NULL!	#NULL!	#NULL!	#NULL!	#NULL!	#NULL!	#NULL!	#NULL!	#NULL!	#NULL!	#NULL!	#NULL!	#NULL!	#NULL!	#NULL!	#NULL!	#NULL!	#NULL!	#NULL!	#NULL!	#NULL!	#NULL!	#NULL!	#NULL!	#NULL!
0	2	2	4	4	4	4	4	2	4	4	4	4	4	4	4	4	3	2	#NULL!	#NULL!	#NULL!	#NULL!	#NULL!	#NULL!	#NULL!	#NULL!	#NULL!	#NULL!	#NULL!	#NULL!	#NULL!	#NULL!	#NULL!	#NULL!	#NULL!	#NULL!	#NULL!	#NULL!	#NULL!	#NULL!	#NULL!	#NULL!	#NULL!	#NULL!	#NULL!	#NULL!	#NULL!	#NULL!	#NULL!
0	2	2	2	2	2	2	4	1	2	2	4	5	4	4	4	4	4	4	4	2	3	2	3	2	3	3	3	2	4	3	3	4	3	2	3	4	3	4	4	4	3	3	4	2	3	2	3	3	4
0	5	4	4	4	3	4	4	3	4	3	4	2	3	3	3	4	3	5	#NULL!	#NULL!	#NULL!	#NULL!	#NULL!	#NULL!	#NULL!	#NULL!	#NULL!	#NULL!	#NULL!	#NULL!	#NULL!	#NULL!	#NULL!	#NULL!	#NULL!	#NULL!	#NULL!	#NULL!	#NULL!	#NULL!	#NULL!	#NULL!	#NULL!	#NULL!	#NULL!	#NULL!	#NULL!	#NULL!	#NULL!
0	3	4	3	2	3	2	3	2	3	4	4	3	4	3	3	3	3	4	4	1	4	2	3	2	4	3	4	1	4	4	3	4	3	2	2	4	2	4	4	4	3	3	4	2	4	2	4	2	4
0	4	3	3	3	3	2	2	2	4	4	5	5	5	5	2	5	5	4	#NULL!	#NULL!	#NULL!	#NULL!	#NULL!	#NULL!	#NULL!	#NULL!	#NULL!	#NULL!	#NULL!	#NULL!	#NULL!	#NULL!	#NULL!	#NULL!	#NULL!	#NULL!	#NULL!	#NULL!	#NULL!	#NULL!	#NULL!	#NULL!	#NULL!	#NULL!	#NULL!	#NULL!	#NULL!	#NULL!	#NULL!
0	4	4	4	4	4	4	4	3	5	5	4	3	3	3	3	3	3	5	4	3	4	4	4	4	3	5	4	3	3	4	4	4	3	5	4	4	4	3	4	3	4	3	4	3	3	3	4	4	4
0	2	2	3	2	2	2	2	2	2	2	4	4	4	4	4	4	4	4	4	1	3	3	4	1	4	2	4	2	4	4	3	4	1	3	3	4	3	3	4	4	3	3	4	2	4	2	4	3	4
0	2	2	2	2	2	1	2	1	1	1	4	5	5	5	5	5	5	4	4	2	3	1	4	2	4	2	4	2	4	5	2	5	2	2	2	4	1	3	5	2	2	2	4	2	5	2	2	2	3
0	2	3	3	2	2	2	4	2	4	3	5	5	5	4	3	5	4	5	3	2	3	2	3	2	4	3	3	2	3	4	3	3	2	3	3	4	2	3	4	4	4	3	4	2	4	2	4	3	4
0	2	2	2	1	1	1	1	1	1	1	5	5	5	5	5	5	5	5	#NULL!	#NULL!	#NULL!	#NULL!	#NULL!	#NULL!	#NULL!	#NULL!	#NULL!	#NULL!	#NULL!	#NULL!	#NULL!	#NULL!	#NULL!	#NULL!	#NULL!	#NULL!	#NULL!	#NULL!	#NULL!	#NULL!	#NULL!	#NULL!	#NULL!	#NULL!	#NULL!	#NULL!	#NULL!	#NULL!	#NULL!
0	3	3	2	2	3	2	2	3	3	2	4	4	4	4	3	4	4	4	3	2	4	3	3	1	3	3	3	1	3	4	4	4	3	2	4	4	1	2	4	4	4	3	5	1	4	2	3	3	4
0	2	2	2	2	2	3	4	1	2	4	5	5	4	5	4	5	5	5	3	2	4	1	3	2	4	2	4	2	5	4	4	5	5	2	1	4	1	3	3	4	3	2	4	1	4	1	3	4	4
0	#NULL!	#NULL!	#NULL!	#NULL!	#NULL!	#NULL!	#NULL!	#NULL!	#NULL!	#NULL!	#NULL!	#NULL!	#NULL!	#NULL!	#NULL!	#NULL!	#NULL!	#NULL!	#NULL!	#NULL!	#NULL!	#NULL!	#NULL!	#NULL!	#NULL!	#NULL!	#NULL!	#NULL!	#NULL!	#NULL!	#NULL!	#NULL!	#NULL!	#NULL!	#NULL!	#NULL!	#NULL!	#NULL!	#NULL!	#NULL!	#NULL!	#NULL!	#NULL!	#NULL!	#NULL!	#NULL!	#NULL!	#NULL!	#NULL!
0	2	1	2	1	2	2	2	1	4	2	5	5	5	5	5	5	5	5	4	1	4	2	4	1	4	2	4	1	4	5	2	5	1	1	3	5	2	2	5	5	2	3	4	2	5	2	5	2	5
0	5	3	3	2	4	2	2	2	5	2	5	5	5	5	5	5	5	5	5	3	3	3	4	2	5	3	5	2	4	5	3	4	3	3	2	5	1	3	5	2	3	3	4	4	5	4	5	3	4
0	#NULL!	#NULL!	#NULL!	#NULL!	#NULL!	#NULL!	#NULL!	#NULL!	#NULL!	#NULL!	#NULL!	#NULL!	#NULL!	#NULL!	#NULL!	#NULL!	#NULL!	#NULL!	#NULL!	#NULL!	#NULL!	#NULL!	#NULL!	#NULL!	#NULL!	#NULL!	#NULL!	#NULL!	#NULL!	#NULL!	#NULL!	#NULL!	#NULL!	#NULL!	#NULL!	#NULL!	#NULL!	#NULL!	#NULL!	#NULL!	#NULL!	#NULL!	#NULL!	#NULL!	#NULL!	#NULL!	#NULL!	#NULL!	#NULL!
0	1	4	2	2	4	2	4	4	4	2	5	5	5	5	5	4	5	5	4	2	4	1	4	3	5	3	4	1	4	5	3	4	2	2	2	5	2	2	5	4	2	4	4	2	5	2	5	2	5
0	4	2	5	5	4	5	5	2	5	4	5	5	5	5	5	4	5	5	4	1	5	2	5	1	5	5	5	2	5	5	3	5	2	3	4	5	2	3	5	5	4	5	5	2	5	2	5	5	5
0	4	4	4	5	5	5	5	5	5	3	2	2	2	5	2	2	2	4	3	3	2	2	2	1	2	4	3	1	4	2	2	3	2	3	2	5	2	2	3	2	2	2	3	2	4	2	2	3	2
0	4	2	2	2	2	1	3	2	4	3	4	5	5	4	4	4	4	4	4	2	4	1	5	2	4	2	4	2	3	3	2	4	1	1	2	4	2	2	4	2	4	2	4	2	4	1	4	2	4
0	3	3	3	3	3	2	3	2	4	2	4	4	4	4	4	4	3	4	4	2	4	2	4	2	3	3	4	2	4	4	3	4	2	2	3	5	2	2	4	4	3	1	4	1	5	1	3	3	4
0	#NULL!	#NULL!	#NULL!	#NULL!	#NULL!	#NULL!	#NULL!	#NULL!	#NULL!	#NULL!	#NULL!	#NULL!	#NULL!	#NULL!	#NULL!	#NULL!	#NULL!	#NULL!	#NULL!	#NULL!	#NULL!	#NULL!	#NULL!	#NULL!	#NULL!	#NULL!	#NULL!	#NULL!	#NULL!	#NULL!	#NULL!	#NULL!	#NULL!	#NULL!	#NULL!	#NULL!	#NULL!	#NULL!	#NULL!	#NULL!	#NULL!	#NULL!	#NULL!	#NULL!	#NULL!	#NULL!	#NULL!	#NULL!	#NULL!
0	1	1	4	2	3	1	1	1	3	3	5	5	5	5	5	5	5	5	5	2	5	1	5	1	5	2	5	2	5	5	2	5	1	2	2	5	1	1	5	1	1	1	5	1	5	1	5	1	5
0	2	2	2	2	2	2	2	1	2	2	4	5	5	4	4	4	4	4	4	1	4	1	3	1	4	2	4	1	4	4	2	3	1	1	1	4	2	2	4	3	2	3	4	1	4	2	4	3	4
0	#NULL!	#NULL!	#NULL!	#NULL!	#NULL!	#NULL!	#NULL!	#NULL!	#NULL!	#NULL!	#NULL!	#NULL!	#NULL!	#NULL!	#NULL!	#NULL!	#NULL!	#NULL!	#NULL!	#NULL!	#NULL!	#NULL!	#NULL!	#NULL!	#NULL!	#NULL!	#NULL!	#NULL!	#NULL!	#NULL!	#NULL!	#NULL!	#NULL!	#NULL!	#NULL!	#NULL!	#NULL!	#NULL!	#NULL!	#NULL!	#NULL!	#NULL!	#NULL!	#NULL!	#NULL!	#NULL!	#NULL!	#NULL!	#NULL!
0	#NULL!	#NULL!	#NULL!	#NULL!	#NULL!	#NULL!	#NULL!	#NULL!	#NULL!	#NULL!	#NULL!	#NULL!	#NULL!	#NULL!	#NULL!	#NULL!	#NULL!	#NULL!	#NULL!	#NULL!	#NULL!	#NULL!	#NULL!	#NULL!	#NULL!	#NULL!	#NULL!	#NULL!	#NULL!	#NULL!	#NULL!	#NULL!	#NULL!	#NULL!	#NULL!	#NULL!	#NULL!	#NULL!	#NULL!	#NULL!	#NULL!	#NULL!	#NULL!	#NULL!	#NULL!	#NULL!	#NULL!	#NULL!	#NULL!
0	2	2	2	2	2	2	2	1	2	3	4	4	4	4	4	4	4	4	4	1	4	1	4	1	4	2	4	2	4	4	2	4	3	2	2	4	1	3	4	3	2	2	4	2	4	2	4	2	4
0	2	2	2	2	2	2	2	2	2	2	5	5	5	5	5	5	5	3	4	3	4	3	4	2	3	2	3	1	4	4	2	4	2	3	2	3	1	3	4	4	3	4	2	1	4	2	4	3	4
0	2	2	3	2	2	2	3	2	4	2	4	4	4	4	4	5	4	3	3	2	3	2	3	3	4	3	5	2	3	4	2	5	2	2	3	5	1	3	5	2	2	2	5	1	4	2	3	2	3
0	3	3	3	3	3	3	3	3	3	3	3	3	3	3	3	3	3	3	4	4	4	3	4	5	4	4	4	4	4	4	4	4	4	4	4	4	4	4	4	4	4	4	4	4	4	4	4	4	4
0	3	3	2	2	2	2	2	1	4	2	5	5	5	5	4	5	4	5	4	3	4	2	4	3	4	3	4	2	4	5	3	5	2	3	2	4	2	2	4	2	3	1	5	1	5	1	4	3	5
0	2	2	2	2	3	1	2	1	1	2	4	4	4	4	4	4	4	4	4	1	4	1	1	1	4	2	4	2	4	4	2	4	2	2	2	2	2	2	4	4	2	2	4	2	4	2	4	2	4
0	3	2	2	2	2	1	2	1	4	4	5	5	5	5	5	5	5	5	5	1	4	3	4	1	4	2	4	2	4	5	2	5	1	3	1	5	1	2	5	5	1	3	5	1	5	1	5	2	5
0	4	2	2	2	2	2	4	1	4	2	5	5	5	5	4	5	5	5	3	2	3	3	3	2	2	4	2	2	3	3	3	4	3	3	3	4	2	4	3	2	3	3	4	3	4	3	3	3	3
0	2	2	2	1	2	2	2	1	2	1	4	4	4	4	4	5	5	4	4	2	5	2	3	2	5	1	5	1	5	5	3	5	2	2	3	5	1	1	5	5	3	1	5	2	5	1	5	1	5
0	#NULL!	#NULL!	#NULL!	#NULL!	#NULL!	#NULL!	#NULL!	#NULL!	#NULL!	#NULL!	#NULL!	#NULL!	#NULL!	#NULL!	#NULL!	#NULL!	#NULL!	#NULL!	#NULL!	#NULL!	#NULL!	#NULL!	#NULL!	#NULL!	#NULL!	#NULL!	#NULL!	#NULL!	#NULL!	#NULL!	#NULL!	#NULL!	#NULL!	#NULL!	#NULL!	#NULL!	#NULL!	#NULL!	#NULL!	#NULL!	#NULL!	#NULL!	#NULL!	#NULL!	#NULL!	#NULL!	#NULL!	#NULL!	#NULL!
0	4	4	2	2	4	2	4	2	4	4	4	4	4	4	4	4	4	4	4	1	4	3	4	2	4	3	4	2	4	4	2	4	3	2	3	4	3	3	4	4	3	3	4	2	4	2	4	3	4
0	2	2	3	2	3	2	2	2	4	3	5	4	4	5	4	5	4	4	#NULL!	#NULL!	#NULL!	#NULL!	#NULL!	#NULL!	#NULL!	#NULL!	#NULL!	#NULL!	#NULL!	#NULL!	#NULL!	#NULL!	#NULL!	#NULL!	#NULL!	#NULL!	#NULL!	#NULL!	#NULL!	#NULL!	#NULL!	#NULL!	#NULL!	#NULL!	#NULL!	#NULL!	#NULL!	#NULL!	#NULL!
0	#NULL!	#NULL!	#NULL!	#NULL!	#NULL!	#NULL!	#NULL!	#NULL!	#NULL!	#NULL!	#NULL!	#NULL!	#NULL!	#NULL!	#NULL!	#NULL!	#NULL!	#NULL!	#NULL!	#NULL!	#NULL!	#NULL!	#NULL!	#NULL!	#NULL!	#NULL!	#NULL!	#NULL!	#NULL!	#NULL!	#NULL!	#NULL!	#NULL!	#NULL!	#NULL!	#NULL!	#NULL!	#NULL!	#NULL!	#NULL!	#NULL!	#NULL!	#NULL!	#NULL!	#NULL!	#NULL!	#NULL!	#NULL!	#NULL!
0	#NULL!	#NULL!	#NULL!	#NULL!	#NULL!	#NULL!	#NULL!	#NULL!	#NULL!	#NULL!	#NULL!	#NULL!	#NULL!	#NULL!	#NULL!	#NULL!	#NULL!	#NULL!	#NULL!	#NULL!	#NULL!	#NULL!	#NULL!	#NULL!	#NULL!	#NULL!	#NULL!	#NULL!	#NULL!	#NULL!	#NULL!	#NULL!	#NULL!	#NULL!	#NULL!	#NULL!	#NULL!	#NULL!	#NULL!	#NULL!	#NULL!	#NULL!	#NULL!	#NULL!	#NULL!	#NULL!	#NULL!	#NULL!	#NULL!
0	#NULL!	#NULL!	#NULL!	#NULL!	#NULL!	#NULL!	#NULL!	#NULL!	#NULL!	#NULL!	#NULL!	#NULL!	#NULL!	#NULL!	#NULL!	#NULL!	#NULL!	#NULL!	#NULL!	#NULL!	#NULL!	#NULL!	#NULL!	#NULL!	#NULL!	#NULL!	#NULL!	#NULL!	#NULL!	#NULL!	#NULL!	#NULL!	#NULL!	#NULL!	#NULL!	#NULL!	#NULL!	#NULL!	#NULL!	#NULL!	#NULL!	#NULL!	#NULL!	#NULL!	#NULL!	#NULL!	#NULL!	#NULL!	#NULL!
0	#NULL!	#NULL!	#NULL!	#NULL!	#NULL!	#NULL!	#NULL!	#NULL!	#NULL!	#NULL!	#NULL!	#NULL!	#NULL!	#NULL!	#NULL!	#NULL!	#NULL!	#NULL!	#NULL!	#NULL!	#NULL!	#NULL!	#NULL!	#NULL!	#NULL!	#NULL!	#NULL!	#NULL!	#NULL!	#NULL!	#NULL!	#NULL!	#NULL!	#NULL!	#NULL!	#NULL!	#NULL!	#NULL!	#NULL!	#NULL!	#NULL!	#NULL!	#NULL!	#NULL!	#NULL!	#NULL!	#NULL!	#NULL!	#NULL!
0	4	4	2	2	4	1	4	1	4	4	5	5	5	5	2	4	4	3	#NULL!	#NULL!	#NULL!	#NULL!	#NULL!	#NULL!	#NULL!	#NULL!	#NULL!	#NULL!	#NULL!	#NULL!	#NULL!	#NULL!	#NULL!	#NULL!	#NULL!	#NULL!	#NULL!	#NULL!	#NULL!	#NULL!	#NULL!	#NULL!	#NULL!	#NULL!	#NULL!	#NULL!	#NULL!	#NULL!	#NULL!
0	#NULL!	#NULL!	#NULL!	#NULL!	#NULL!	#NULL!	#NULL!	#NULL!	#NULL!	#NULL!	#NULL!	#NULL!	#NULL!	#NULL!	#NULL!	#NULL!	#NULL!	#NULL!	#NULL!	#NULL!	#NULL!	#NULL!	#NULL!	#NULL!	#NULL!	#NULL!	#NULL!	#NULL!	#NULL!	#NULL!	#NULL!	#NULL!	#NULL!	#NULL!	#NULL!	#NULL!	#NULL!	#NULL!	#NULL!	#NULL!	#NULL!	#NULL!	#NULL!	#NULL!	#NULL!	#NULL!	#NULL!	#NULL!	#NULL!
0	#NULL!	#NULL!	#NULL!	#NULL!	#NULL!	#NULL!	#NULL!	#NULL!	#NULL!	#NULL!	#NULL!	#NULL!	#NULL!	#NULL!	#NULL!	#NULL!	#NULL!	#NULL!	#NULL!	#NULL!	#NULL!	#NULL!	#NULL!	#NULL!	#NULL!	#NULL!	#NULL!	#NULL!	#NULL!	#NULL!	#NULL!	#NULL!	#NULL!	#NULL!	#NULL!	#NULL!	#NULL!	#NULL!	#NULL!	#NULL!	#NULL!	#NULL!	#NULL!	#NULL!	#NULL!	#NULL!	#NULL!	#NULL!	#NULL!
0	4	3	2	2	4	4	3	2	4	4	4	4	4	4	3	4	3	4	4	2	4	1	4	1	5	3	4	2	4	4	2	5	2	2	2	5	2	2	4	3	1	1	5	1	3	1	5	3	5
0	#NULL!	#NULL!	#NULL!	#NULL!	#NULL!	#NULL!	#NULL!	#NULL!	#NULL!	#NULL!	#NULL!	#NULL!	#NULL!	#NULL!	#NULL!	#NULL!	#NULL!	#NULL!	#NULL!	#NULL!	#NULL!	#NULL!	#NULL!	#NULL!	#NULL!	#NULL!	#NULL!	#NULL!	#NULL!	#NULL!	#NULL!	#NULL!	#NULL!	#NULL!	#NULL!	#NULL!	#NULL!	#NULL!	#NULL!	#NULL!	#NULL!	#NULL!	#NULL!	#NULL!	#NULL!	#NULL!	#NULL!	#NULL!	#NULL!
0	4	2	2	2	2	2	4	1	4	2	5	5	5	4	4	5	5	5	5	2	5	3	4	1	5	2	5	1	4	5	2	3	3	3	1	4	1	2	5	4	2	4	4	2	4	1	5	2	5
0	4	4	4	4	4	3	4	2	2	4	3	2	4	4	3	2	3	4	4	2	4	2	3	2	4	5	4	2	4	5	4	5	3	4	4	4	3	4	2	2	3	4	3	3	3	3	2	2	3
0	#NULL!	#NULL!	#NULL!	#NULL!	#NULL!	#NULL!	#NULL!	#NULL!	#NULL!	#NULL!	#NULL!	#NULL!	#NULL!	#NULL!	#NULL!	#NULL!	#NULL!	#NULL!	#NULL!	#NULL!	#NULL!	#NULL!	#NULL!	#NULL!	#NULL!	#NULL!	#NULL!	#NULL!	#NULL!	#NULL!	#NULL!	#NULL!	#NULL!	#NULL!	#NULL!	#NULL!	#NULL!	#NULL!	#NULL!	#NULL!	#NULL!	#NULL!	#NULL!	#NULL!	#NULL!	#NULL!	#NULL!	#NULL!	#NULL!
0	#NULL!	#NULL!	#NULL!	#NULL!	#NULL!	#NULL!	#NULL!	#NULL!	#NULL!	#NULL!	#NULL!	#NULL!	#NULL!	#NULL!	#NULL!	#NULL!	#NULL!	#NULL!	#NULL!	#NULL!	#NULL!	#NULL!	#NULL!	#NULL!	#NULL!	#NULL!	#NULL!	#NULL!	#NULL!	#NULL!	#NULL!	#NULL!	#NULL!	#NULL!	#NULL!	#NULL!	#NULL!	#NULL!	#NULL!	#NULL!	#NULL!	#NULL!	#NULL!	#NULL!	#NULL!	#NULL!	#NULL!	#NULL!	#NULL!
0	2	3	2	2	3	2	2	1	4	4	4	5	4	5	4	5	4	5	3	1	3	3	3	1	3	2	4	3	4	4	4	4	2	3	3	5	1	2	3	4	3	2	4	2	4	2	3	3	4
0	#NULL!	#NULL!	#NULL!	#NULL!	#NULL!	#NULL!	#NULL!	#NULL!	#NULL!	#NULL!	#NULL!	#NULL!	#NULL!	#NULL!	#NULL!	#NULL!	#NULL!	#NULL!	#NULL!	#NULL!	#NULL!	#NULL!	#NULL!	#NULL!	#NULL!	#NULL!	#NULL!	#NULL!	#NULL!	#NULL!	#NULL!	#NULL!	#NULL!	#NULL!	#NULL!	#NULL!	#NULL!	#NULL!	#NULL!	#NULL!	#NULL!	#NULL!	#NULL!	#NULL!	#NULL!	#NULL!	#NULL!	#NULL!	#NULL!
0	4	4	5	4	3	4	5	5	4	5	3	2	3	5	3	2	3	1	#NULL!	#NULL!	#NULL!	#NULL!	#NULL!	#NULL!	#NULL!	#NULL!	#NULL!	#NULL!	#NULL!	#NULL!	#NULL!	#NULL!	#NULL!	#NULL!	#NULL!	#NULL!	#NULL!	#NULL!	#NULL!	#NULL!	#NULL!	#NULL!	#NULL!	#NULL!	#NULL!	#NULL!	#NULL!	#NULL!	#NULL!
0	#NULL!	#NULL!	#NULL!	#NULL!	#NULL!	#NULL!	#NULL!	#NULL!	#NULL!	#NULL!	#NULL!	#NULL!	#NULL!	#NULL!	#NULL!	#NULL!	#NULL!	#NULL!	#NULL!	#NULL!	#NULL!	#NULL!	#NULL!	#NULL!	#NULL!	#NULL!	#NULL!	#NULL!	#NULL!	#NULL!	#NULL!	#NULL!	#NULL!	#NULL!	#NULL!	#NULL!	#NULL!	#NULL!	#NULL!	#NULL!	#NULL!	#NULL!	#NULL!	#NULL!	#NULL!	#NULL!	#NULL!	#NULL!	#NULL!
0	#NULL!	#NULL!	#NULL!	#NULL!	#NULL!	#NULL!	#NULL!	#NULL!	#NULL!	#NULL!	#NULL!	#NULL!	#NULL!	#NULL!	#NULL!	#NULL!	#NULL!	#NULL!	#NULL!	#NULL!	#NULL!	#NULL!	#NULL!	#NULL!	#NULL!	#NULL!	#NULL!	#NULL!	#NULL!	#NULL!	#NULL!	#NULL!	#NULL!	#NULL!	#NULL!	#NULL!	#NULL!	#NULL!	#NULL!	#NULL!	#NULL!	#NULL!	#NULL!	#NULL!	#NULL!	#NULL!	#NULL!	#NULL!	#NULL!
0	#NULL!	#NULL!	#NULL!	#NULL!	#NULL!	#NULL!	#NULL!	#NULL!	#NULL!	#NULL!	#NULL!	#NULL!	#NULL!	#NULL!	#NULL!	#NULL!	#NULL!	#NULL!	#NULL!	#NULL!	#NULL!	#NULL!	#NULL!	#NULL!	#NULL!	#NULL!	#NULL!	#NULL!	#NULL!	#NULL!	#NULL!	#NULL!	#NULL!	#NULL!	#NULL!	#NULL!	#NULL!	#NULL!	#NULL!	#NULL!	#NULL!	#NULL!	#NULL!	#NULL!	#NULL!	#NULL!	#NULL!	#NULL!	#NULL!
0	#NULL!	#NULL!	#NULL!	#NULL!	#NULL!	#NULL!	#NULL!	#NULL!	#NULL!	#NULL!	#NULL!	#NULL!	#NULL!	#NULL!	#NULL!	#NULL!	#NULL!	#NULL!	#NULL!	#NULL!	#NULL!	#NULL!	#NULL!	#NULL!	#NULL!	#NULL!	#NULL!	#NULL!	#NULL!	#NULL!	#NULL!	#NULL!	#NULL!	#NULL!	#NULL!	#NULL!	#NULL!	#NULL!	#NULL!	#NULL!	#NULL!	#NULL!	#NULL!	#NULL!	#NULL!	#NULL!	#NULL!	#NULL!	#NULL!
0	#NULL!	#NULL!	#NULL!	#NULL!	#NULL!	#NULL!	#NULL!	#NULL!	#NULL!	#NULL!	#NULL!	#NULL!	#NULL!	#NULL!	#NULL!	#NULL!	#NULL!	#NULL!	#NULL!	#NULL!	#NULL!	#NULL!	#NULL!	#NULL!	#NULL!	#NULL!	#NULL!	#NULL!	#NULL!	#NULL!	#NULL!	#NULL!	#NULL!	#NULL!	#NULL!	#NULL!	#NULL!	#NULL!	#NULL!	#NULL!	#NULL!	#NULL!	#NULL!	#NULL!	#NULL!	#NULL!	#NULL!	#NULL!	#NULL!
0	2	1	1	1	1	1	2	1	1	1	5	5	5	4	5	5	5	4	4	2	5	1	5	1	5	1	4	1	2	5	2	5	3	2	1	5	1	3	5	5	2	3	4	1	5	1	5	2	5
0	1	1	1	1	1	1	1	1	2	1	5	5	5	5	5	5	5	5	5	1	5	1	5	1	5	1	5	1	5	5	1	5	1	2	1	5	1	1	5	5	2	2	5	1	5	1	5	1	5
0	#NULL!	#NULL!	#NULL!	#NULL!	#NULL!	#NULL!	#NULL!	#NULL!	#NULL!	#NULL!	#NULL!	#NULL!	#NULL!	#NULL!	#NULL!	#NULL!	#NULL!	#NULL!	#NULL!	#NULL!	#NULL!	#NULL!	#NULL!	#NULL!	#NULL!	#NULL!	#NULL!	#NULL!	#NULL!	#NULL!	#NULL!	#NULL!	#NULL!	#NULL!	#NULL!	#NULL!	#NULL!	#NULL!	#NULL!	#NULL!	#NULL!	#NULL!	#NULL!	#NULL!	#NULL!	#NULL!	#NULL!	#NULL!	#NULL!
0	2	4	4	4	4	4	4	4	4	4	3	3	3	3	3	3	2	4	3	1	4	2	4	1	4	3	4	1	4	4	3	4	3	2	3	5	2	3	4	4	3	2	4	2	3	2	4	2	4
0	#NULL!	#NULL!	#NULL!	#NULL!	#NULL!	#NULL!	#NULL!	#NULL!	#NULL!	#NULL!	#NULL!	#NULL!	#NULL!	#NULL!	#NULL!	#NULL!	#NULL!	#NULL!	#NULL!	#NULL!	#NULL!	#NULL!	#NULL!	#NULL!	#NULL!	#NULL!	#NULL!	#NULL!	#NULL!	#NULL!	#NULL!	#NULL!	#NULL!	#NULL!	#NULL!	#NULL!	#NULL!	#NULL!	#NULL!	#NULL!	#NULL!	#NULL!	#NULL!	#NULL!	#NULL!	#NULL!	#NULL!	#NULL!	#NULL!
0	4	2	4	2	4	2	4	2	4	4	4	4	5	5	4	5	5	5	5	1	5	3	5	1	5	2	5	2	5	5	2	5	1	2	1	5	2	3	5	5	2	1	5	1	5	1	5	1	5
0	#NULL!	#NULL!	#NULL!	#NULL!	#NULL!	#NULL!	#NULL!	#NULL!	#NULL!	#NULL!	#NULL!	#NULL!	#NULL!	#NULL!	#NULL!	#NULL!	#NULL!	#NULL!	#NULL!	#NULL!	#NULL!	#NULL!	#NULL!	#NULL!	#NULL!	#NULL!	#NULL!	#NULL!	#NULL!	#NULL!	#NULL!	#NULL!	#NULL!	#NULL!	#NULL!	#NULL!	#NULL!	#NULL!	#NULL!	#NULL!	#NULL!	#NULL!	#NULL!	#NULL!	#NULL!	#NULL!	#NULL!	#NULL!	#NULL!
0	4	4	4	4	4	4	5	4	4	4	4	3	2	2	2	3	4	4	3	3	3	3	3	2	3	4	4	4	3	4	3	3	2	4	4	3	4	3	3	1	3	4	3	4	4	4	3	3	3
0	#NULL!	#NULL!	#NULL!	#NULL!	#NULL!	#NULL!	#NULL!	#NULL!	#NULL!	#NULL!	#NULL!	#NULL!	#NULL!	#NULL!	#NULL!	#NULL!	#NULL!	#NULL!	#NULL!	#NULL!	#NULL!	#NULL!	#NULL!	#NULL!	#NULL!	#NULL!	#NULL!	#NULL!	#NULL!	#NULL!	#NULL!	#NULL!	#NULL!	#NULL!	#NULL!	#NULL!	#NULL!	#NULL!	#NULL!	#NULL!	#NULL!	#NULL!	#NULL!	#NULL!	#NULL!	#NULL!	#NULL!	#NULL!	#NULL!
0	3	2	2	2	2	2	2	1	2	2	5	5	5	5	5	5	5	4	4	2	4	1	4	1	5	1	5	1	4	5	2	5	2	1	3	5	3	2	5	5	2	1	5	2	5	1	5	2	5
0	2	2	2	2	2	2	2	2	2	2	4	4	4	4	4	4	4	4	3	2	4	3	3	3	3	3	3	3	3	3	3	3	3	3	3	3	3	3	3	3	3	3	3	3	3	3	3	3	3
0	2	4	2	2	2	4	4	2	5	2	4	3	4	3	3	4	3	4	3	3	3	3	4	3	4	5	4	3	4	3	4	3	2	4	4	3	2	3	4	3	4	2	4	2	3	2	4	5	5
0	4	2	4	4	4	2	4	1	5	4	5	5	5	5	4	5	5	5	4	1	4	1	5	1	5	5	5	2	5	5	3	5	2	3	4	5	2	2	5	5	3	5	5	2	5	2	5	3	5
0	4	4	4	4	4	4	3	2	4	4	4	4	4	3	2	3	3	4	3	3	3	2	3	3	4	5	3	4	4	2	5	4	2	5	4	3	4	4	3	2	4	2	4	4	2	3	2	5	5
0	2	2	2	2	2	1	2	1	4	4	5	5	5	5	4	5	5	4	5	1	4	2	4	1	5	2	4	2	4	5	3	5	1	2	2	5	2	2	5	3	2	2	5	1	5	1	4	3	4
0	5	4	3	4	4	4	4	4	4	5	4	5	5	4	5	5	4	5	3	2	1	1	4	1	4	4	1	2	4	5	3	4	4	3	3	5	1	3	3	1	4	4	4	1	4	1	2	5	4
0	#NULL!	#NULL!	#NULL!	#NULL!	#NULL!	#NULL!	#NULL!	#NULL!	#NULL!	#NULL!	#NULL!	#NULL!	#NULL!	#NULL!	#NULL!	#NULL!	#NULL!	#NULL!	#NULL!	#NULL!	#NULL!	#NULL!	#NULL!	#NULL!	#NULL!	#NULL!	#NULL!	#NULL!	#NULL!	#NULL!	#NULL!	#NULL!	#NULL!	#NULL!	#NULL!	#NULL!	#NULL!	#NULL!	#NULL!	#NULL!	#NULL!	#NULL!	#NULL!	#NULL!	#NULL!	#NULL!	#NULL!	#NULL!	#NULL!
0	5	5	4	3	2	3	4	2	3	4	4	2	4	4	3	2	3	4	4	2	4	3	3	2	3	4	2	3	4	4	4	4	3	4	3	4	3	4	3	2	3	4	3	2	3	2	2	3	3
0	2	2	4	2	4	4	4	3	4	4	4	4	4	4	4	4	4	5	#NULL!	#NULL!	#NULL!	#NULL!	#NULL!	#NULL!	#NULL!	#NULL!	#NULL!	#NULL!	#NULL!	#NULL!	#NULL!	#NULL!	#NULL!	#NULL!	#NULL!	#NULL!	#NULL!	#NULL!	#NULL!	#NULL!	#NULL!	#NULL!	#NULL!	#NULL!	#NULL!	#NULL!	#NULL!	#NULL!	#NULL!
0	#NULL!	#NULL!	#NULL!	#NULL!	#NULL!	#NULL!	#NULL!	#NULL!	#NULL!	#NULL!	#NULL!	#NULL!	#NULL!	#NULL!	#NULL!	#NULL!	#NULL!	#NULL!	#NULL!	#NULL!	#NULL!	#NULL!	#NULL!	#NULL!	#NULL!	#NULL!	#NULL!	#NULL!	#NULL!	#NULL!	#NULL!	#NULL!	#NULL!	#NULL!	#NULL!	#NULL!	#NULL!	#NULL!	#NULL!	#NULL!	#NULL!	#NULL!	#NULL!	#NULL!	#NULL!	#NULL!	#NULL!	#NULL!	#NULL!
0	#NULL!	#NULL!	#NULL!	#NULL!	#NULL!	#NULL!	#NULL!	#NULL!	#NULL!	#NULL!	#NULL!	#NULL!	#NULL!	#NULL!	#NULL!	#NULL!	#NULL!	#NULL!	#NULL!	#NULL!	#NULL!	#NULL!	#NULL!	#NULL!	#NULL!	#NULL!	#NULL!	#NULL!	#NULL!	#NULL!	#NULL!	#NULL!	#NULL!	#NULL!	#NULL!	#NULL!	#NULL!	#NULL!	#NULL!	#NULL!	#NULL!	#NULL!	#NULL!	#NULL!	#NULL!	#NULL!	#NULL!	#NULL!	#NULL!
0	#NULL!	#NULL!	#NULL!	#NULL!	#NULL!	#NULL!	#NULL!	#NULL!	#NULL!	#NULL!	#NULL!	#NULL!	#NULL!	#NULL!	#NULL!	#NULL!	#NULL!	#NULL!	#NULL!	#NULL!	#NULL!	#NULL!	#NULL!	#NULL!	#NULL!	#NULL!	#NULL!	#NULL!	#NULL!	#NULL!	#NULL!	#NULL!	#NULL!	#NULL!	#NULL!	#NULL!	#NULL!	#NULL!	#NULL!	#NULL!	#NULL!	#NULL!	#NULL!	#NULL!	#NULL!	#NULL!	#NULL!	#NULL!	#NULL!
0	#NULL!	#NULL!	#NULL!	#NULL!	#NULL!	#NULL!	#NULL!	#NULL!	#NULL!	#NULL!	#NULL!	#NULL!	#NULL!	#NULL!	#NULL!	#NULL!	#NULL!	#NULL!	#NULL!	#NULL!	#NULL!	#NULL!	#NULL!	#NULL!	#NULL!	#NULL!	#NULL!	#NULL!	#NULL!	#NULL!	#NULL!	#NULL!	#NULL!	#NULL!	#NULL!	#NULL!	#NULL!	#NULL!	#NULL!	#NULL!	#NULL!	#NULL!	#NULL!	#NULL!	#NULL!	#NULL!	#NULL!	#NULL!	#NULL!
0	4	2	2	3	3	2	2	2	3	4	4	4	4	4	3	4	3	4	4	2	4	1	4	2	4	3	4	1	5	5	3	4	2	2	2	4	1	3	4	4	2	1	5	1	4	1	4	2	4
0	2	3	2	2	4	4	2	2	4	4	4	4	4	4	4	4	4	4	4	3	3	2	4	3	4	3	4	2	3	4	3	3	2	3	2	3	2	3	4	3	3	2	4	2	4	1	4	2	4
0	5	4	4	2	4	3	4	1	4	2	5	4	4	3	3	4	3	3	3	3	2	2	4	2	3	2	4	2	3	4	4	2	2	3	3	4	3	4	4	1	4	2	5	3	2	1	3	4	4
0	2	2	4	4	4	4	4	1	4	4	5	5	5	4	3	4	4	4	3	1	4	1	3	2	4	4	4	2	3	4	3	4	2	3	2	4	1	3	5	3	3	3	4	1	4	1	4	2	4
0	#NULL!	#NULL!	#NULL!	#NULL!	#NULL!	#NULL!	#NULL!	#NULL!	#NULL!	#NULL!	#NULL!	#NULL!	#NULL!	#NULL!	#NULL!	#NULL!	#NULL!	#NULL!	#NULL!	#NULL!	#NULL!	#NULL!	#NULL!	#NULL!	#NULL!	#NULL!	#NULL!	#NULL!	#NULL!	#NULL!	#NULL!	#NULL!	#NULL!	#NULL!	#NULL!	#NULL!	#NULL!	#NULL!	#NULL!	#NULL!	#NULL!	#NULL!	#NULL!	#NULL!	#NULL!	#NULL!	#NULL!	#NULL!	#NULL!
0	#NULL!	#NULL!	#NULL!	#NULL!	#NULL!	#NULL!	#NULL!	#NULL!	#NULL!	#NULL!	#NULL!	#NULL!	#NULL!	#NULL!	#NULL!	#NULL!	#NULL!	#NULL!	#NULL!	#NULL!	#NULL!	#NULL!	#NULL!	#NULL!	#NULL!	#NULL!	#NULL!	#NULL!	#NULL!	#NULL!	#NULL!	#NULL!	#NULL!	#NULL!	#NULL!	#NULL!	#NULL!	#NULL!	#NULL!	#NULL!	#NULL!	#NULL!	#NULL!	#NULL!	#NULL!	#NULL!	#NULL!	#NULL!	#NULL!
0	3	3	2	2	4	4	4	2	2	2	4	4	4	3	4	4	4	2	4	1	5	2	5	1	5	3	5	1	4	5	2	4	3	1	1	4	1	1	5	4	2	2	3	1	4	1	4	1	4
0	2	2	3	2	2	2	3	1	5	3	5	5	5	4	4	5	4	5	4	1	3	2	4	2	4	3	4	3	2	5	3	3	2	3	2	4	1	3	4	4	3	3	4	2	4	2	5	3	5
0	2	4	4	4	2	2	4	2	4	4	4	4	4	4	4	4	4	4	4	2	4	2	4	2	4	3	4	2	4	4	3	4	3	2	2	4	2	3	4	3	3	4	4	2	4	2	4	3	4
0	4	2	4	4	2	2	4	2	2	4	4	4	4	2	4	4	4	2	3	3	3	3	3	3	3	3	3	3	3	3	3	3	3	3	3	3	3	3	3	3	3	2	3	3	3	3	3	3	3
0	4	4	3	4	4	4	4	4	4	4	4	4	3	3	3	3	3	2	4	2	3	2	4	1	4	4	3	2	4	3	3	4	3	3	2	4	1	3	4	3	4	2	4	2	3	2	4	3	4
0	#NULL!	#NULL!	#NULL!	#NULL!	#NULL!	#NULL!	#NULL!	#NULL!	#NULL!	#NULL!	#NULL!	#NULL!	#NULL!	#NULL!	#NULL!	#NULL!	#NULL!	#NULL!	#NULL!	#NULL!	#NULL!	#NULL!	#NULL!	#NULL!	#NULL!	#NULL!	#NULL!	#NULL!	#NULL!	#NULL!	#NULL!	#NULL!	#NULL!	#NULL!	#NULL!	#NULL!	#NULL!	#NULL!	#NULL!	#NULL!	#NULL!	#NULL!	#NULL!	#NULL!	#NULL!	#NULL!	#NULL!	#NULL!	#NULL!
0	2	2	2	2	2	2	2	2	2	3	4	4	4	4	3	4	4	3	4	2	3	2	4	1	5	3	4	2	3	4	2	3	2	2	2	3	2	2	3	3	3	3	3	2	4	2	3	3	3
0	2	2	2	2	2	2	2	1	3	2	5	5	5	5	4	5	4	5	3	2	3	2	2	2	3	4	3	3	3	3	3	4	4	3	3	4	2	3	3	2	3	4	3	3	4	3	3	3	3
0	4	3	4	2	2	2	2	1	4	4	4	4	4	4	4	4	4	4	3	2	3	1	3	2	3	3	3	2	3	4	3	4	3	3	2	4	2	2	3	3	3	3	4	2	3	3	3	3	4
0	2	1	1	1	1	1	1	1	1	1	5	5	5	4	4	4	4	4	5	2	3	1	5	2	5	2	5	1	5	5	3	5	1	2	3	5	1	1	5	5	3	1	5	2	5	1	5	2	5
0	4	2	2	1	4	2	2	3	4	4	4	2	2	4	3	4	3	4	4	2	3	3	3	1	2	3	3	2	4	4	2	4	2	3	3	4	1	4	3	3	3	3	4	3	3	3	3	4	3
0	#NULL!	#NULL!	#NULL!	#NULL!	#NULL!	#NULL!	#NULL!	#NULL!	#NULL!	#NULL!	#NULL!	#NULL!	#NULL!	#NULL!	#NULL!	#NULL!	#NULL!	#NULL!	#NULL!	#NULL!	#NULL!	#NULL!	#NULL!	#NULL!	#NULL!	#NULL!	#NULL!	#NULL!	#NULL!	#NULL!	#NULL!	#NULL!	#NULL!	#NULL!	#NULL!	#NULL!	#NULL!	#NULL!	#NULL!	#NULL!	#NULL!	#NULL!	#NULL!	#NULL!	#NULL!	#NULL!	#NULL!	#NULL!	#NULL!
0	2	2	2	2	4	2	2	1	4	4	5	4	5	4	4	5	4	4	3	2	4	2	4	2	3	4	3	2	5	3	3	5	1	2	2	4	2	1	3	3	3	1	4	1	4	1	3	3	4
0	3	2	4	2	2	4	4	2	4	2	3	5	5	4	5	4	4	5	5	2	4	2	4	3	4	3	4	2	4	5	3	4	2	3	2	4	1	1	4	2	2	3	4	1	5	1	3	3	4
0	4	4	4	4	4	4	4	4	4	4	4	4	4	4	4	4	3	3	4	2	4	1	3	2	3	3	3	2	3	3	2	3	2	2	2	4	2	2	3	2	2	2	3	2	3	2	3	2	3
0	#NULL!	#NULL!	#NULL!	#NULL!	#NULL!	#NULL!	#NULL!	#NULL!	#NULL!	#NULL!	#NULL!	#NULL!	#NULL!	#NULL!	#NULL!	#NULL!	#NULL!	#NULL!	#NULL!	#NULL!	#NULL!	#NULL!	#NULL!	#NULL!	#NULL!	#NULL!	#NULL!	#NULL!	#NULL!	#NULL!	#NULL!	#NULL!	#NULL!	#NULL!	#NULL!	#NULL!	#NULL!	#NULL!	#NULL!	#NULL!	#NULL!	#NULL!	#NULL!	#NULL!	#NULL!	#NULL!	#NULL!	#NULL!	#NULL!
0	2	2	2	2	2	2	2	1	2	2	4	5	5	5	5	5	5	4	4	2	4	1	4	3	4	2	4	2	4	4	2	4	3	2	1	4	1	3	4	3	2	2	3	2	5	2	4	3	4
0	1	5	5	5	5	5	5	1	4	4	4	3	4	4	4	4	4	4	3	4	3	3	4	3	4	4	4	3	4	4	3	4	3	3	3	3	3	3	4	4	3	3	4	2	4	2	4	4	4
0	2	2	2	2	2	1	2	1	4	2	5	5	5	4	4	5	5	4	4	2	4	4	4	2	4	3	5	2	4	5	3	4	3	2	1	5	1	2	5	4	3	4	4	2	5	2	4	2	4
0	2	2	2	2	2	2	2	2	2	2	4	4	4	4	4	4	4	3	4	2	4	3	4	3	4	3	4	3	4	4	3	4	2	3	2	4	2	3	4	4	4	2	4	3	4	1	3	3	4
0	#NULL!	#NULL!	#NULL!	#NULL!	#NULL!	#NULL!	#NULL!	#NULL!	#NULL!	#NULL!	#NULL!	#NULL!	#NULL!	#NULL!	#NULL!	#NULL!	#NULL!	#NULL!	#NULL!	#NULL!	#NULL!	#NULL!	#NULL!	#NULL!	#NULL!	#NULL!	#NULL!	#NULL!	#NULL!	#NULL!	#NULL!	#NULL!	#NULL!	#NULL!	#NULL!	#NULL!	#NULL!	#NULL!	#NULL!	#NULL!	#NULL!	#NULL!	#NULL!	#NULL!	#NULL!	#NULL!	#NULL!	#NULL!	#NULL!
0	2	2	2	2	2	2	3	2	3	2	4	4	4	3	4	4	4	3	4	1	4	1	3	1	4	2	4	2	4	4	2	4	3	2	2	4	1	3	4	4	2	2	4	1	4	2	4	3	4
0	4	2	2	2	3	4	3	2	2	4	4	4	4	4	4	4	3	4	3	2	3	3	2	2	3	4	2	4	2	3	4	4	3	4	3	4	2	4	2	2	4	3	3	3	3	2	2	4	3
0	4	4	2	4	4	4	3	4	4	4	5	5	5	5	5	5	4	5	4	2	5	1	4	2	5	3	4	2	5	5	3	4	2	2	2	5	1	4	4	4	2	4	4	2	5	3	4	2	4
0	#NULL!	#NULL!	#NULL!	#NULL!	#NULL!	#NULL!	#NULL!	#NULL!	#NULL!	#NULL!	#NULL!	#NULL!	#NULL!	#NULL!	#NULL!	#NULL!	#NULL!	#NULL!	#NULL!	#NULL!	#NULL!	#NULL!	#NULL!	#NULL!	#NULL!	#NULL!	#NULL!	#NULL!	#NULL!	#NULL!	#NULL!	#NULL!	#NULL!	#NULL!	#NULL!	#NULL!	#NULL!	#NULL!	#NULL!	#NULL!	#NULL!	#NULL!	#NULL!	#NULL!	#NULL!	#NULL!	#NULL!	#NULL!	#NULL!
0	4	4	4	3	4	4	4	2	4	4	4	4	4	4	4	4	4	3	4	2	3	2	4	2	5	4	4	2	4	4	3	4	2	4	2	4	2	2	4	4	3	2	4	2	4	3	4	3	4
0	3	3	2	2	2	2	3	2	3	2	4	4	5	4	4	4	4	5	#NULL!	#NULL!	#NULL!	#NULL!	#NULL!	#NULL!	#NULL!	#NULL!	#NULL!	#NULL!	#NULL!	#NULL!	#NULL!	#NULL!	#NULL!	#NULL!	#NULL!	#NULL!	#NULL!	#NULL!	#NULL!	#NULL!	#NULL!	#NULL!	#NULL!	#NULL!	#NULL!	#NULL!	#NULL!	#NULL!	#NULL!
0	#NULL!	#NULL!	#NULL!	#NULL!	#NULL!	#NULL!	#NULL!	#NULL!	#NULL!	#NULL!	#NULL!	#NULL!	#NULL!	#NULL!	#NULL!	#NULL!	#NULL!	#NULL!	#NULL!	#NULL!	#NULL!	#NULL!	#NULL!	#NULL!	#NULL!	#NULL!	#NULL!	#NULL!	#NULL!	#NULL!	#NULL!	#NULL!	#NULL!	#NULL!	#NULL!	#NULL!	#NULL!	#NULL!	#NULL!	#NULL!	#NULL!	#NULL!	#NULL!	#NULL!	#NULL!	#NULL!	#NULL!	#NULL!	#NULL!
0	2	2	2	2	2	1	2	1	2	2	4	4	5	5	4	5	4	4	4	2	4	2	3	1	4	2	5	1	3	5	1	3	2	1	1	4	1	5	5	4	1	2	2	1	5	1	2	1	3
0	4	3	4	4	4	4	3	3	4	4	4	4	4	4	4	4	3	4	3	2	4	2	4	1	4	3	4	3	3	4	3	4	2	3	2	4	3	3	4	2	3	5	3	3	4	3	3	3	4
0	#NULL!	#NULL!	#NULL!	#NULL!	#NULL!	#NULL!	#NULL!	#NULL!	#NULL!	#NULL!	#NULL!	#NULL!	#NULL!	#NULL!	#NULL!	#NULL!	#NULL!	#NULL!	#NULL!	#NULL!	#NULL!	#NULL!	#NULL!	#NULL!	#NULL!	#NULL!	#NULL!	#NULL!	#NULL!	#NULL!	#NULL!	#NULL!	#NULL!	#NULL!	#NULL!	#NULL!	#NULL!	#NULL!	#NULL!	#NULL!	#NULL!	#NULL!	#NULL!	#NULL!	#NULL!	#NULL!	#NULL!	#NULL!	#NULL!
0	#NULL!	#NULL!	#NULL!	#NULL!	#NULL!	#NULL!	#NULL!	#NULL!	#NULL!	#NULL!	#NULL!	#NULL!	#NULL!	#NULL!	#NULL!	#NULL!	#NULL!	#NULL!	#NULL!	#NULL!	#NULL!	#NULL!	#NULL!	#NULL!	#NULL!	#NULL!	#NULL!	#NULL!	#NULL!	#NULL!	#NULL!	#NULL!	#NULL!	#NULL!	#NULL!	#NULL!	#NULL!	#NULL!	#NULL!	#NULL!	#NULL!	#NULL!	#NULL!	#NULL!	#NULL!	#NULL!	#NULL!	#NULL!	#NULL!
0	#NULL!	#NULL!	#NULL!	#NULL!	#NULL!	#NULL!	#NULL!	#NULL!	#NULL!	#NULL!	#NULL!	#NULL!	#NULL!	#NULL!	#NULL!	#NULL!	#NULL!	#NULL!	#NULL!	#NULL!	#NULL!	#NULL!	#NULL!	#NULL!	#NULL!	#NULL!	#NULL!	#NULL!	#NULL!	#NULL!	#NULL!	#NULL!	#NULL!	#NULL!	#NULL!	#NULL!	#NULL!	#NULL!	#NULL!	#NULL!	#NULL!	#NULL!	#NULL!	#NULL!	#NULL!	#NULL!	#NULL!	#NULL!	#NULL!
0	2	3	2	2	2	4	2	1	4	4	4	4	5	5	4	5	4	4	3	2	3	3	4	2	3	3	5	2	4	4	3	2	1	2	2	4	3	2	5	3	4	2	4	1	2	1	3	2	3
0	4	4	4	4	4	4	5	1	4	2	5	5	5	4	4	5	4	5	5	3	5	3	4	3	5	3	4	2	5	4	3	4	3	3	3	4	2	3	5	3	4	2	5	1	4	1	5	3	5
0	4	2	2	2	2	4	4	2	4	2	5	4	4	5	4	4	4	4	#NULL!	#NULL!	#NULL!	#NULL!	#NULL!	#NULL!	#NULL!	#NULL!	#NULL!	#NULL!	#NULL!	#NULL!	#NULL!	#NULL!	#NULL!	#NULL!	#NULL!	#NULL!	#NULL!	#NULL!	#NULL!	#NULL!	#NULL!	#NULL!	#NULL!	#NULL!	#NULL!	#NULL!	#NULL!	#NULL!	#NULL!
1	#NULL!	#NULL!	#NULL!	#NULL!	#NULL!	#NULL!	#NULL!	#NULL!	#NULL!	#NULL!	#NULL!	#NULL!	#NULL!	#NULL!	#NULL!	#NULL!	#NULL!	#NULL!	#NULL!	#NULL!	#NULL!	#NULL!	#NULL!	#NULL!	#NULL!	#NULL!	#NULL!	#NULL!	#NULL!	#NULL!	#NULL!	#NULL!	#NULL!	#NULL!	#NULL!	#NULL!	#NULL!	#NULL!	#NULL!	#NULL!	#NULL!	#NULL!	#NULL!	#NULL!	#NULL!	#NULL!	#NULL!	#NULL!	#NULL!
1	#NULL!	#NULL!	#NULL!	#NULL!	#NULL!	#NULL!	#NULL!	#NULL!	#NULL!	#NULL!	#NULL!	#NULL!	#NULL!	#NULL!	#NULL!	#NULL!	#NULL!	#NULL!	#NULL!	#NULL!	#NULL!	#NULL!	#NULL!	#NULL!	#NULL!	#NULL!	#NULL!	#NULL!	#NULL!	#NULL!	#NULL!	#NULL!	#NULL!	#NULL!	#NULL!	#NULL!	#NULL!	#NULL!	#NULL!	#NULL!	#NULL!	#NULL!	#NULL!	#NULL!	#NULL!	#NULL!	#NULL!	#NULL!	#NULL!
1	#NULL!	#NULL!	#NULL!	#NULL!	#NULL!	#NULL!	#NULL!	#NULL!	#NULL!	#NULL!	#NULL!	#NULL!	#NULL!	#NULL!	#NULL!	#NULL!	#NULL!	#NULL!	#NULL!	#NULL!	#NULL!	#NULL!	#NULL!	#NULL!	#NULL!	#NULL!	#NULL!	#NULL!	#NULL!	#NULL!	#NULL!	#NULL!	#NULL!	#NULL!	#NULL!	#NULL!	#NULL!	#NULL!	#NULL!	#NULL!	#NULL!	#NULL!	#NULL!	#NULL!	#NULL!	#NULL!	#NULL!	#NULL!	#NULL!
1	#NULL!	#NULL!	#NULL!	#NULL!	#NULL!	#NULL!	#NULL!	#NULL!	#NULL!	#NULL!	#NULL!	#NULL!	#NULL!	#NULL!	#NULL!	#NULL!	#NULL!	#NULL!	#NULL!	#NULL!	#NULL!	#NULL!	#NULL!	#NULL!	#NULL!	#NULL!	#NULL!	#NULL!	#NULL!	#NULL!	#NULL!	#NULL!	#NULL!	#NULL!	#NULL!	#NULL!	#NULL!	#NULL!	#NULL!	#NULL!	#NULL!	#NULL!	#NULL!	#NULL!	#NULL!	#NULL!	#NULL!	#NULL!	#NULL!
1	#NULL!	#NULL!	#NULL!	#NULL!	#NULL!	#NULL!	#NULL!	#NULL!	#NULL!	#NULL!	#NULL!	#NULL!	#NULL!	#NULL!	#NULL!	#NULL!	#NULL!	#NULL!	#NULL!	#NULL!	#NULL!	#NULL!	#NULL!	#NULL!	#NULL!	#NULL!	#NULL!	#NULL!	#NULL!	#NULL!	#NULL!	#NULL!	#NULL!	#NULL!	#NULL!	#NULL!	#NULL!	#NULL!	#NULL!	#NULL!	#NULL!	#NULL!	#NULL!	#NULL!	#NULL!	#NULL!	#NULL!	#NULL!	#NULL!
0	#NULL!	#NULL!	#NULL!	#NULL!	#NULL!	#NULL!	#NULL!	#NULL!	#NULL!	#NULL!	#NULL!	#NULL!	#NULL!	#NULL!	#NULL!	#NULL!	#NULL!	#NULL!	#NULL!	#NULL!	#NULL!	#NULL!	#NULL!	#NULL!	#NULL!	#NULL!	#NULL!	#NULL!	#NULL!	#NULL!	#NULL!	#NULL!	#NULL!	#NULL!	#NULL!	#NULL!	#NULL!	#NULL!	#NULL!	#NULL!	#NULL!	#NULL!	#NULL!	#NULL!	#NULL!	#NULL!	#NULL!	#NULL!	#NULL!
1	#NULL!	#NULL!	#NULL!	#NULL!	#NULL!	#NULL!	#NULL!	#NULL!	#NULL!	#NULL!	#NULL!	#NULL!	#NULL!	#NULL!	#NULL!	#NULL!	#NULL!	#NULL!	#NULL!	#NULL!	#NULL!	#NULL!	#NULL!	#NULL!	#NULL!	#NULL!	#NULL!	#NULL!	#NULL!	#NULL!	#NULL!	#NULL!	#NULL!	#NULL!	#NULL!	#NULL!	#NULL!	#NULL!	#NULL!	#NULL!	#NULL!	#NULL!	#NULL!	#NULL!	#NULL!	#NULL!	#NULL!	#NULL!	#NULL!
1	#NULL!	#NULL!	#NULL!	#NULL!	#NULL!	#NULL!	#NULL!	#NULL!	#NULL!	#NULL!	#NULL!	#NULL!	#NULL!	#NULL!	#NULL!	#NULL!	#NULL!	#NULL!	#NULL!	#NULL!	#NULL!	#NULL!	#NULL!	#NULL!	#NULL!	#NULL!	#NULL!	#NULL!	#NULL!	#NULL!	#NULL!	#NULL!	#NULL!	#NULL!	#NULL!	#NULL!	#NULL!	#NULL!	#NULL!	#NULL!	#NULL!	#NULL!	#NULL!	#NULL!	#NULL!	#NULL!	#NULL!	#NULL!	#NULL!
1	#NULL!	#NULL!	#NULL!	#NULL!	#NULL!	#NULL!	#NULL!	#NULL!	#NULL!	#NULL!	#NULL!	#NULL!	#NULL!	#NULL!	#NULL!	#NULL!	#NULL!	#NULL!	#NULL!	#NULL!	#NULL!	#NULL!	#NULL!	#NULL!	#NULL!	#NULL!	#NULL!	#NULL!	#NULL!	#NULL!	#NULL!	#NULL!	#NULL!	#NULL!	#NULL!	#NULL!	#NULL!	#NULL!	#NULL!	#NULL!	#NULL!	#NULL!	#NULL!	#NULL!	#NULL!	#NULL!	#NULL!	#NULL!	#NULL!
1	4	4	4	4	4	4	4	4	3	4	4	4	4	4	3	3	3	5	3	3	3	2	4	1	3	4	3	2	4	4	3	4	2	3	3	4	3	2	4	2	3	3	3	2	4	2	3	3	3
1	#NULL!	#NULL!	#NULL!	#NULL!	#NULL!	#NULL!	#NULL!	#NULL!	#NULL!	#NULL!	#NULL!	#NULL!	#NULL!	#NULL!	#NULL!	#NULL!	#NULL!	#NULL!	#NULL!	#NULL!	#NULL!	#NULL!	#NULL!	#NULL!	#NULL!	#NULL!	#NULL!	#NULL!	#NULL!	#NULL!	#NULL!	#NULL!	#NULL!	#NULL!	#NULL!	#NULL!	#NULL!	#NULL!	#NULL!	#NULL!	#NULL!	#NULL!	#NULL!	#NULL!	#NULL!	#NULL!	#NULL!	#NULL!	#NULL!
1	3	2	3	1	3	2	2	2	2	5	5	4	5	4	4	4	4	4	4	2	4	1	4	3	4	2	5	1	5	5	1	4	2	2	3	4	1	2	5	3	2	2	4	1	4	3	3	2	4
1	4	2	2	2	4	3	2	2	4	3	4	4	4	4	4	4	4	4	4	3	3	2	4	1	3	3	3	2	3	4	3	4	2	2	3	4	1	3	4	3	2	3	4	1	4	2	3	3	4
1	4	2	2	3	4	3	2	2	4	3	4	4	4	4	4	4	3	4	4	1	4	1	4	2	4	3	4	1	4	4	2	4	3	2	3	4	1	3	4	3	2	3	4	1	4	1	3	2	4
1	#NULL!	#NULL!	#NULL!	#NULL!	#NULL!	#NULL!	#NULL!	#NULL!	#NULL!	#NULL!	#NULL!	#NULL!	#NULL!	#NULL!	#NULL!	#NULL!	#NULL!	#NULL!	#NULL!	#NULL!	#NULL!	#NULL!	#NULL!	#NULL!	#NULL!	#NULL!	#NULL!	#NULL!	#NULL!	#NULL!	#NULL!	#NULL!	#NULL!	#NULL!	#NULL!	#NULL!	#NULL!	#NULL!	#NULL!	#NULL!	#NULL!	#NULL!	#NULL!	#NULL!	#NULL!	#NULL!	#NULL!	#NULL!	#NULL!
1	4	2	2	2	2	2	3	1	4	4	4	4	4	4	4	4	4	4	4	2	2	3	4	2	4	3	4	2	4	4	4	4	3	1	1	3	2	1	4	3	3	2	4	1	4	1	4	2	4
1	4	4	4	2	4	2	3	2	4	4	4	4	4	5	4	5	4	5	3	1	3	2	2	1	1	3	2	4	4	3	3	2	1	2	2	1	2	2	1	2	3	2	1	2	4	1	1	3	4
1	#NULL!	#NULL!	#NULL!	#NULL!	#NULL!	#NULL!	#NULL!	#NULL!	#NULL!	#NULL!	#NULL!	#NULL!	#NULL!	#NULL!	#NULL!	#NULL!	#NULL!	#NULL!	#NULL!	#NULL!	#NULL!	#NULL!	#NULL!	#NULL!	#NULL!	#NULL!	#NULL!	#NULL!	#NULL!	#NULL!	#NULL!	#NULL!	#NULL!	#NULL!	#NULL!	#NULL!	#NULL!	#NULL!	#NULL!	#NULL!	#NULL!	#NULL!	#NULL!	#NULL!	#NULL!	#NULL!	#NULL!	#NULL!	#NULL!
1	4	2	2	2	2	2	2	1	4	3	5	5	5	5	5	5	5	5	4	2	4	2	4	2	5	3	4	3	3	5	2	3	2	3	3	5	3	3	4	4	3	3	5	2	4	2	5	2	5
1	1	1	1	2	3	3	2	1	2	4	4	4	4	4	4	5	4	3	4	3	3	3	4	3	4	3	3	3	3	5	3	5	3	3	3	4	3	2	4	3	3	2	4	3	4	3	3	3	3
1	4	4	4	4	4	4	4	2	4	4	4	4	4	4	3	4	3	4	3	1	3	1	5	1	4	4	4	1	5	4	2	5	3	3	3	5	1	3	4	1	2	3	4	2	3	2	3	2	5
1	3	4	4	4	4	4	4	3	4	4	4	4	4	4	3	4	4	3	3	2	3	1	5	2	2	5	3	2	4	3	5	5	1	4	2	5	3	1	3	2	5	2	5	2	3	3	4	4	4
1	3	3	4	3	3	3	2	3	4	4	4	4	5	4	4	4	4	4	4	2	3	1	5	2	4	2	5	1	4	4	2	5	1	1	2	4	2	5	5	1	3	2	5	1	4	5	4	3	5
1	#NULL!	#NULL!	#NULL!	#NULL!	#NULL!	#NULL!	#NULL!	#NULL!	#NULL!	#NULL!	#NULL!	#NULL!	#NULL!	#NULL!	#NULL!	#NULL!	#NULL!	#NULL!	#NULL!	#NULL!	#NULL!	#NULL!	#NULL!	#NULL!	#NULL!	#NULL!	#NULL!	#NULL!	#NULL!	#NULL!	#NULL!	#NULL!	#NULL!	#NULL!	#NULL!	#NULL!	#NULL!	#NULL!	#NULL!	#NULL!	#NULL!	#NULL!	#NULL!	#NULL!	#NULL!	#NULL!	#NULL!	#NULL!	#NULL!
1	4	4	3	3	4	3	5	2	4	4	5	4	4	5	4	4	4	4	4	2	3	2	4	2	4	3	3	2	3	5	3	5	2	3	2	5	2	2	4	2	2	2	4	2	5	2	3	2	4
1	3	3	3	2	2	2	2	1	3	2	4	4	4	4	4	3	4	3	#NULL!	#NULL!	#NULL!	#NULL!	#NULL!	#NULL!	#NULL!	#NULL!	#NULL!	#NULL!	#NULL!	#NULL!	#NULL!	#NULL!	#NULL!	#NULL!	#NULL!	#NULL!	#NULL!	#NULL!	#NULL!	#NULL!	#NULL!	#NULL!	#NULL!	#NULL!	#NULL!	#NULL!	#NULL!	#NULL!	#NULL!
1	4	2	2	1	1	1	2	2	4	3	5	5	5	5	5	5	4	5	4	2	3	2	4	2	3	3	4	2	4	4	3	3	3	3	3	5	1	3	3	2	3	4	3	2	4	2	2	3	3
1	2	2	1	2	3	2	2	3	2	5	4	3	2	3	2	3	3	3	2	3	4	2	4	2	4	2	3	1	3	4	2	5	1	2	2	4	1	2	4	3	1	1	4	1	3	1	4	2	4
1	#NULL!	#NULL!	#NULL!	#NULL!	#NULL!	#NULL!	#NULL!	#NULL!	#NULL!	#NULL!	#NULL!	#NULL!	#NULL!	#NULL!	#NULL!	#NULL!	#NULL!	#NULL!	#NULL!	#NULL!	#NULL!	#NULL!	#NULL!	#NULL!	#NULL!	#NULL!	#NULL!	#NULL!	#NULL!	#NULL!	#NULL!	#NULL!	#NULL!	#NULL!	#NULL!	#NULL!	#NULL!	#NULL!	#NULL!	#NULL!	#NULL!	#NULL!	#NULL!	#NULL!	#NULL!	#NULL!	#NULL!	#NULL!	#NULL!
1	#NULL!	#NULL!	#NULL!	#NULL!	#NULL!	#NULL!	#NULL!	#NULL!	#NULL!	#NULL!	#NULL!	#NULL!	#NULL!	#NULL!	#NULL!	#NULL!	#NULL!	#NULL!	#NULL!	#NULL!	#NULL!	#NULL!	#NULL!	#NULL!	#NULL!	#NULL!	#NULL!	#NULL!	#NULL!	#NULL!	#NULL!	#NULL!	#NULL!	#NULL!	#NULL!	#NULL!	#NULL!	#NULL!	#NULL!	#NULL!	#NULL!	#NULL!	#NULL!	#NULL!	#NULL!	#NULL!	#NULL!	#NULL!	#NULL!
1	4	2	3	4	3	2	3	3	4	5	3	4	3	5	2	3	3	4	4	1	4	1	2	1	5	2	4	1	2	5	2	5	2	1	1	5	1	4	4	3	2	4	4	1	5	1	3	3	4
1	4	4	4	4	4	4	4	4	4	4	3	2	2	2	2	2	2	3	3	1	3	3	3	3	3	3	3	1	3	3	3	3	1	3	1	3	3	3	3	3	3	1	4	1	3	1	3	3	4
1	3	1	3	2	3	2	4	1	4	3	5	4	4	4	4	4	4	4	4	3	5	2	4	2	4	3	3	3	4	4	2	5	1	3	2	4	3	3	4	3	2	2	4	3	4	3	3	3	3
1	2	2	2	2	2	2	2	2	2	2	4	4	4	4	4	4	5	4	3	1	3	2	3	2	4	2	4	2	2	5	2	5	2	2	2	5	1	4	5	4	2	4	4	2	5	1	3	1	3
1	2	1	4	2	3	2	2	1	4	3	3	5	5	4	4	5	5	2	4	3	4	2	5	3	4	3	4	2	4	5	3	4	3	3	3	5	2	2	4	1	3	1	5	2	4	1	3	2	5
1	4	4	4	2	3	4	4	2	4	2	5	5	5	5	4	4	4	5	5	1	4	3	3	3	4	3	4	2	4	5	3	5	2	3	2	4	2	3	4	4	3	3	4	1	5	1	4	2	3
1	4	4	4	2	4	2	4	1	2	5	4	3	4	4	4	4	4	2	3	2	4	1	5	3	5	3	5	1	3	5	3	5	2	3	3	5	1	3	5	3	1	1	5	1	5	1	4	3	3
1	2	3	2	3	3	3	3	2	4	3	4	4	4	3	3	4	3	4	4	1	4	1	4	3	4	4	4	2	4	4	3	4	3	3	2	4	3	2	4	4	3	2	4	3	4	1	4	3	4
1	2	2	2	2	2	2	2	2	2	2	3	3	3	3	3	3	3	3	3	2	3	2	2	2	2	3	2	2	2	3	2	3	2	2	2	4	2	2	3	3	3	2	3	1	3	1	2	2	3
1	4	4	4	4	4	4	4	4	4	4	2	2	2	2	2	2	3	4	2	2	4	3	4	2	2	4	2	2	2	3	2	3	3	2	2	3	2	3	3	2	3	2	4	2	3	2	3	3	3
1	4	3	2	4	4	2	3	3	4	4	4	4	4	4	4	4	4	5	4	1	4	2	4	1	4	2	4	1	4	5	4	5	4	3	3	4	1	2	4	1	2	2	4	2	5	1	4	2	4
1	2	1	4	1	3	1	4	1	4	4	5	5	5	5	5	5	5	5	5	2	5	2	4	1	5	2	5	1	4	5	2	5	2	3	1	5	1	2	5	5	2	2	5	2	5	1	5	2	5
1	2	2	2	2	2	2	2	2	2	3	4	3	4	3	5	4	4	4	4	1	4	3	2	2	3	2	3	2	3	4	3	4	3	3	1	4	1	3	4	3	2	2	2	1	2	1	2	2	2
1	4	3	2	2	4	2	2	2	2	4	4	4	4	4	5	5	4	4	4	2	3	2	4	3	4	3	4	3	4	3	3	4	3	3	3	4	3	3	4	3	3	1	4	2	4	2	4	2	4
1	3	2	2	2	3	4	4	2	4	3	3	4	4	3	4	4	4	4	3	3	3	3	3	2	3	4	2	3	3	4	4	4	3	3	2	3	2	2	3	2	3	2	3	2	4	3	2	3	3
1	5	2	5	2	3	2	4	2	2	2	4	4	4	5	4	5	4	5	4	3	3	2	4	2	4	2	4	2	4	5	3	5	2	2	2	5	2	2	4	2	4	1	4	1	4	1	3	3	5
1	4	3	3	2	3	4	4	2	3	3	4	4	4	4	4	4	4	4	3	3	3	2	3	4	3	3	4	3	4	4	3	4	2	3	3	4	3	3	3	3	3	2	4	2	3	2	4	3	4
1	1	1	1	1	1	1	1	1	1	2	5	5	5	5	5	5	5	3	5	1	4	1	4	1	4	2	4	1	4	4	2	3	3	2	2	4	1	1	5	4	2	1	5	2	5	1	4	2	5
1	4	3	4	2	2	2	4	2	3	3	4	4	4	4	4	4	4	4	4	2	4	2	4	2	3	3	4	2	3	4	2	4	3	2	2	4	2	3	4	3	3	3	4	2	4	2	4	2	3
1	#NULL!	#NULL!	#NULL!	#NULL!	#NULL!	#NULL!	#NULL!	#NULL!	#NULL!	#NULL!	#NULL!	#NULL!	#NULL!	#NULL!	#NULL!	#NULL!	#NULL!	#NULL!	#NULL!	#NULL!	#NULL!	#NULL!	#NULL!	#NULL!	#NULL!	#NULL!	#NULL!	#NULL!	#NULL!	#NULL!	#NULL!	#NULL!	#NULL!	#NULL!	#NULL!	#NULL!	#NULL!	#NULL!	#NULL!	#NULL!	#NULL!	#NULL!	#NULL!	#NULL!	#NULL!	#NULL!	#NULL!	#NULL!	#NULL!
1	1	1	1	1	1	1	5	1	1	1	5	5	5	5	5	5	5	5	5	1	1	1	5	5	1	1	1	1	1	1	5	1	1	5	5	1	5	1	1	5	1	1	1	5	1	5	1	5	1
1	2	2	2	2	2	2	4	2	4	2	4	5	5	4	5	4	4	4	5	3	3	1	4	2	5	3	5	2	3	5	3	4	3	3	2	4	3	3	5	2	3	1	4	2	4	2	4	2	5
1	4	2	3	4	4	3	3	3	3	3	3	3	4	4	4	4	4	5	4	2	4	3	5	2	5	3	4	2	4	5	5	4	4	4	2	4	3	3	3	3	3	3	5	1	5	4	4	3	3
1	#NULL!	#NULL!	#NULL!	#NULL!	#NULL!	#NULL!	#NULL!	#NULL!	#NULL!	#NULL!	#NULL!	#NULL!	#NULL!	#NULL!	#NULL!	#NULL!	#NULL!	#NULL!	#NULL!	#NULL!	#NULL!	#NULL!	#NULL!	#NULL!	#NULL!	#NULL!	#NULL!	#NULL!	#NULL!	#NULL!	#NULL!	#NULL!	#NULL!	#NULL!	#NULL!	#NULL!	#NULL!	#NULL!	#NULL!	#NULL!	#NULL!	#NULL!	#NULL!	#NULL!	#NULL!	#NULL!	#NULL!	#NULL!	#NULL!
1	2	2	2	2	2	2	2	2	3	3	4	4	4	5	4	5	4	4	5	3	4	3	4	2	4	2	4	2	4	5	3	5	3	4	3	5	2	3	4	4	3	4	4	1	5	2	4	2	4
1	2	1	2	2	2	2	3	2	2	3	1	2	2	1	1	1	1	1	4	1	5	1	3	1	5	2	4	1	2	3	1	5	2	2	1	4	1	2	4	2	1	4	2	1	5	1	5	2	5
1	2	2	4	3	4	2	3	5	3	4	3	4	4	5	3	4	4	5	3	3	3	3	3	3	3	3	3	3	3	4	3	4	2	3	3	4	3	2	3	2	3	3	3	3	3	3	3	3	4
1	5	1	1	3	1	1	3	1	5	2	5	5	5	5	5	5	5	5	5	2	3	1	3	2	4	3	4	1	3	5	3	5	2	3	2	5	2	1	5	1	2	5	5	1	5	1	3	2	5
1	#NULL!	#NULL!	#NULL!	#NULL!	#NULL!	#NULL!	#NULL!	#NULL!	#NULL!	#NULL!	#NULL!	#NULL!	#NULL!	#NULL!	#NULL!	#NULL!	#NULL!	#NULL!	#NULL!	#NULL!	#NULL!	#NULL!	#NULL!	#NULL!	#NULL!	#NULL!	#NULL!	#NULL!	#NULL!	#NULL!	#NULL!	#NULL!	#NULL!	#NULL!	#NULL!	#NULL!	#NULL!	#NULL!	#NULL!	#NULL!	#NULL!	#NULL!	#NULL!	#NULL!	#NULL!	#NULL!	#NULL!	#NULL!	#NULL!
1	4	4	2	2	4	3	4	2	4	4	4	4	4	4	3	4	4	4	4	2	3	3	4	2	4	3	4	2	3	4	3	4	2	3	2	4	3	2	4	4	3	2	4	2	3	2	4	3	4
1	2	2	2	2	4	2	2	2	4	4	4	4	5	4	3	4	4	4	4	1	4	2	4	1	4	1	4	2	4	4	3	4	1	2	2	4	1	2	4	3	3	4	4	1	4	1	3	3	4
1	4	4	4	2	2	2	2	2	4	4	5	5	5	5	5	5	5	4	5	2	5	2	5	1	5	2	5	3	4	4	2	5	2	2	2	5	2	2	5	3	3	2	4	2	3	2	5	3	5
1	4	2	2	4	2	2	4	2	4	5	4	4	4	5	5	5	5	5	4	2	4	2	3	2	3	3	4	2	3	4	4	4	2	3	1	4	2	2	4	2	2	4	4	2	4	2	3	4	4
1	2	1	3	2	3	2	2	1	1	1	5	5	5	5	5	5	4	4	4	2	4	1	4	2	3	3	4	2	5	4	3	5	2	3	2	5	2	2	4	4	2	1	5	1	5	1	5	1	5
1	2	1	2	2	2	2	2	2	2	4	4	4	4	4	3	4	4	4	4	2	4	2	4	1	4	3	4	2	4	4	3	4	3	3	2	4	2	2	4	3	3	2	4	2	4	2	4	3	4
1	2	2	2	2	2	2	2	1	4	4	5	4	4	4	4	5	4	4	4	2	4	2	4	2	4	2	5	1	4	5	2	5	2	1	1	5	1	1	5	4	2	1	5	2	5	2	4	2	5
1	4	2	1	2	3	2	2	2	4	3	5	5	4	4	4	4	4	4	3	3	2	2	2	2	2	3	2	3	4	3	3	3	3	2	3	4	2	3	3	2	4	3	4	2	4	2	4	4	4
1	2	4	2	4	4	4	4	4	4	3	4	4	2	2	2	4	2	4	4	2	4	2	4	1	3	5	4	3	4	3	3	3	3	3	3	4	3	3	4	3	4	2	4	2	3	2	4	3	4
1	#NULL!	#NULL!	#NULL!	#NULL!	#NULL!	#NULL!	#NULL!	#NULL!	#NULL!	#NULL!	#NULL!	#NULL!	#NULL!	#NULL!	#NULL!	#NULL!	#NULL!	#NULL!	#NULL!	#NULL!	#NULL!	#NULL!	#NULL!	#NULL!	#NULL!	#NULL!	#NULL!	#NULL!	#NULL!	#NULL!	#NULL!	#NULL!	#NULL!	#NULL!	#NULL!	#NULL!	#NULL!	#NULL!	#NULL!	#NULL!	#NULL!	#NULL!	#NULL!	#NULL!	#NULL!	#NULL!	#NULL!	#NULL!	#NULL!
1	4	4	4	4	4	4	4	2	4	4	4	4	4	4	4	4	4	4	4	3	4	2	4	2	4	4	4	2	5	5	3	4	4	2	3	4	4	2	5	4	3	3	4	2	3	2	3	3	4
1	4	2	2	3	2	3	3	2	2	2	4	4	4	4	4	4	4	4	5	3	4	2	3	3	4	3	4	2	3	4	3	4	4	3	2	4	2	3	4	4	3	2	4	2	4	2	4	3	4
1	4	3	2	2	2	4	4	2	4	2	4	4	4	4	4	4	3	5	3	2	3	3	4	2	5	3	4	2	5	5	3	5	1	2	1	4	2	2	5	3	3	1	5	2	4	1	5	3	5
1	5	4	4	4	4	3	4	3	4	4	4	5	4	5	4	4	4	5	4	2	4	3	2	2	4	4	4	3	4	3	3	4	2	4	3	4	3	2	4	2	3	2	4	3	4	2	4	4	4
1	4	4	2	4	2	4	3	4	2	3	3	4	3	3	3	3	3	2	5	2	3	2	3	1	2	4	3	1	2	4	2	4	1	2	1	4	1	1	4	3	2	1	4	1	4	1	4	2	4
1	4	2	2	2	4	4	4	2	4	4	4	4	4	4	3	4	4	4	4	1	4	2	4	2	5	4	4	3	4	4	3	4	5	2	2	4	1	4	4	3	3	2	4	2	4	2	4	3	4
1	#NULL!	#NULL!	#NULL!	#NULL!	#NULL!	#NULL!	#NULL!	#NULL!	#NULL!	#NULL!	#NULL!	#NULL!	#NULL!	#NULL!	#NULL!	#NULL!	#NULL!	#NULL!	#NULL!	#NULL!	#NULL!	#NULL!	#NULL!	#NULL!	#NULL!	#NULL!	#NULL!	#NULL!	#NULL!	#NULL!	#NULL!	#NULL!	#NULL!	#NULL!	#NULL!	#NULL!	#NULL!	#NULL!	#NULL!	#NULL!	#NULL!	#NULL!	#NULL!	#NULL!	#NULL!	#NULL!	#NULL!	#NULL!	#NULL!
1	2	2	2	2	2	2	2	2	2	2	4	3	4	4	4	4	4	3	3	2	4	3	3	3	3	3	3	2	3	3	2	3	2	2	2	3	2	2	3	2	3	2	3	2	3	2	3	3	3
1	4	4	4	4	2	2	4	2	4	2	4	4	4	4	4	4	3	4	3	3	3	3	3	2	4	3	4	3	4	4	3	4	3	3	2	4	2	2	4	4	3	3	4	3	4	3	4	2	4
1	4	4	4	3	3	3	4	1	4	4	5	5	5	5	4	4	4	4	4	3	4	1	3	2	4	3	4	2	4	4	3	5	1	3	2	5	2	2	5	3	2	2	5	1	4	1	4	3	4
1	2	2	2	2	2	3	3	4	5	4	4	4	4	4	3	3	3	5	4	1	4	3	4	1	4	3	4	2	4	3	3	5	3	3	2	4	3	5	4	3	3	3	4	2	3	2	3	3	3
1	2	2	2	2	2	2	2	2	2	2	4	4	4	4	4	4	4	4	4	3	4	2	4	3	4	3	4	2	3	5	2	4	2	2	2	5	2	2	4	3	2	2	4	1	3	2	3	2	4
1	1	1	1	1	3	2	3	1	3	4	5	5	5	5	5	5	5	5	5	1	3	2	3	1	3	1	5	1	3	4	3	3	1	3	1	5	1	3	5	5	3	2	5	1	5	1	5	3	5
1	1	1	1	1	2	1	1	1	2	2	5	5	5	5	5	5	5	5	5	2	4	1	4	2	4	2	4	1	5	5	2	5	2	1	1	5	1	1	5	4	2	1	5	1	5	1	5	2	5
1	2	2	2	2	2	2	2	2	2	2	4	4	4	4	4	5	4	5	3	3	3	3	3	2	3	3	2	2	3	3	2	4	2	2	2	4	2	2	4	3	3	4	4	2	4	2	3	3	3
1	3	2	3	2	2	2	2	2	4	3	5	5	5	5	4	5	4	4	4	3	4	2	4	2	4	3	4	2	4	4	3	4	2	3	2	4	2	3	3	2	3	3	4	2	4	2	3	3	4
1	2	2	2	2	2	2	2	2	2	2	5	5	5	5	5	5	5	5	5	2	5	2	5	3	5	3	4	2	4	5	3	5	3	3	2	4	2	2	5	3	2	2	5	1	5	1	5	2	5
1	4	4	4	4	4	4	4	2	4	4	5	4	4	4	4	4	2	4	4	2	3	3	4	2	2	3	4	2	4	5	2	5	3	2	2	4	2	4	3	1	3	2	4	1	4	2	3	2	5
1	#NULL!	#NULL!	#NULL!	#NULL!	#NULL!	#NULL!	#NULL!	#NULL!	#NULL!	#NULL!	#NULL!	#NULL!	#NULL!	#NULL!	#NULL!	#NULL!	#NULL!	#NULL!	#NULL!	#NULL!	#NULL!	#NULL!	#NULL!	#NULL!	#NULL!	#NULL!	#NULL!	#NULL!	#NULL!	#NULL!	#NULL!	#NULL!	#NULL!	#NULL!	#NULL!	#NULL!	#NULL!	#NULL!	#NULL!	#NULL!	#NULL!	#NULL!	#NULL!	#NULL!	#NULL!	#NULL!	#NULL!	#NULL!	#NULL!
1	4	5	5	5	5	5	4	3	5	4	3	3	4	1	3	4	2	2	2	5	3	1	4	2	4	5	3	4	3	3	4	3	1	5	4	3	4	3	4	4	5	1	3	1	3	3	2	3	3
1	#NULL!	#NULL!	#NULL!	#NULL!	#NULL!	#NULL!	#NULL!	#NULL!	#NULL!	#NULL!	#NULL!	#NULL!	#NULL!	#NULL!	#NULL!	#NULL!	#NULL!	#NULL!	#NULL!	#NULL!	#NULL!	#NULL!	#NULL!	#NULL!	#NULL!	#NULL!	#NULL!	#NULL!	#NULL!	#NULL!	#NULL!	#NULL!	#NULL!	#NULL!	#NULL!	#NULL!	#NULL!	#NULL!	#NULL!	#NULL!	#NULL!	#NULL!	#NULL!	#NULL!	#NULL!	#NULL!	#NULL!	#NULL!	#NULL!
1	2	2	2	2	2	2	2	2	4	2	5	5	4	4	4	4	4	4	3	2	4	2	4	2	3	3	4	2	4	4	3	5	3	2	2	4	2	3	4	3	2	3	3	2	4	2	3	2	4
1	3	3	3	2	2	2	2	1	4	3	5	5	5	5	5	5	5	5	4	2	4	2	4	2	3	3	3	2	4	5	3	5	3	3	2	4	2	2	4	3	3	2	4	2	5	2	4	3	4
1	4	1	2	2	2	2	2	2	2	2	5	5	5	5	5	5	5	5	5	2	5	2	5	2	5	2	4	2	3	5	3	5	3	3	3	5	3	4	5	3	2	2	5	3	5	2	4	3	4
1	#NULL!	#NULL!	#NULL!	#NULL!	#NULL!	#NULL!	#NULL!	#NULL!	#NULL!	#NULL!	#NULL!	#NULL!	#NULL!	#NULL!	#NULL!	#NULL!	#NULL!	#NULL!	#NULL!	#NULL!	#NULL!	#NULL!	#NULL!	#NULL!	#NULL!	#NULL!	#NULL!	#NULL!	#NULL!	#NULL!	#NULL!	#NULL!	#NULL!	#NULL!	#NULL!	#NULL!	#NULL!	#NULL!	#NULL!	#NULL!	#NULL!	#NULL!	#NULL!	#NULL!	#NULL!	#NULL!	#NULL!	#NULL!	#NULL!
1	2	1	2	2	2	2	2	1	2	2	5	5	5	5	5	5	5	5	#NULL!	#NULL!	#NULL!	#NULL!	#NULL!	#NULL!	#NULL!	#NULL!	#NULL!	#NULL!	#NULL!	#NULL!	#NULL!	#NULL!	#NULL!	#NULL!	#NULL!	#NULL!	#NULL!	#NULL!	#NULL!	#NULL!	#NULL!	#NULL!	#NULL!	#NULL!	#NULL!	#NULL!	#NULL!	#NULL!	#NULL!
1	#NULL!	#NULL!	#NULL!	#NULL!	#NULL!	#NULL!	#NULL!	#NULL!	#NULL!	#NULL!	#NULL!	#NULL!	#NULL!	#NULL!	#NULL!	#NULL!	#NULL!	#NULL!	#NULL!	#NULL!	#NULL!	#NULL!	#NULL!	#NULL!	#NULL!	#NULL!	#NULL!	#NULL!	#NULL!	#NULL!	#NULL!	#NULL!	#NULL!	#NULL!	#NULL!	#NULL!	#NULL!	#NULL!	#NULL!	#NULL!	#NULL!	#NULL!	#NULL!	#NULL!	#NULL!	#NULL!	#NULL!	#NULL!	#NULL!
1	2	4	2	2	2	2	3	2	4	4	5	4	4	3	4	4	4	5	4	2	2	2	3	2	5	3	3	2	3	5	2	5	2	3	3	3	2	3	3	3	2	3	5	2	3	2	3	2	4
1	3	2	3	2	3	4	2	2	4	4	4	4	4	4	4	4	2	4	4	3	3	3	4	3	2	3	2	2	2	4	4	4	3	3	3	5	2	3	2	2	4	1	2	3	4	2	2	4	3
1	1	2	2	1	1	1	2	1	3	2	5	4	4	5	5	5	5	2	2	3	2	2	5	3	2	3	4	2	4	3	4	4	3	3	2	4	3	2	4	2	3	2	4	2	5	1	2	2	4
1	2	2	2	2	2	2	4	2	2	2	4	4	4	4	4	4	4	5	4	3	3	3	4	3	3	3	4	2	4	4	2	5	1	1	2	4	1	3	3	4	2	3	3	3	4	3	4	2	4
1	#NULL!	#NULL!	#NULL!	#NULL!	#NULL!	#NULL!	#NULL!	#NULL!	#NULL!	#NULL!	#NULL!	#NULL!	#NULL!	#NULL!	#NULL!	#NULL!	#NULL!	#NULL!	#NULL!	#NULL!	#NULL!	#NULL!	#NULL!	#NULL!	#NULL!	#NULL!	#NULL!	#NULL!	#NULL!	#NULL!	#NULL!	#NULL!	#NULL!	#NULL!	#NULL!	#NULL!	#NULL!	#NULL!	#NULL!	#NULL!	#NULL!	#NULL!	#NULL!	#NULL!	#NULL!	#NULL!	#NULL!	#NULL!	#NULL!
1	2	2	2	2	2	2	2	2	4	2	4	4	4	4	5	5	4	5	5	3	4	2	4	2	4	3	4	2	4	5	2	5	1	2	1	5	1	2	5	5	4	2	4	1	5	1	5	2	4
1	4	2	2	2	2	2	2	1	4	2	4	5	5	5	4	5	5	2	4	2	4	1	4	2	4	2	4	2	4	4	2	4	2	2	1	4	2	2	4	4	3	2	4	1	4	1	5	2	5
1	2	2	3	2	3	2	2	1	4	4	4	4	4	4	4	4	4	4	3	1	3	2	3	1	4	3	3	3	2	4	3	4	3	3	3	4	2	4	3	1	3	2	3	3	4	2	2	3	2
1	#NULL!	#NULL!	#NULL!	#NULL!	#NULL!	#NULL!	#NULL!	#NULL!	#NULL!	#NULL!	#NULL!	#NULL!	#NULL!	#NULL!	#NULL!	#NULL!	#NULL!	#NULL!	#NULL!	#NULL!	#NULL!	#NULL!	#NULL!	#NULL!	#NULL!	#NULL!	#NULL!	#NULL!	#NULL!	#NULL!	#NULL!	#NULL!	#NULL!	#NULL!	#NULL!	#NULL!	#NULL!	#NULL!	#NULL!	#NULL!	#NULL!	#NULL!	#NULL!	#NULL!	#NULL!	#NULL!	#NULL!	#NULL!	#NULL!
1	2	2	2	2	2	2	2	1	2	2	4	5	4	5	4	4	4	3	4	2	4	1	4	1	5	3	4	2	4	4	3	4	1	2	1	4	1	1	4	4	3	2	4	1	4	1	4	2	4
1	3	2	2	2	2	2	3	2	3	4	4	4	4	4	4	4	4	4	4	2	4	1	3	2	4	2	4	1	3	4	2	4	2	2	1	5	1	4	4	2	2	2	3	1	4	1	3	2	4
1	#NULL!	#NULL!	#NULL!	#NULL!	#NULL!	#NULL!	#NULL!	#NULL!	#NULL!	#NULL!	#NULL!	#NULL!	#NULL!	#NULL!	#NULL!	#NULL!	#NULL!	#NULL!	#NULL!	#NULL!	#NULL!	#NULL!	#NULL!	#NULL!	#NULL!	#NULL!	#NULL!	#NULL!	#NULL!	#NULL!	#NULL!	#NULL!	#NULL!	#NULL!	#NULL!	#NULL!	#NULL!	#NULL!	#NULL!	#NULL!	#NULL!	#NULL!	#NULL!	#NULL!	#NULL!	#NULL!	#NULL!	#NULL!	#NULL!
1	2	2	2	2	2	2	2	1	2	3	5	5	5	5	4	4	5	5	4	1	3	2	4	1	4	2	4	1	3	4	3	4	2	2	3	5	2	2	4	2	3	2	4	2	5	1	3	2	4
1	2	2	2	2	2	2	3	2	2	2	4	4	4	3	3	3	3	2	4	1	3	2	3	2	4	3	4	3	3	4	3	4	3	3	3	4	2	3	4	3	3	3	3	2	4	2	3	3	3
1	2	2	2	3	2	2	2	1	2	4	5	5	5	5	5	5	5	5	5	2	4	2	5	2	5	2	5	2	5	5	2	5	2	2	2	5	2	2	5	5	3	3	5	2	5	2	5	2	5
1	5	5	5	5	5	5	5	2	4	5	5	5	5	4	5	4	4	4	4	3	4	5	4	4	3	4	4	3	2	4	4	5	4	5	4	5	3	4	5	4	5	4	4	5	4	2	5	5	5
1	2	1	2	1	1	1	2	1	3	1	4	4	5	5	5	5	5	5	5	1	4	2	4	1	5	1	2	2	4	5	2	5	4	1	2	5	1	3	4	4	3	2	5	2	5	2	4	3	4
1	#NULL!	#NULL!	#NULL!	#NULL!	#NULL!	#NULL!	#NULL!	#NULL!	#NULL!	#NULL!	#NULL!	#NULL!	#NULL!	#NULL!	#NULL!	#NULL!	#NULL!	#NULL!	#NULL!	#NULL!	#NULL!	#NULL!	#NULL!	#NULL!	#NULL!	#NULL!	#NULL!	#NULL!	#NULL!	#NULL!	#NULL!	#NULL!	#NULL!	#NULL!	#NULL!	#NULL!	#NULL!	#NULL!	#NULL!	#NULL!	#NULL!	#NULL!	#NULL!	#NULL!	#NULL!	#NULL!	#NULL!	#NULL!	#NULL!
1	2	2	4	2	4	2	2	2	4	4	4	4	4	4	4	4	4	4	4	2	4	1	1	2	4	3	4	2	4	4	2	3	2	3	2	4	1	2	4	4	2	2	4	2	4	1	3	3	4
1	2	2	2	1	2	1	2	1	3	5	5	5	5	5	3	4	4	4	5	2	5	4	4	2	5	2	4	2	3	5	3	5	3	2	3	4	1	3	5	2	2	2	3	2	5	1	2	2	4
1	4	4	4	4	2	2	4	1	3	4	4	4	4	4	4	4	4	2	5	3	5	2	3	1	5	3	4	2	4	4	2	3	2	1	1	4	1	3	4	3	3	2	5	1	4	1	4	1	4
1	2	2	2	2	4	2	2	2	4	2	4	4	4	4	4	4	3	4	3	3	3	2	4	2	4	3	3	2	3	4	3	4	2	3	2	4	1	4	3	4	2	3	4	2	3	2	3	3	4
1	4	2	4	2	2	2	2	2	4	3	4	4	4	4	4	4	4	4	4	3	3	2	3	1	2	1	3	2	4	4	2	4	2	2	1	4	2	2	4	4	2	1	5	1	4	2	3	3	4
1	#NULL!	#NULL!	#NULL!	#NULL!	#NULL!	#NULL!	#NULL!	#NULL!	#NULL!	#NULL!	#NULL!	#NULL!	#NULL!	#NULL!	#NULL!	#NULL!	#NULL!	#NULL!	#NULL!	#NULL!	#NULL!	#NULL!	#NULL!	#NULL!	#NULL!	#NULL!	#NULL!	#NULL!	#NULL!	#NULL!	#NULL!	#NULL!	#NULL!	#NULL!	#NULL!	#NULL!	#NULL!	#NULL!	#NULL!	#NULL!	#NULL!	#NULL!	#NULL!	#NULL!	#NULL!	#NULL!	#NULL!	#NULL!	#NULL!
1	4	4	3	2	2	2	3	2	4	3	5	4	4	5	4	4	4	4	5	2	4	2	3	1	5	3	4	1	4	5	2	5	2	3	3	3	3	4	4	3	3	3	4	3	5	3	5	3	5
1	2	2	2	2	2	2	2	2	2	3	5	4	4	5	4	4	4	4	4	2	4	2	4	2	4	3	4	2	3	5	2	3	2	2	2	4	2	3	4	4	3	3	4	2	4	1	3	2	4
1	4	4	4	4	4	4	4	2	4	4	4	4	4	4	4	4	4	3	3	3	3	3	3	3	3	3	3	3	3	3	4	4	3	3	3	3	3	3	3	2	4	2	3	3	3	3	2	3	3
1	4	3	3	3	4	3	4	2	2	4	4	4	4	4	4	4	4	4	3	2	3	2	3	2	3	3	5	3	3	5	2	3	2	2	3	3	2	1	3	2	2	1	3	2	5	1	3	3	5
1	3	2	2	3	4	3	3	1	4	3	5	5	5	5	4	5	4	5	5	2	4	1	5	1	5	2	5	5	5	5	2	5	2	2	1	5	1	2	5	4	2	5	5	1	5	1	5	2	5
1	#NULL!	#NULL!	#NULL!	#NULL!	#NULL!	#NULL!	#NULL!	#NULL!	#NULL!	#NULL!	#NULL!	#NULL!	#NULL!	#NULL!	#NULL!	#NULL!	#NULL!	#NULL!	#NULL!	#NULL!	#NULL!	#NULL!	#NULL!	#NULL!	#NULL!	#NULL!	#NULL!	#NULL!	#NULL!	#NULL!	#NULL!	#NULL!	#NULL!	#NULL!	#NULL!	#NULL!	#NULL!	#NULL!	#NULL!	#NULL!	#NULL!	#NULL!	#NULL!	#NULL!	#NULL!	#NULL!	#NULL!	#NULL!	#NULL!
1	2	1	1	1	1	3	1	1	1	1	5	5	5	5	5	5	2	5	4	2	4	1	5	1	4	3	5	3	4	5	3	5	3	3	3	5	3	3	5	3	3	2	5	3	3	3	5	5	5
1	2	2	2	2	2	2	4	2	4	4	4	4	4	4	3	5	4	5	3	2	4	1	4	2	5	2	4	2	4	5	2	5	2	2	2	4	1	2	5	3	3	2	5	1	5	2	5	3	5
1	1	1	1	2	2	3	3	2	3	4	3	5	5	4	3	4	4	3	3	1	4	2	3	2	4	3	4	2	4	5	2	3	3	2	3	4	2	3	4	3	2	4	4	1	4	3	4	3	4
1	5	2	4	2	2	2	2	1	4	4	5	4	4	4	4	4	4	2	4	2	4	3	3	2	3	2	3	3	4	4	3	4	2	3	2	4	2	2	3	3	3	2	3	2	3	2	3	3	4
1	2	1	2	1	2	1	2	1	2	2	5	5	5	5	4	5	5	5	4	1	4	3	4	1	5	3	5	2	4	4	2	5	2	2	1	5	2	4	5	5	3	4	5	1	4	5	5	3	5
1	#NULL!	#NULL!	#NULL!	#NULL!	#NULL!	#NULL!	#NULL!	#NULL!	#NULL!	#NULL!	#NULL!	#NULL!	#NULL!	#NULL!	#NULL!	#NULL!	#NULL!	#NULL!	#NULL!	#NULL!	#NULL!	#NULL!	#NULL!	#NULL!	#NULL!	#NULL!	#NULL!	#NULL!	#NULL!	#NULL!	#NULL!	#NULL!	#NULL!	#NULL!	#NULL!	#NULL!	#NULL!	#NULL!	#NULL!	#NULL!	#NULL!	#NULL!	#NULL!	#NULL!	#NULL!	#NULL!	#NULL!	#NULL!	#NULL!
1	4	2	4	2	2	4	4	2	4	4	4	4	4	4	4	4	4	4	4	3	3	3	3	3	4	3	3	3	4	4	5	4	3	3	3	4	3	3	3	3	3	2	4	4	4	2	4	4	4
1	5	5	5	5	5	3	4	3	5	5	4	3	4	3	3	3	3	5	3	1	3	3	4	1	3	5	3	3	4	4	4	4	3	3	4	4	2	3	3	3	4	3	4	3	3	2	4	3	4
1	5	2	4	2	4	2	4	1	4	5	5	4	4	4	3	4	4	4	4	3	4	2	4	3	5	5	4	1	5	5	4	5	2	2	5	5	3	3	4	2	4	1	5	1	5	2	4	4	5
1	2	2	2	2	2	2	4	2	4	2	4	4	4	4	4	4	4	4	4	2	4	2	4	1	4	2	4	2	4	4	1	4	2	1	4	4	1	2	4	2	2	1	4	2	4	1	4	2	4
1	4	4	4	4	4	2	2	2	4	4	4	5	4	4	4	4	4	4	3	1	3	2	2	1	4	4	4	3	4	3	4	4	3	4	2	4	2	3	4	1	3	2	4	3	4	3	4	4	4
1	#NULL!	#NULL!	#NULL!	#NULL!	#NULL!	#NULL!	#NULL!	#NULL!	#NULL!	#NULL!	#NULL!	#NULL!	#NULL!	#NULL!	#NULL!	#NULL!	#NULL!	#NULL!	#NULL!	#NULL!	#NULL!	#NULL!	#NULL!	#NULL!	#NULL!	#NULL!	#NULL!	#NULL!	#NULL!	#NULL!	#NULL!	#NULL!	#NULL!	#NULL!	#NULL!	#NULL!	#NULL!	#NULL!	#NULL!	#NULL!	#NULL!	#NULL!	#NULL!	#NULL!	#NULL!	#NULL!	#NULL!	#NULL!	#NULL!
1	2	3	3	3	3	4	2	3	4	4	5	5	5	4	4	4	4	5	4	2	3	2	4	3	4	3	4	3	4	5	3	5	2	3	3	4	2	2	4	4	4	2	5	3	4	3	4	3	5
1	#NULL!	#NULL!	#NULL!	#NULL!	#NULL!	#NULL!	#NULL!	#NULL!	#NULL!	#NULL!	#NULL!	#NULL!	#NULL!	#NULL!	#NULL!	#NULL!	#NULL!	#NULL!	#NULL!	#NULL!	#NULL!	#NULL!	#NULL!	#NULL!	#NULL!	#NULL!	#NULL!	#NULL!	#NULL!	#NULL!	#NULL!	#NULL!	#NULL!	#NULL!	#NULL!	#NULL!	#NULL!	#NULL!	#NULL!	#NULL!	#NULL!	#NULL!	#NULL!	#NULL!	#NULL!	#NULL!	#NULL!	#NULL!	#NULL!
1	#NULL!	#NULL!	#NULL!	#NULL!	#NULL!	#NULL!	#NULL!	#NULL!	#NULL!	#NULL!	#NULL!	#NULL!	#NULL!	#NULL!	#NULL!	#NULL!	#NULL!	#NULL!	#NULL!	#NULL!	#NULL!	#NULL!	#NULL!	#NULL!	#NULL!	#NULL!	#NULL!	#NULL!	#NULL!	#NULL!	#NULL!	#NULL!	#NULL!	#NULL!	#NULL!	#NULL!	#NULL!	#NULL!	#NULL!	#NULL!	#NULL!	#NULL!	#NULL!	#NULL!	#NULL!	#NULL!	#NULL!	#NULL!	#NULL!
1	#NULL!	#NULL!	#NULL!	#NULL!	#NULL!	#NULL!	#NULL!	#NULL!	#NULL!	#NULL!	#NULL!	#NULL!	#NULL!	#NULL!	#NULL!	#NULL!	#NULL!	#NULL!	#NULL!	#NULL!	#NULL!	#NULL!	#NULL!	#NULL!	#NULL!	#NULL!	#NULL!	#NULL!	#NULL!	#NULL!	#NULL!	#NULL!	#NULL!	#NULL!	#NULL!	#NULL!	#NULL!	#NULL!	#NULL!	#NULL!	#NULL!	#NULL!	#NULL!	#NULL!	#NULL!	#NULL!	#NULL!	#NULL!	#NULL!
1	4	1	1	1	1	1	2	1	1	5	5	5	5	5	5	5	5	5	5	1	4	1	4	1	5	3	5	2	5	5	3	5	3	3	2	5	1	2	4	3	3	2	4	1	5	3	4	3	5
1	4	3	3	4	4	2	4	4	2	3	3	4	3	4	3	3	3	4	4	3	3	3	5	2	4	4	3	3	4	3	3	4	2	4	2	4	3	1	3	3	2	1	4	1	3	1	4	3	5
1	#NULL!	#NULL!	#NULL!	#NULL!	#NULL!	#NULL!	#NULL!	#NULL!	#NULL!	#NULL!	#NULL!	#NULL!	#NULL!	#NULL!	#NULL!	#NULL!	#NULL!	#NULL!	#NULL!	#NULL!	#NULL!	#NULL!	#NULL!	#NULL!	#NULL!	#NULL!	#NULL!	#NULL!	#NULL!	#NULL!	#NULL!	#NULL!	#NULL!	#NULL!	#NULL!	#NULL!	#NULL!	#NULL!	#NULL!	#NULL!	#NULL!	#NULL!	#NULL!	#NULL!	#NULL!	#NULL!	#NULL!	#NULL!	#NULL!
1	#NULL!	#NULL!	#NULL!	#NULL!	#NULL!	#NULL!	#NULL!	#NULL!	#NULL!	#NULL!	#NULL!	#NULL!	#NULL!	#NULL!	#NULL!	#NULL!	#NULL!	#NULL!	#NULL!	#NULL!	#NULL!	#NULL!	#NULL!	#NULL!	#NULL!	#NULL!	#NULL!	#NULL!	#NULL!	#NULL!	#NULL!	#NULL!	#NULL!	#NULL!	#NULL!	#NULL!	#NULL!	#NULL!	#NULL!	#NULL!	#NULL!	#NULL!	#NULL!	#NULL!	#NULL!	#NULL!	#NULL!	#NULL!	#NULL!
1	2	2	2	2	2	2	3	2	4	3	4	4	4	4	4	4	4	4	4	2	4	1	4	2	5	3	4	2	5	5	3	4	3	3	3	4	2	2	4	5	3	2	5	2	4	2	5	3	5
1	5	4	5	5	5	4	2	2	4	4	5	5	5	5	3	4	5	5	5	2	5	3	4	1	5	4	3	2	5	5	5	5	3	4	3	5	3	3	3	2	5	3	5	2	5	2	3	4	5
1	2	2	2	2	2	2	4	4	4	4	4	4	4	4	2	4	4	5	4	2	4	3	5	2	5	5	5	1	4	5	2	5	2	3	2	5	1	1	5	3	2	3	4	1	4	1	5	2	5
1	5	2	2	2	2	2	2	2	4	4	4	5	5	5	5	5	5	5	4	1	4	2	3	1	4	3	4	2	3	4	2	5	2	2	3	5	2	2	4	4	2	1	4	2	5	2	5	1	5
1	#NULL!	#NULL!	#NULL!	#NULL!	#NULL!	#NULL!	#NULL!	#NULL!	#NULL!	#NULL!	#NULL!	#NULL!	#NULL!	#NULL!	#NULL!	#NULL!	#NULL!	#NULL!	#NULL!	#NULL!	#NULL!	#NULL!	#NULL!	#NULL!	#NULL!	#NULL!	#NULL!	#NULL!	#NULL!	#NULL!	#NULL!	#NULL!	#NULL!	#NULL!	#NULL!	#NULL!	#NULL!	#NULL!	#NULL!	#NULL!	#NULL!	#NULL!	#NULL!	#NULL!	#NULL!	#NULL!	#NULL!	#NULL!	#NULL!
1	5	2	2	2	4	4	2	1	4	2	5	4	4	4	2	4	4	4	4	1	4	2	3	1	4	3	4	2	4	4	2	5	2	3	4	4	1	3	4	4	3	3	4	2	4	1	4	2	4
1	1	1	1	1	1	1	1	1	1	1	5	5	5	5	5	5	5	5	5	1	5	1	5	1	5	1	5	1	5	5	1	5	1	1	1	5	1	1	5	5	1	1	5	1	5	1	5	1	5
1	1	1	1	1	1	1	1	1	1	1	5	5	5	5	5	5	5	5	5	1	5	1	5	1	5	1	5	1	5	5	1	5	1	2	1	5	1	1	5	5	2	1	5	1	5	1	5	2	5
1	4	4	4	4	4	3	2	1	4	4	5	5	5	5	5	5	5	5	4	2	4	3	4	2	4	2	4	2	5	5	2	4	1	3	3	4	2	2	4	4	3	1	4	2	5	2	4	2	4
1	2	1	1	1	1	1	1	1	1	1	5	5	5	5	5	5	5	5	5	1	5	1	5	1	5	1	5	1	5	5	1	5	1	1	1	5	1	5	5	5	1	1	5	1	5	1	5	1	5
1	4	2	2	1	4	2	2	1	1	4	5	5	4	4	4	5	5	5	5	1	4	2	4	1	4	2	4	1	4	5	2	4	1	2	3	5	1	2	4	4	2	1	4	1	4	1	4	1	4
1	2	2	2	1	2	2	2	1	3	3	5	5	5	5	5	5	5	5	5	1	4	3	5	1	5	2	5	2	4	5	2	3	2	2	3	5	1	2	4	3	3	2	5	2	5	2	5	3	5
1	2	1	1	1	1	1	1	1	1	1	5	5	5	5	5	5	5	5	5	1	5	1	5	1	5	1	5	1	5	5	1	5	1	1	1	5	1	5	5	5	1	1	5	1	5	1	5	1	5
1	2	2	3	2	2	2	2	1	4	2	5	5	5	5	5	5	5	5	5	2	5	1	4	1	4	2	5	1	5	5	2	5	2	1	1	5	1	1	5	5	2	1	5	1	5	1	5	2	5
1	4	2	4	3	4	2	3	1	4	2	4	5	5	5	4	5	5	5	4	2	5	1	4	3	4	3	4	1	4	4	3	4	3	2	2	5	3	3	4	3	4	2	5	1	4	3	4	3	4
1	2	2	2	3	2	2	3	2	3	3	5	5	5	5	4	5	5	5	3	1	4	3	4	1	3	3	3	2	3	4	2	4	3	2	2	5	2	2	4	3	2	4	4	2	5	1	3	2	4
1	4	4	4	4	4	2	3	1	5	3	5	5	5	5	5	5	5	5	4	1	4	3	4	1	5	3	4	2	5	5	3	4	3	3	3	5	3	2	5	5	5	2	5	3	5	3	5	5	5
1	3	4	4	4	4	3	3	1	5	3	4	5	5	5	5	5	5	5	4	2	4	3	5	1	5	3	4	2	5	4	4	4	3	3	3	5	3	2	4	4	5	3	5	3	5	3	5	5	5
1	2	2	3	2	2	2	2	1	4	2	5	5	5	5	5	5	5	5	5	2	5	1	4	1	4	2	5	1	5	5	2	5	2	1	1	5	1	1	5	5	2	1	5	1	5	1	5	2	5
1	2	2	2	2	2	2	2	1	4	2	5	5	5	5	5	5	5	5	4	2	4	3	4	1	4	3	4	1	5	4	3	4	2	3	2	5	1	1	5	4	4	1	4	1	4	1	4	3	4
1	2	2	2	2	4	2	4	2	4	4	4	4	4	4	4	4	4	4	4	2	4	3	#NULL!	2	4	3	4	3	4	4	3	4	3	3	3	4	3	3	4	4	3	2	4	3	4	3	4	3	4
1	2	2	2	2	4	1	2	2	4	4	4	4	4	5	4	5	4	5	4	2	4	2	4	2	4	2	4	2	4	4	2	5	2	3	2	4	2	3	4	4	3	3	4	2	4	2	4	3	4
1	2	2	3	3	3	2	2	1	4	4	5	5	5	5	5	5	5	5	4	2	3	2	4	1	5	3	4	2	4	5	3	5	2	2	2	4	1	1	4	2	3	2	4	2	4	1	4	3	4
1	4	3	3	2	3	4	3	2	4	3	4	4	4	4	3	4	4	4	3	2	4	2	3	2	4	3	4	2	4	4	2	3	2	2	2	4	1	2	4	3	2	2	4	1	4	1	4	2	4
1	2	2	2	2	2	2	2	1	4	2	5	5	5	5	5	5	5	5	4	1	4	2	4	1	5	2	4	3	4	5	3	4	1	2	2	5	1	2	5	2	3	3	4	2	5	2	5	3	5
1	2	2	2	2	2	2	2	2	4	2	4	4	4	4	4	5	5	5	4	1	4	2	4	1	5	3	4	2	5	5	2	4	2	2	2	4	1	2	5	5	2	5	4	1	5	1	#NULL!	1	4
1	4	4	4	3	4	4	4	2	4	4	5	4	4	5	3	3	3	3	4	2	4	3	5	1	5	5	5	2	4	5	3	5	3	2	2	4	1	3	5	5	3	1	5	3	5	2	5	5	5
1	2	2	2	2	2	1	1	2	4	4	4	5	5	5	5	5	5	5	3	1	3	2	5	1	5	3	3	1	4	3	3	2	5	4	5	5	2	2	5	4	2	1	4	3	5	3	4	3	4
1	#NULL!	#NULL!	#NULL!	#NULL!	#NULL!	#NULL!	#NULL!	#NULL!	#NULL!	#NULL!	#NULL!	#NULL!	#NULL!	#NULL!	#NULL!	#NULL!	#NULL!	#NULL!	#NULL!	#NULL!	#NULL!	#NULL!	#NULL!	#NULL!	#NULL!	#NULL!	#NULL!	#NULL!	#NULL!	#NULL!	#NULL!	#NULL!	#NULL!	#NULL!	#NULL!	#NULL!	#NULL!	#NULL!	#NULL!	#NULL!	#NULL!	#NULL!	#NULL!	#NULL!	#NULL!	#NULL!	#NULL!	#NULL!	#NULL!
1	3	4	3	3	2	4	3	1	4	3	5	5	5	5	5	5	5	4	4	2	4	3	5	2	4	2	4	2	4	4	2	5	3	2	2	5	2	3	4	4	2	2	4	3	5	2	4	2	4
1	2	2	4	2	3	2	4	1	2	3	4	4	4	4	4	4	2	2	3	2	3	4	3	2	4	3	3	4	4	4	3	4	2	3	3	4	3	2	3	2	3	2	3	2	3	2	3	2	3
1	4	2	4	2	4	2	2	1	4	3	5	5	5	5	5	5	5	5	4	2	3	3	4	1	4	2	3	3	3	4	4	4	2	3	3	4	1	3	4	4	2	2	4	2	4	3	4	2	4
1	2	2	2	3	4	2	2	2	4	5	4	4	4	4	4	4	4	4	4	2	4	3	4	2	4	3	4	2	4	4	3	4	3	3	3	4	3	3	4	4	3	2	4	3	4	3	4	3	4
1	#NULL!	#NULL!	#NULL!	#NULL!	#NULL!	#NULL!	#NULL!	#NULL!	#NULL!	#NULL!	#NULL!	#NULL!	#NULL!	#NULL!	#NULL!	#NULL!	#NULL!	#NULL!	4	3	4	3	4	3	5	3	4	1	5	5	3	5	1	1	2	5	3	2	4	4	4	1	5	1	5	1	4	3	5
1	4	2	4	2	2	2	2	2	3	4	4	4	4	4	4	4	4	4	4	3	4	3	4	3	4	3	4	2	4	4	3	4	2	3	2	4	2	2	4	4	3	2	4	2	4	2	4	3	4
1	4	2	4	2	4	1	4	1	4	4	5	5	5	5	4	5	5	5	4	1	4	2	4	2	4	3	4	2	4	4	3	5	3	3	4	5	2	4	4	3	5	4	4	2	5	2	4	3	4
1	4	2	4	4	4	3	4	1	1	4	4	5	4	4	4	5	5	5	4	3	3	5	4	4	3	3	3	3	4	4	4	4	2	4	3	5	3	3	4	3	4	3	4	2	4	2	4	4	4
1	2	2	2	2	2	2	2	2	3	4	5	5	5	5	5	5	4	4	5	1	4	2	4	1	4	2	4	2	4	4	2	4	2	2	2	4	2	2	4	4	2	2	4	2	4	2	4	2	4
1	4	2	4	4	2	4	4	1	4	4	5	5	4	5	5	5	4	5	5	2	5	3	5	2	5	5	4	2	4	5	3	5	3	3	2	5	2	2	5	5	2	4	4	2	5	1	5	1	5
1	2	2	2	2	2	2	2	1	4	2	5	5	5	5	5	5	5	5	4	1	4	2	5	1	4	2	4	2	4	5	2	5	2	2	2	4	2	3	4	4	3	2	4	2	4	2	4	3	4
1	2	2	2	1	2	4	2	1	4	2	5	4	5	4	4	5	4	4	4	2	2	3	2	3	2	2	2	2	3	4	3	3	2	3	3	4	3	3	4	3	3	1	4	2	4	2	3	3	4
1	1	1	1	1	1	1	1	1	4	1	5	5	5	5	5	5	5	4	#NULL!	#NULL!	#NULL!	#NULL!	#NULL!	#NULL!	#NULL!	#NULL!	#NULL!	#NULL!	#NULL!	#NULL!	#NULL!	#NULL!	#NULL!	#NULL!	#NULL!	#NULL!	#NULL!	#NULL!	#NULL!	#NULL!	#NULL!	#NULL!	#NULL!	#NULL!	#NULL!	#NULL!	#NULL!	#NULL!	#NULL!
1	2	2	2	2	2	2	2	2	4	4	4	4	4	4	4	4	4	4	4	1	3	2	3	1	5	2	4	2	5	5	3	5	1	2	2	5	1	1	4	2	2	2	5	1	5	2	5	2	5
1	2	2	2	3	2	3	2	1	4	4	5	4	4	4	4	5	4	2	4	1	4	2	5	1	4	3	4	2	5	5	2	5	3	2	2	5	2	3	4	4	2	3	5	2	5	3	4	2	5
1	3	3	4	3	4	2	2	2	4	3	4	5	4	5	4	4	4	4	4	2	4	2	4	1	5	2	4	2	3	5	2	5	3	2	3	5	1	3	4	3	3	3	3	2	5	2	4	2	4
1	2	1	1	1	1	1	1	1	4	1	5	5	5	5	5	5	5	5	4	1	3	2	4	1	5	3	4	2	3	5	2	5	2	2	1	5	1	3	5	3	2	5	4	2	5	1	4	3	4
1	4	2	2	2	2	4	2	1	4	2	5	5	4	4	4	5	5	5	4	2	3	3	4	3	3	3	4	2	4	4	3	5	3	2	3	5	2	4	3	2	4	3	4	2	4	2	3	3	2
1	#NULL!	#NULL!	#NULL!	#NULL!	#NULL!	#NULL!	#NULL!	#NULL!	#NULL!	#NULL!	#NULL!	#NULL!	#NULL!	#NULL!	#NULL!	#NULL!	#NULL!	#NULL!	#NULL!	#NULL!	#NULL!	#NULL!	#NULL!	#NULL!	#NULL!	#NULL!	#NULL!	#NULL!	#NULL!	#NULL!	#NULL!	#NULL!	#NULL!	#NULL!	#NULL!	#NULL!	#NULL!	#NULL!	#NULL!	#NULL!	#NULL!	#NULL!	#NULL!	#NULL!	#NULL!	#NULL!	#NULL!	#NULL!	#NULL!
1	3	3	4	2	3	3	3	1	4	4	5	4	4	4	3	4	4	3	4	2	4	2	3	2	3	3	4	3	5	4	3	4	2	3	2	5	2	3	4	3	3	2	5	2	5	3	4	2	5
1	4	2	2	2	2	2	2	1	4	5	4	4	4	4	3	5	4	5	3	3	2	3	3	2	4	3	2	4	3	3	4	5	3	4	4	4	3	3	3	2	4	1	4	4	3	4	3	4	3
1	2	2	2	2	2	2	2	2	2	3	4	4	4	4	4	4	4	4	4	2	4	2	4	2	4	2	4	2	4	4	2	4	2	2	2	4	2	2	4	4	2	2	4	2	4	2	4	2	4
1	2	2	2	1	2	2	2	1	2	2	4	5	5	5	5	5	5	5	5	2	3	1	4	2	5	2	5	2	4	5	2	4	2	2	2	4	2	2	5	4	2	2	5	2	5	2	4	2	4
1	5	4	5	4	4	4	4	1	3	4	5	4	4	4	4	4	4	4	4	3	4	3	4	4	2	4	3	3	3	3	3	4	3	4	4	3	4	3	2	2	5	3	2	4	3	3	2	4	4
1	4	4	3	3	3	2	4	3	3	4	4	4	4	4	4	4	4	4	4	2	3	3	3	2	4	3	3	2	2	4	2	4	3	3	2	3	2	3	3	3	3	3	3	2	3	2	3	3	3
1	4	3	4	3	3	2	4	3	3	3	3	3	4	4	3	4	3	4	3	3	3	3	4	3	3	3	3	3	3	3	3	4	3	3	3	3	2	3	3	3	4	2	4	2	3	2	3	3	4
1	2	2	2	2	2	1	2	2	2	2	4	4	5	4	4	4	4	4	4	1	5	1	2	1	4	1	4	1	2	4	2	4	2	2	1	4	1	3	4	4	1	1	2	2	4	1	4	2	4
1	4	2	2	2	2	5	4	1	4	4	4	5	5	4	2	4	4	5	4	3	3	2	4	3	3	5	3	2	3	5	2	4	3	2	3	4	2	3	4	4	3	4	4	1	5	1	4	2	5
1	2	2	2	2	2	2	4	2	4	4	4	4	4	4	4	4	4	4	4	2	3	3	3	2	4	3	4	2	2	4	3	4	2	3	1	4	1	2	4	4	2	2	4	1	4	1	4	2	4
1	4	1	2	2	2	1	3	1	4	1	4	4	4	4	3	5	5	5	4	2	4	2	4	1	4	2	4	2	4	4	3	4	2	3	2	5	2	2	4	4	2	1	4	2	4	2	4	2	2
1	4	4	4	3	2	1	3	1	3	3	5	4	5	4	2	4	3	5	4	2	4	1	3	1	5	2	5	2	1	5	2	4	1	2	5	5	1	2	5	3	5	5	4	1	5	1	4	5	5
1	3	3	3	3	3	3	4	4	4	4	4	4	5	4	4	4	4	4	3	2	3	2	4	2	4	3	4	2	3	4	1	4	3	2	2	4	1	3	4	3	2	3	3	2	4	2	3	3	3
1	4	3	4	4	4	3	2	2	4	5	4	4	4	4	4	4	4	4	4	2	4	2	5	1	5	2	5	1	4	5	2	5	1	2	1	5	1	3	4	4	2	3	4	2	4	1	4	2	4
1	2	2	2	2	1	1	2	1	4	4	5	5	5	5	5	5	5	5	4	2	4	2	4	1	4	3	4	2	4	5	2	4	2	2	2	5	1	2	5	4	2	2	5	1	5	1	4	2	5
1	2	2	2	2	2	2	2	2	4	4	5	5	5	5	4	5	4	5	5	1	5	2	4	1	4	1	4	1	4	4	2	5	2	2	2	5	1	3	4	3	2	2	5	2	5	2	3	2	4
1	4	5	4	5	2	5	4	4	4	4	4	5	4	3	4	4	4	4	5	4	4	4	1	5	4	5	1	4	5	1	5	5	1	1	2	1	1	4	1	1	1	2	4	1	4	1	1	1	2
1	4	3	3	4	3	2	3	2	3	4	5	5	5	5	4	5	5	5	4	2	4	1	5	1	5	1	4	1	5	5	2	5	1	2	2	5	1	2	5	5	3	3	5	1	5	1	5	2	5
1	2	2	2	2	2	2	2	2	4	4	4	4	4	4	4	4	4	4	4	3	5	2	5	3	5	4	4	4	4	4	4	5	1	4	4	4	2	3	5	3	1	3	4	4	4	3	5	2	5
1	5	5	5	4	4	4	4	1	4	3	4	4	5	4	4	5	4	5	4	2	4	3	4	2	4	3	4	2	4	4	2	4	2	2	2	4	2	4	4	3	2	3	4	2	4	2	4	3	4
1	4	4	2	2	2	1	4	2	4	4	5	4	4	5	4	5	4	5	4	1	4	3	5	1	4	2	5	3	2	5	3	5	3	3	1	4	3	4	4	4	3	3	4	3	5	1	4	3	4
1	4	2	4	2	3	2	4	1	4	2	5	5	3	5	3	5	5	4	3	2	3	3	4	1	3	3	4	2	3	4	4	4	3	4	4	5	3	2	4	3	2	3	4	4	5	3	4	4	4
1	2	2	2	2	4	2	4	2	4	4	4	4	4	4	4	4	4	2	4	3	3	4	3	3	4	3	3	3	4	4	3	4	3	3	3	4	3	3	3	3	3	3	4	3	4	3	4	3	4
1	2	2	4	4	4	2	5	1	5	3	5	5	4	4	3	4	3	4	4	2	3	4	5	1	4	3	5	2	4	5	3	3	3	3	1	4	1	3	4	3	4	3	4	1	3	1	3	3	4
1	5	5	5	5	2	2	4	2	5	4	5	5	5	5	5	5	5	5	5	1	4	3	3	2	3	3	3	1	3	4	3	3	3	3	2	4	1	3	1	2	3	5	4	1	4	1	4	3	2
1	4	2	2	2	2	2	2	2	2	2	4	4	4	4	4	4	4	4	3	3	3	1	3	1	3	4	3	1	1	3	2	3	4	3	3	3	2	3	3	1	1	3	3	3	4	1	1	3	3
1	3	4	4	4	3	3	3	3	3	2	4	3	3	2	3	3	3	4	3	2	3	3	4	4	3	3	3	3	3	3	3	3	4	3	3	4	3	3	3	3	3	3	3	3	3	3	3	3	2
1	4	4	4	4	4	4	4	3	4	4	4	4	4	4	4	4	2	4	2	2	3	2	1	2	2	5	2	1	2	2	4	2	1	3	1	2	4	1	2	2	4	1	2	1	1	1	2	2	2
1	4	4	4	4	4	3	4	1	5	3	5	4	5	4	4	5	4	5	4	3	4	3	4	2	4	5	3	2	3	4	4	5	2	5	2	4	4	2	4	3	4	3	4	2	4	3	3	3	4
1	3	3	4	2	4	2	4	2	2	4	4	3	5	5	5	5	5	2	5	3	4	2	3	3	3	3	4	1	3	3	3	5	2	3	3	5	2	3	4	3	3	3	4	1	4	1	3	3	4
1	4	4	4	4	4	5	5	2	4	5	5	5	4	4	3	5	2	4	3	3	3	3	3	3	3	3	3	3	3	3	3	3	3	3	3	3	3	3	3	3	3	3	3	3	3	3	2	3	3
1	4	2	4	2	4	2	2	1	3	4	4	4	4	4	4	4	4	4	4	1	4	2	4	2	4	3	4	2	4	5	3	4	3	3	4	4	1	3	4	3	2	3	4	1	5	3	4	3	4
1	4	4	3	3	3	4	4	3	3	3	4	4	4	4	4	4	4	4	4	2	4	4	4	2	4	4	4	2	3	4	3	4	3	3	2	4	2	3	3	3	3	3	4	2	3	2	3	2	3
1	4	4	4	4	4	5	4	3	4	4	4	3	4	3	3	3	3	4	4	3	3	3	4	3	3	5	4	3	4	4	3	4	3	3	3	4	3	3	4	3	3	2	4	3	3	3	4	3	4
1	2	2	2	2	1	4	3	1	4	4	5	5	5	5	5	5	5	5	5	2	5	3	5	2	5	3	4	2	5	5	3	5	3	3	3	5	2	2	5	4	3	3	5	2	5	1	5	3	5
[truncated: 2,439 more rows]
[truncated: 91 more columns]
